# Supplementary material for: Integrated mapping of pharmacokinetics and pharmacodynamics in a patient-derived xenograft model of glioblastoma
Source: Nat Commun. 2018 Nov 21;9:4904. doi: 10.1038/s41467-018-07334-3 (PMC6249307; doi:10.1038/s41467-018-07334-3)
Supplement: Supplementary file 3 — Supplementary Data 1 [file 41467_2018_7334_MOESM3_ESM.xlsx]

## Sheet: Relative to ALL vehicle
Gene name	Protein name	Uniprot ID	Peptide	Position peptide	CLUSTER membership	E2_Veh_4	E1_Veh_1	E2_Veh_1	E2_Veh_2	E2_Veh_3	E1_5mpk_1	E1_5mpk_2	E1_5mpk_3	E2_5mpk_3	E2_5mpk_4	E1_33mpk_1	E1_33mpk_2	E1_33mpk_3	E2_33mpk_3	E2_33mpk_4	E1_100mpk_1	E1_100mpk_2	E1_100mpk_3	E2_100mpk_3	E2_100mpk_4	ALL veh median	5mpk median	5mpk median/median ALL Veh	33mpk median	33 mpk/median ALL Veh	100mpk median	100 mpk /median ALL Veh	E1_5mpk_1/median ALL Veh	E1_5mpk_2/median ALL Veh	E1_5mpk_3/median ALL Veh	E2_5mpk_3techrep/median ALL Veh	E2_5mpk_4/median ALL Veh	E1_33mpk_1/median ALL Veh	E1_33mpk_2/median ALL Veh	E1_33mpk_3/median ALL Veh	E2_33mpk_3techrep/median ALL Veh	E2_33mpk_4/median ALL Veh	E1_100mpk_1/median ALL Veh	E1_100mpk_2/median ALL Veh	E1_100mpk_3/median ALL Veh	E2_100mpk_3techrep/median ALL Veh	E2_100mpk_4/median ALL Veh
FYN	Tyrosine-protein kinase Fyn	P06241;P07947;P12931	LIEDNE[pY]TAR	Y7	4	1.22137	1	1	1.30354	1.68407	0.957	2.99	1.21	1.20624	1.234	1.23	1.16	0.936	0.81169	1.80933	1.01	1.53	0.812	1.00973	1.29204	1.22137	1.21	0.990691	1.16	0.949754	1.01	0.826941	0.783547	2.44807	0.990691	0.987611	1.01034	1.00707	0.949754	0.766353	0.664574	1.4814	0.826941	1.25269	0.664828	0.826722	1.05787
CDK1	Cyclin-dependent kinase 1	P06493	IGEGT[pY]GVVYK	Y6	3	1.18627	1	1	0.971955	1.1633	0.732	1.73	0.93	0.897105	0.704393	0.89	0.86	0.728	0.697227	0.981106	1.51	1.63	0.947	1.19129	0.993018	1	0.897105	0.897105	0.86	0.86	1.19129	1.19129	0.732	1.73	0.93	0.897105	0.704393	0.89	0.86	0.728	0.697227	0.981106	1.51	1.63	0.947	1.19129	0.993018
SGK223	Tyrosine-protein kinase SgK223	Q86YV5	EATQPEPI[pY]AESTK	Y9	3	1.24938	1	1	1.37979	0.628839	0.736	2.26	1.6	1.33041	1.16259	1.1	1.04	0.928	0.772721	1.12306	1.24	1.44	0.852	0.945145	0.883128	1	1.33041	1.33041	1.04	1.04	0.945145	0.945145	0.736	2.26	1.6	1.33041	1.16259	1.1	1.04	0.928	0.772721	1.12306	1.24	1.44	0.852	0.945145	0.883128
PTPRA	Receptor-type tyrosine-protein phosphatase alpha	P18433	VVQEYIDAFSD[pY]ANFK	Y12	3	0.958721	1	1	1.78982	1.25579	0.547	2.05	1.03	0.987392	0.905294	0.807	0.969	1.23	1.27951	0.977113	1.38	1.07	1.03	1.23102	0.859235	1	0.987392	0.987392	0.977113	0.977113	1.07	1.07	0.547	2.05	1.03	0.987392	0.905294	0.807	0.969	1.23	1.27951	0.977113	1.38	1.07	1.03	1.23102	0.859235
TNK2	Activated CDC42 kinase 1	Q07912	[pY]ATPQVIQAPGPR	Y1	3	1.58123	1	1	1.0671	0.716308	0.825	1.73	1.26	1.86704	1.6	0.495	0.996	1.67	1.60529	1.17072	0.965	0.946	0.671	1.02402	0.844532	1	1.6	1.6	1.17072	1.17072	0.946	0.946	0.825	1.73	1.26	1.86704	1.6	0.495	0.996	1.67	1.60529	1.17072	0.965	0.946	0.671	1.02402	0.844532
DCTN3	Dynactin subunit 3	O75935	YLDPE[pY]IDR	Y6	4	0.559638	1	1	1.2272	1.45669	0.806	2.76	1.04	1.36872	0.742847	0.873	0.805	1.18	1.39192	1.21905	1.17	1.03	1.21	0.957608	0.815405	1	1.04	1.04	1.18	1.18	1.03	1.03	0.806	2.76	1.04	1.36872	0.742847	0.873	0.805	1.18	1.39192	1.21905	1.17	1.03	1.21	0.957608	0.815405
BCAR1	Breast cancer anti-estrogen resistance protein 1	P56945	VGQGYVYEAAQPEQDE[pY]DIPR	Y17	3	1.00626	1	1	1.35873	0.841481	0.863	2.39	1.07	0.869534	0.795175	0.609	1.01	1.46	0.871298	0.921668	1.36	1.34	0.925	0.623141	0.804575	1	0.869534	0.869534	0.921668	0.921668	0.925	0.925	0.863	2.39	1.07	0.869534	0.795175	0.609	1.01	1.46	0.871298	0.921668	1.36	1.34	0.925	0.623141	0.804575
ICK	Serine/threonine-protein kinase ICK	Q9UPZ9	SKPPY[pT]D[pY]VSTR	T6,Y8	3	0.998739	1	1	1.3652	1.03952	0.598	2.23	0.745	0.81003	0.660829	0.709	0.684	0.983	0.975824	0.959712	1.15	0.848	0.855	1.09789	0.7995	1	0.745	0.745	0.959712	0.959712	0.855	0.855	0.598	2.23	0.745	0.81003	0.660829	0.709	0.684	0.983	0.975824	0.959712	1.15	0.848	0.855	1.09789	0.7995
SHB	SH2 domain-containing adapter protein B	Q15464	GESAG[pY]MEPYEAQR	Y6	3	1.29483	1	1	0.569719	0.893435	0.836	1.03	1.74	1.29168	1.76469	0.622	1.02	0.684	1.43948	1.22731	1.45	1.11	0.625	0.738068	0.790625	1	1.29168	1.29168	1.02	1.02	0.790625	0.790625	0.836	1.03	1.74	1.29168	1.76469	0.622	1.02	0.684	1.43948	1.22731	1.45	1.11	0.625	0.738068	0.790625
EPHA3	Ephrin type-A receptor 3	P29320	VLEDDPEAA[pY]TTR	Y10	3	1.00077	1	1	1.0185	1.03449	0.524	2.31	1.02	1.4163	0.481103	0.624	0.769	0.915	0.604652	0.53505	0.952	1.07	0.843	0.3213	0.78589	1.00077	1.02	1.01922	0.624	0.623521	0.843	0.842353	0.523598	2.30823	1.01922	1.41521	0.480734	0.623521	0.76841	0.914298	0.604187	0.53464	0.951269	1.06918	0.842353	0.321053	0.785287
NEDD9	Enhancer of filamentation 1	Q14511	SWMDD[pY]D[pY]VHLQGKEEFER	Y6,Y8	3	1.25226	1	1	1.32068	0.899937	0.46	2.01	1.29	1.1195	0.724909	0.786	1.06	0.721	0.792021	0.96042	0.705	0.951	0.479	0.644033	0.778047	1	1.1195	1.1195	0.792021	0.792021	0.705	0.705	0.46	2.01	1.29	1.1195	0.724909	0.786	1.06	0.721	0.792021	0.96042	0.705	0.951	0.479	0.644033	0.778047
SGK223	Tyrosine-protein kinase SgK223	Q86YV5	EATQPEPI[pY]AESTKR	Y9	3	1.09279	1	1	1.74777	0.966408	0.609	2.08	1.02	1.05787	0.908531	0.958	0.783	1.04	1.00085	1.3102	1.09	1.19	0.796	0.922883	0.767696	1	1.02	1.02	1.00085	1.00085	0.922883	0.922883	0.609	2.08	1.02	1.05787	0.908531	0.958	0.783	1.04	1.00085	1.3102	1.09	1.19	0.796	0.922883	0.767696
ABL1	Tyrosine-protein kinase ABL1	P00519	LMTGDT[pY]TAHAGAK	Y7	3	1.28106	1	1	1.57135	2.03418	0.554	1.37	1.38	1.52484	1.51382	0.463	0.853	0.907	1.08586	0.761429	0.857	0.864	0.552	0.704942	0.959974	1.28106	1.38	1.07723	0.853	0.665854	0.857	0.668977	0.432454	1.06943	1.07723	1.19029	1.18169	0.361419	0.665854	0.708007	0.847627	0.594374	0.668977	0.674441	0.430893	0.550279	0.749358
PDGFRA	Platelet-derived growth factor receptor alpha	P16234	VIESISPDGHE[pY]IYVDPMQLPYDSR	Y12	3	1.30596	1	1	1.60572	1.43572	0.909	2.55	1.28	1.40241	1.30791	0.53	0.865	1.03	1.16412	1.18082	1.26	1.16	1.12	1.11942	0.964955	1.30596	1.30791	1.00149	1.03	0.788691	1.12	0.857605	0.696039	1.95258	0.980121	1.07385	1.00149	0.405831	0.662347	0.788691	0.891391	0.904179	0.964806	0.888234	0.857605	0.857161	0.738885
ARHGAP12	Rho GTPase-activating protein 12	Q8IWW6	A[pT]TPPNQGRPD[pS]PV[pY]ANLQELK	T2,S12,Y15	3	0.933806	1	1	1.41183	0.966612	0.404	1.43	1.37	1.48745	1.06491	0.919	1.13	0.966	0.845322	1.05672	1.11	1.53	0.557	0.622938	0.736414	1	1.37	1.37	0.966	0.966	0.736414	0.736414	0.404	1.43	1.37	1.48745	1.06491	0.919	1.13	0.966	0.845322	1.05672	1.11	1.53	0.557	0.622938	0.736414
PTK2	Focal adhesion kinase 1	Q05397	[pY][oxM]EDSTYYK	Y1	4	1.08137	1	1	1.7804	1.87081	0.816	2.64	0.868	1.13679	1.38742	0.467	0.791	1.1	1.0593	0.880661	1.2	0.657	0.837	1.33247	0.795043	1.08137	1.13679	1.05125	0.880661	0.814397	0.837	0.774021	0.754601	2.44136	0.802688	1.05125	1.28302	0.431861	0.731482	1.01723	0.979589	0.814397	1.10971	0.607565	0.774021	1.23221	0.735221
GDI2	Rab GDP dissociation inhibitor beta	P50395	TDDYLDQPC[pY]ETINR	Y10	5	0.996812	1	1	1.6862	1.32428	0.577	1.71	1.03	1.62331	1.35237	0.349	0.734	1.05	1.51733	0.899163	0.761	0.56	0.513	1.06967	0.72589	1	1.35237	1.35237	0.899163	0.899163	0.72589	0.72589	0.577	1.71	1.03	1.62331	1.35237	0.349	0.734	1.05	1.51733	0.899163	0.761	0.56	0.513	1.06967	0.72589
MAPK14	Mitogen-activated protein kinase 14	Q16539	HTDDEMTG[pY]VATR	Y9	3	0.810057	1	1	1.22627	1.40843	0.787	1.69	0.992	0.749504	0.79996	0.602	0.744	0.932	1.01398	0.75868	0.917	0.748	0.547	0.9307	0.71046	1	0.79996	0.79996	0.75868	0.75868	0.748	0.748	0.787	1.69	0.992	0.749504	0.79996	0.602	0.744	0.932	1.01398	0.75868	0.917	0.748	0.547	0.9307	0.71046
PRPF4B	Serine/threonine-protein kinase PRP4 homolog	Q13523	LCDFGSASHVADNDITP[pY]LVSR	Y18	3	1.12347	1	1	1.79896	1.19445	0.848	2.45	1.11	1.07801	1.12299	0.709	0.813	1.33	1.39292	0.961497	1.1	0.817	0.966	1.25479	0.793528	1.12347	1.11	0.988007	0.961497	0.855825	0.966	0.859833	0.754801	2.18074	0.988007	0.959537	0.999567	0.631078	0.723648	1.18383	1.23984	0.855825	0.979106	0.727208	0.859833	1.11688	0.706316
BCAR1	Breast cancer anti-estrogen resistance protein 1	P56945	RPGPGTL[pY]DVPR	Y8	3	1.53304	1	1	0.925895	0.942592	0.916	1.67	1.14	1.50965	0.443207	0.697	1.39	1.19	0.486096	0.819568	1.11	1.1	0.701	0.781466	0.703517	1	1.14	1.14	0.819568	0.819568	0.781466	0.781466	0.916	1.67	1.14	1.50965	0.443207	0.697	1.39	1.19	0.486096	0.819568	1.11	1.1	0.701	0.781466	0.703517
PRKCA	Protein kinase C alpha type	P17252	NLIPMDPNGLSDP[pY]VK	Y14	5	1.06985	1	1	1.52771	2.02172	0.928	2.01	1.6	1.54946	1.99357	0.406	0.621	0.973	1.45197	0.994251	0.887	0.524	0.704	0.702943	0.734792	1.06985	1.6	1.49554	0.973	0.909473	0.704	0.658036	0.867411	1.87877	1.49554	1.4483	1.86341	0.379492	0.580455	0.909473	1.35717	0.929337	0.829088	0.489788	0.658036	0.657048	0.686817
EPHB2	Ephrin type-B receptor 2	P29323	FLEDDT[pS]DPT[pY]TSALGGK	S7,Y11	3	0.985902	1	1	1.52639	1.0062	0.636	2.04	1.13	1.29572	1.1198	0.512	0.802	0.804	1.0805	1.33542	1.09	0.986	0.356	0.555888	0.684812	1	1.13	1.13	0.804	0.804	0.684812	0.684812	0.636	2.04	1.13	1.29572	1.1198	0.512	0.802	0.804	1.0805	1.33542	1.09	0.986	0.356	0.555888	0.684812
HSPE1	10 kDa heat shock protein, mitochondrial	P61604	VLLPE[pY]GGTK	Y6	5	0.990917	1	1	2.00886	1.26577	0.66	1.91	1.26	1.9938	1.47461	0.56	0.73	1.1	1.49953	1.08948	1.04	0.729	0.774	1.35977	0.675685	1	1.47461	1.47461	1.08948	1.08948	0.774	0.774	0.66	1.91	1.26	1.9938	1.47461	0.56	0.73	1.1	1.49953	1.08948	1.04	0.729	0.774	1.35977	0.675685
GSK3B	Glycogen synthase kinase-3 beta	P49841	GEPNVS[pY]ICSR	Y7	3	1.01655	1	1	1.42098	1.15581	0.622	2.11	0.815	0.842518	0.8256	0.618	0.684	0.969	1.08631	0.817574	1.08	0.783	0.85	1.01441	0.676013	1.01655	0.8256	0.812158	0.817574	0.804262	0.85	0.83616	0.611872	2.07564	0.80173	0.8288	0.812158	0.607938	0.672863	0.953222	1.06863	0.804262	1.06242	0.770251	0.83616	0.99789	0.665006
SHB	SH2 domain-containing adapter protein B	Q15464	LD[pY]CGGSGEPGGVQR	Y3	3	1.17818	1	1	1.90975	0.601483	0.811	1.89	0.866	1.37938	1.53394	0.792	0.253	0.785	1.28133	0.842166	1.56	1.19	0.483	0.615941	0.657738	1	1.37938	1.37938	0.792	0.792	0.657738	0.657738	0.811	1.89	0.866	1.37938	1.53394	0.792	0.253	0.785	1.28133	0.842166	1.56	1.19	0.483	0.615941	0.657738
PXN	Paxillin	P49023	VGEEEHV[pY]SFPNK	Y8	3	1.4351	1	1	1.68468	1.20622	0.638	1.93	1.42	1.45182	1.18143	0.736	0.944	0.907	0.694767	1.07514	0.887	0.956	0.575	0.775948	0.789461	1.20622	1.42	1.17723	0.907	0.751935	0.789461	0.654491	0.528924	1.60004	1.17723	1.20361	0.979451	0.61017	0.782609	0.751935	0.575986	0.891327	0.735354	0.792557	0.476695	0.643288	0.654491
PTK2	Focal adhesion kinase 1	Q05397	[pY]MEDSTYYK	Y1	3	1.28733	1	1	1.0439	1.26222	0.908	1.43	0.874	0.853666	0.94959	0.518	0.807	0.582	0.719906	0.888563	1.04	0.793	0.635	0.716797	0.681591	1.0439	0.908	0.869818	0.719906	0.689634	0.716797	0.686655	0.869818	1.36987	0.837248	0.817769	0.909659	0.496218	0.773065	0.557527	0.689634	0.851199	0.996267	0.759654	0.608298	0.686655	0.652929
NEDD9	Enhancer of filamentation 1	Q14511	DGV[pY]DVPLHNPPDAK	Y4	3	1.16381	1	1	1.63715	1.47045	0.835	1.79	1.42	1.56542	1.2266	0.586	0.81	1.02	1.08212	0.825377	0.754	0.875	0.724	0.576544	0.759699	1.16381	1.42	1.22013	0.825377	0.709201	0.754	0.64787	0.717469	1.53805	1.22013	1.34508	1.05395	0.503517	0.695988	0.876429	0.929802	0.709201	0.64787	0.751839	0.622093	0.495392	0.652767
ARHGAP12	Rho GTPase-activating protein 12	Q8IWW6	AT[pT]PPNQGRPD[pS]PV[pY]ANLQELK	T3,S12,Y15	3	0.898024	1	1	1.36542	1.01178	0.43	1.39	1.44	1.39792	1.00788	0.883	1.08	0.954	0.8925	0.972953	1.1	1.49	0.558	0.612171	0.645723	1	1.39	1.39	0.954	0.954	0.645723	0.645723	0.43	1.39	1.44	1.39792	1.00788	0.883	1.08	0.954	0.8925	0.972953	1.1	1.49	0.558	0.612171	0.645723
SHB	SH2 domain-containing adapter protein B	Q15464	LPQDDDRPADE[pY]DQPWEWNR	Y12	3	1.05695	1	1	1.59821	1.23417	0.6	1.85	0.828	0.869602	0.822108	0.532	0.742	0.937	0.923845	0.921066	1.24	0.869	0.515	0.551174	0.681478	1.05695	0.828	0.783384	0.921066	0.871436	0.681478	0.644758	0.56767	1.75032	0.783384	0.822745	0.777809	0.503334	0.702018	0.886511	0.874065	0.871436	1.17318	0.822175	0.48725	0.521475	0.644758
NCK1	Cytoplasmic protein NCK1	P16333	L[pY]DLNMPAYVK	Y2	3	1.35243	1	1	1.23588	1.6087	0.621	0.858	1.89	1.77015	1.21256	0.564	1.42	0.796	0.872715	0.919343	1.16	0.968	0.709	0.721198	0.7947	1.23588	1.21256	0.981134	0.872715	0.706149	0.7947	0.643024	0.502476	0.694242	1.52927	1.4323	0.981134	0.456355	1.14898	0.644076	0.706149	0.743877	0.938603	0.783248	0.57368	0.58355	0.643024
LYN	Tyrosine-protein kinase Lyn	P07948	AEERPTFDYLQSVLDDFYTATEGQ[pY]QQQP	Y25	3	0.937508	1	1	1.61875	1.15815	0.482	1.62	1.13	1.1388	0.975213	0.337	0.712	1.04	1.41831	0.726309	0.976	0.633	0.481	0.727703	0.642618	1	1.13	1.13	0.726309	0.726309	0.642618	0.642618	0.482	1.62	1.13	1.1388	0.975213	0.337	0.712	1.04	1.41831	0.726309	0.976	0.633	0.481	0.727703	0.642618
SHB	SH2 domain-containing adapter protein B	Q15464	VTIADD[pY]SDPFDAK	Y7	3	1.08514	1	1	1.40104	1.59488	0.732	1.55	1.36	1.40147	1.26371	0.491	0.847	0.724	1.11563	0.954434	1.1	0.857	0.474	0.879176	0.696159	1.08514	1.36	1.2533	0.847	0.780546	0.857	0.789762	0.674569	1.42839	1.2533	1.29151	1.16457	0.452477	0.780546	0.667197	1.0281	0.879551	1.0137	0.789762	0.436811	0.810198	0.64154
SIRPA	Tyrosine-protein phosphatase non-receptor type substrate 1	P78324	QPAPKPEPSFSE[pY]ASVQVPR	Y13	3	1.46631	1	1	2.52401	0.659324	0.443	1.53	1.4	1.94304	0.975819	0.757	0.667	0.841	1.89007	1.12745	0.929	1.16	0.66	1.28177	0.641436	1	1.4	1.4	0.841	0.841	0.929	0.929	0.443	1.53	1.4	1.94304	0.975819	0.757	0.667	0.841	1.89007	1.12745	0.929	1.16	0.66	1.28177	0.641436
BCAR1	Breast cancer anti-estrogen resistance protein 1	P56945	HLLAPGPQDI[pY]DVPPVR	Y11	1	0.93096	1	1	2.65119	1.59388	0.572	1.76	1.09	1.15649	1.5641	0.397	0.811	0.889	1.5375	0.817981	0.711	0.584	0.44	0.572736	0.640895	1	1.15649	1.15649	0.817981	0.817981	0.584	0.584	0.572	1.76	1.09	1.15649	1.5641	0.397	0.811	0.889	1.5375	0.817981	0.711	0.584	0.44	0.572736	0.640895
PDGFRA	Platelet-derived growth factor receptor alpha	P16234	SYVILSFENNGD[pY]MDMK	Y13	3	1.63845	1	1	1.19977	1.30559	0.965	2.07	1.29	1.23144	1.19042	0.894	0.803	0.968	0.796876	1.23646	0.993	1.07	0.944	0.919172	0.767744	1.19977	1.23144	1.0264	0.894	0.745144	0.944	0.786818	0.804322	1.72533	1.07521	1.0264	0.992211	0.745144	0.669296	0.806822	0.664191	1.03058	0.82766	0.891839	0.786818	0.766125	0.63991
SHB	SH2 domain-containing adapter protein B	Q15464	DKVTIADD[pY]SDPFDAK	Y9	3	1.47625	1	1	1.49387	1.37355	0.745	1.65	1.93	1.18742	1.23179	0.542	0.885	0.842	0.723294	1.19817	1.33	0.978	0.593	0.691285	0.877487	1.37355	1.23179	0.896795	0.842	0.613012	0.877487	0.638848	0.542392	1.20127	1.40512	0.86449	0.896795	0.394599	0.644318	0.613012	0.526589	0.872318	0.968297	0.712026	0.431729	0.503285	0.638848
MAPK7	Mitogen-activated protein kinase 7	Q13164	GLCTSPAEHQYFMTE[pY]VATR	Y16	3	1.08991	1	1	1.36646	0.77348	0.688	1.73	1.43	1.12843	0.508926	0.222	0.447	0.698	0.568381	0.551516	0.411	0.352	0.313	0.596914	0.631659	1	1.12843	1.12843	0.551516	0.551516	0.411	0.411	0.688	1.73	1.43	1.12843	0.508926	0.222	0.447	0.698	0.568381	0.551516	0.411	0.352	0.313	0.596914	0.631659
ACTN1	Alpha-actinin-1	P12814	AIMTYVSSF[pY]HAFSGAQK	Y10	3	0.761687	1	1	1.36827	0.891597	0.629	1.97	1.19	1.20652	0.950425	0.587	0.762	1.37	1.21668	0.634585	1.18	0.701	0.701	0.518812	0.630276	1	1.19	1.19	0.762	0.762	0.701	0.701	0.629	1.97	1.19	1.20652	0.950425	0.587	0.762	1.37	1.21668	0.634585	1.18	0.701	0.701	0.518812	0.630276
SDCBP	Syntenin-1	O00560	LYPELSQ[pY][oxM]GLSLNEEEIR	Y8	3	0.868227	1	1	1.5624	1.84982	0.57	1.78	0.999	1.31861	1.08913	0.365	0.604	0.828	1.07633	0.822867	0.554	0.546	0.577	0.775651	0.629788	1	1.08913	1.08913	0.822867	0.822867	0.577	0.577	0.57	1.78	0.999	1.31861	1.08913	0.365	0.604	0.828	1.07633	0.822867	0.554	0.546	0.577	0.775651	0.629788
G6PD	Glucose-6-phosphate 1-dehydrogenase	P11413	VQPNEAV[pY]TK	Y8	5	1.03755	1	1	1.83581	2.00217	1.04	1.31	1.3	1.59698	1.67849	0.398	0.755	1.33	1.91337	0.98506	0.909	0.571	0.584	0.582803	0.648742	1.03755	1.31	1.26259	0.98506	0.949411	0.584	0.562865	1.00236	1.26259	1.25295	1.53919	1.61775	0.383597	0.727677	1.28187	1.84412	0.949411	0.876104	0.550336	0.562865	0.561712	0.625264
TYK2	Non-receptor tyrosine-protein kinase TYK2	P29597	LLAQAEGEPC[pY]IR	Y11	5	2.72546	1	1	1.75159	3.58191	0.859	2.42	1.34	1.52918	1.64802	0.189	0.382	0.396	1.42982	1.21615	0.338	0.271	0.303	1.4436	1.09028	1.75159	1.52918	0.873026	0.396	0.226081	0.338	0.192968	0.490413	1.38161	0.765021	0.873026	0.940876	0.107902	0.218088	0.226081	0.8163	0.694314	0.192968	0.154717	0.172986	0.82417	0.622455
SET	Protein SET	Q01105	IDFYFDENP[pY]FENK	Y10	3	0.948137	1	1	1.56198	1.26329	0.725	2.54	1.24	1.17055	0.904811	0.532	0.649	1.15	1.06929	0.751992	1.09	0.646	0.741	0.781866	0.62189	1	1.17055	1.17055	0.751992	0.751992	0.741	0.741	0.725	2.54	1.24	1.17055	0.904811	0.532	0.649	1.15	1.06929	0.751992	1.09	0.646	0.741	0.781866	0.62189
SLC25A4	ADP/ATP translocase 1	P12235	[pY]FPTQALNFAFK	Y1	3	0.750648	1	1	1.58308	0.76328	0.716	1.31	1.43	1.302	1.38903	0.38	1	0.764	0.688455	0.71528	0.68	0.596	0.654	0.500765	0.620168	1	1.31	1.31	0.71528	0.71528	0.620168	0.620168	0.716	1.31	1.43	1.302	1.38903	0.38	1	0.764	0.688455	0.71528	0.68	0.596	0.654	0.500765	0.620168
SHB	SH2 domain-containing adapter protein B	Q15464	GIQL[pY]DTPYEPEGQSVDSDSESTVSPR	Y5	2	0.612183	1	1	0.875298	0.887768	0.532	1.21	0.685	0.633652	0.493598	0.556	0.672	0.621	0.805084	0.710419	0.884	0.734	0.38	1.00742	0.547938	0.887768	0.633652	0.713758	0.672	0.756954	0.734	0.826792	0.599255	1.36297	0.771598	0.713758	0.555999	0.626289	0.756954	0.699507	0.906863	0.80023	0.995755	0.826792	0.42804	1.13478	0.617208
PTK2	Focal adhesion kinase 1	Q05397	YMEDST[pY]YK	Y7	3	1.32399	1	1	0.88583	1.26459	0.705	1.01	0.973	0.966032	1.01926	0.379	0.757	0.552	0.59651	0.645939	0.794	0.608	0.437	0.526068	0.615345	1	0.973	0.973	0.59651	0.59651	0.608	0.608	0.705	1.01	0.973	0.966032	1.01926	0.379	0.757	0.552	0.59651	0.645939	0.794	0.608	0.437	0.526068	0.615345
SET	Protein SET	Q01105	IDF[pY]FDENPYFENK	Y4	3	0.930368	1	1	2.03038	1.2175	0.696	2.2	1.11	1.55517	0.994089	0.58	0.734	1.22	1.26319	0.861252	1.13	0.785	0.852	0.779411	0.613207	1	1.11	1.11	0.861252	0.861252	0.785	0.785	0.696	2.2	1.11	1.55517	0.994089	0.58	0.734	1.22	1.26319	0.861252	1.13	0.785	0.852	0.779411	0.613207
MAGI2	Membrane-associated guanylate kinase, WW and PDZ domain-containing protein 2	Q86UL8	IDDPI[pY]GTYYVDHINR	Y6	3	1.15379	1	1	1.61754	1.22435	0.645	1.59	1.23	1.11679	1.13333	0.553	0.706	0.978	1.08895	0.663822	0.916	0.755	0.582	0.627538	0.700004	1.15379	1.13333	0.982272	0.706	0.611899	0.700004	0.606702	0.55903	1.37807	1.06606	0.967937	0.982272	0.479292	0.611899	0.847645	0.943807	0.575343	0.793909	0.654368	0.504427	0.543895	0.606702
ENO1	Alpha-enolase	P06733	AAVPSGASTGI[pY]EALELR	Y12	4	1.01926	1	1	1.54763	1.73518	0.651	3.37	1.14	1.16992	1.16584	0.58	0.84	1.43	1.28175	0.741442	0.897	0.712	0.699	0.88513	0.615775	1.01926	1.16584	1.14381	0.84	0.824125	0.712	0.698544	0.638697	3.30631	1.11845	1.14781	1.14381	0.569038	0.824125	1.40297	1.25753	0.727429	0.880047	0.698544	0.685789	0.868401	0.604137
HIST1H2BJ	Histone H2B type 1-J	P06899	ESYSIYV[pY]K	Y8	4	1.29782	1	1	2.42682	1.65794	0.894	3.27	0.601	1.22155	1.69576	0.683	0.61	1.02	1.65067	1.27022	1.39	0.684	0.752	1.20257	0.782717	1.29782	1.22155	0.941226	1.02	0.785931	0.782717	0.6031	0.688846	2.5196	0.463083	0.941226	1.30662	0.526266	0.470018	0.785931	1.27187	0.978732	1.07102	0.527036	0.579432	0.926602	0.6031
PDGFRA	Platelet-derived growth factor receptor alpha	P16234	MRVDSDNA[pY]IGVTYK	Y9	3	1.16961	1	1	1.5545	1.87935	0.589	2.09	1.47	1.22363	1.3083	0.504	0.763	0.803	0.493845	0.664141	0.87	0.689	0.837	1.00864	0.705002	1.16961	1.3083	1.11858	0.664141	0.567831	0.837	0.715622	0.503586	1.78692	1.25683	1.04619	1.11858	0.430912	0.652353	0.686552	0.42223	0.567831	0.743836	0.589084	0.715622	0.862373	0.602766
ELMO2	Engulfment and cell motility protein 2	Q96JJ3	EPSSYDFV[pY]HYG	Y9	3	1.00028	1	1	1.42764	1.28308	0.595	2.14	0.853	1.20267	1.09222	0.518	0.54	1.01	0.83019	0.798467	0.708	0.68	0.449	0.782499	0.601509	1.00028	1.09222	1.09192	0.798467	0.798245	0.68	0.679811	0.594834	2.1394	0.852762	1.20234	1.09192	0.517856	0.53985	1.00972	0.829958	0.798245	0.707803	0.679811	0.448875	0.782281	0.601342
EPHB3	Ephrin type-B receptor 3	P54753	FLEDDPSDPT[pY]TSSLGGK	Y11	3	1.57891	1	1	2.00573	1.27809	0.46	1.47	1.34	1.2843	1.70486	0.519	1.14	0.988	1.2575	0.916423	0.868	0.875	0.638	0.715524	0.766697	1.27809	1.34	1.04844	0.988	0.773029	0.766697	0.599877	0.359912	1.15015	1.04844	1.00486	1.33391	0.406075	0.891956	0.773029	0.983888	0.717025	0.679138	0.684615	0.499182	0.559838	0.599877
CTTN	Src substrate cortactin	Q14247	GPVSGTEPEPV[pY]SMEAADYR	Y12	3	0.806144	1	1	0.853637	0.972264	0.63	1.78	0.803	1.45822	0.541488	1.65	1.5	1.1	1.18809	1.04232	0.728	1.5	0.801	0.712941	0.583119	0.972264	0.803	0.825907	1.18809	1.22199	0.728	0.748768	0.647972	1.83078	0.825907	1.49982	0.556935	1.69707	1.54279	1.13138	1.22199	1.07205	0.748768	1.54279	0.82385	0.73328	0.599754
HSP90AB1	Heat shock protein HSP 90-beta	P08238	SI[pY]YITGESK	Y3	3	0.823017	1	1	1.9285	1.79745	0.621	1.38	1.08	1.91019	0.896007	0.383	0.56	0.778	1.3865	0.816998	0.66	0.498	0.529	0.747617	0.599177	1	1.08	1.08	0.778	0.778	0.599177	0.599177	0.621	1.38	1.08	1.91019	0.896007	0.383	0.56	0.778	1.3865	0.816998	0.66	0.498	0.529	0.747617	0.599177
BCAR1	Breast cancer anti-estrogen resistance protein 1	P56945	DVPDGPLLREET[pY]DVPPAFAK	Y13	3	1.08709	1	1	1.70131	1.28813	0.638	2.32	1.38	1.32826	0.860153	0.78	1.11	0.855	0.747488	1.10736	1.09	1.03	0.58	0.624808	0.647255	1.08709	1.32826	1.22185	0.855	0.786501	0.647255	0.5954	0.586886	2.13413	1.26944	1.22185	0.791242	0.71751	1.02107	0.786501	0.687603	1.01865	1.00267	0.947481	0.533533	0.574751	0.5954
PEAK1	Pseudopodium-enriched atypical kinase 1	Q9H792	VPIVINPNAYDNLAI[pY]K	Y16	5	1.38113	1	1	2.06406	2.45886	0.67	1.97	1.82	2.15355	2.29742	0.683	1.13	1.26	1.57428	1.38683	0.978	0.971	0.614	0.777806	0.807932	1.38113	1.97	1.42636	1.26	0.912294	0.807932	0.584977	0.485109	1.42636	1.31776	1.55926	1.66343	0.494521	0.818169	0.912294	1.13984	1.00412	0.708114	0.703046	0.444562	0.563165	0.584977
CARKD	ATP-dependent (S)-NAD(P)H-hydrate dehydratase	Q8IW45	IGVVGGCQE[pY]TGAPYFAAISALK	Y10	3	0.927368	1	1	1.2815	1.12024	0.647	2.07	1.04	0.842243	1.07096	0.54	0.762	1.27	1.25032	0.718141	1.13	0.659	0.784	0.843438	0.580753	1	1.04	1.04	0.762	0.762	0.784	0.784	0.647	2.07	1.04	0.842243	1.07096	0.54	0.762	1.27	1.25032	0.718141	1.13	0.659	0.784	0.843438	0.580753
LDHA	L-lactate dehydrogenase A chain	P00338	QVVESA[pY]EVIK	Y7	3	1.00574	1	1	1.98535	1.30982	0.645	1.81	0.924	1.00151	1.00502	0.5	0.652	0.818	1.18008	0.808516	0.867	0.544	0.663	1.01185	0.583717	1.00574	1.00151	0.99579	0.808516	0.803898	0.663	0.659213	0.641316	1.79966	0.918723	0.99579	0.999285	0.497144	0.648276	0.813328	1.17334	0.803898	0.862048	0.540893	0.659213	1.00607	0.580383
DPYSL2	Dihydropyrimidinase-related protein 2	Q16555	IVNDDQSF[pY]ADIY[oxM]EDGLIK	Y9	5	0.990352	1	1	1.86254	2.06541	0.605	1.41	1.05	1.62321	1.40616	0.429	0.672	1.09	1.57818	0.803705	0.95	0.591	0.651	0.887558	0.568319	1	1.40616	1.40616	0.803705	0.803705	0.651	0.651	0.605	1.41	1.05	1.62321	1.40616	0.429	0.672	1.09	1.57818	0.803705	0.95	0.591	0.651	0.887558	0.568319
RPLP0	60S acidic ribosomal protein P0	P05388	IIQLLDD[pY]PK	Y8	3	1.40118	1	1	1.66998	1.38731	1.18	2.62	1.25	1.52517	1.63974	0.61	0.943	1	1.39619	0.928528	1.02	0.846	0.785	1.17342	0.786202	1.38731	1.52517	1.09937	0.943	0.679731	0.846	0.609812	0.850565	1.88854	0.901022	1.09937	1.18195	0.439699	0.679731	0.720818	1.0064	0.6693	0.735234	0.609812	0.565842	0.84582	0.566709
PIK3R2	Phosphatidylinositol 3-kinase regulatory subunit beta	O00459	EYDQL[pY]EEYTR	Y6	3	1.1301	1	1	1.45051	1.3932	0.779	2.29	1.12	1.10514	0.984299	0.57	0.782	1.09	1.0912	0.883162	1.11	0.782	0.743	0.882136	0.636919	1.1301	1.10514	0.977916	0.883162	0.78149	0.782	0.691974	0.689319	2.02637	0.991062	0.977916	0.870983	0.50438	0.691974	0.964516	0.965573	0.78149	0.982213	0.691974	0.657463	0.780582	0.563595
FLNA	Filamin-A	P21333	SPFEV[pY]VDK	Y6	4	1.05747	1	1	2.50795	1.38155	1.05	2.58	1.44	1.16291	1.32703	0.376	0.805	2.03	1.40009	0.883262	1.67	0.62	1.01	1.14128	0.593508	1.05747	1.32703	1.25491	0.883262	0.835258	1.01	0.955108	0.992935	2.43978	1.36174	1.0997	1.25491	0.355565	0.76125	1.91967	1.324	0.835258	1.57924	0.586304	0.955108	1.07925	0.561252
YES1	Tyrosine-protein kinase Yes	P07947	KDPDERPTFEYIQSFLEDYFTATEPQ[pY]QPGENL	Y27	3	1.19117	1	1	1.60563	1.19944	0.554	2.02	0.86	0.79295	0.633891	0.539	0.603	0.923	0.899253	0.961594	1.21	0.72	0.782	0.888585	0.666438	1.19117	0.79295	0.665688	0.899253	0.75493	0.782	0.656496	0.465088	1.69581	0.721977	0.665688	0.532157	0.452495	0.506224	0.774866	0.75493	0.807267	1.01581	0.604446	0.656496	0.745975	0.559481
SHB	SH2 domain-containing adapter protein B	Q15464	GIQL[pY]DTPYEPEGQSVD[pS]DSESTVSPR	Y5,S18	3	0.965624	1	1	1.17688	0.568167	0.665	2.2	0.932	0.883953	0.805263	0.568	0.853	0.973	0.635315	0.732869	1.25	0.942	0.663	0.580652	0.558107	1	0.883953	0.883953	0.732869	0.732869	0.663	0.663	0.665	2.2	0.932	0.883953	0.805263	0.568	0.853	0.973	0.635315	0.732869	1.25	0.942	0.663	0.580652	0.558107
EFS	Embryonal Fyn-associated substrate	O43281	DALEV[pY]DVPPTALR	Y6	3	0.90001	1	1	1.3302	1.18491	0.814	2.54	1.16	1.04609	1.1356	0.923	1.07	1.11	1.0056	0.946474	0.943	1.04	0.786	0.727088	0.556529	1	1.1356	1.1356	1.0056	1.0056	0.786	0.786	0.814	2.54	1.16	1.04609	1.1356	0.923	1.07	1.11	1.0056	0.946474	0.943	1.04	0.786	0.727088	0.556529
MAGI1	Membrane-associated guanylate kinase, WW and PDZ domain-containing protein 1	Q96QZ7	IEDPV[pY]GIYYVDHINR	Y6	5	1.23189	1	1	1.89214	1.98372	0.706	2.34	1.25	1.21049	1.98363	0.419	0.885	1.27	1.54668	0.937713	0.992	0.694	0.787	0.776089	0.684547	1.23189	1.25	1.0147	0.937713	0.761198	0.776089	0.629998	0.573103	1.89952	1.0147	0.98263	1.61023	0.340128	0.718408	1.03094	1.25554	0.761198	0.805266	0.563362	0.638855	0.629998	0.555689
DYRK4	Dual specificity tyrosine-phosphorylation-regulated kinase 4	Q9NR20	VYT[pY]IQSR	Y4	3	0.864685	1	1	1.61976	1.33991	0.827	2.29	1.25	0.868401	0.897677	0.367	0.775	1.11	1.05087	0.646702	0.95	0.762	0.73	1.00353	0.553934	1	0.897677	0.897677	0.775	0.775	0.762	0.762	0.827	2.29	1.25	0.868401	0.897677	0.367	0.775	1.11	1.05087	0.646702	0.95	0.762	0.73	1.00353	0.553934
RPL10A	60S ribosomal protein L10a	P62906	DTL[pY]EAVR	Y4	3	1.12446	1	1	1.24134	1.20594	0.474	1.7	0.846	0.979012	0.953529	0.574	0.791	0.701	1.14731	0.702474	0.779	0.78	0.676	0.968751	0.621984	1.12446	0.953529	0.84799	0.702474	0.624722	0.779	0.692779	0.421537	1.51184	0.752363	0.870653	0.84799	0.510469	0.703451	0.623412	1.02032	0.624722	0.692779	0.693668	0.601179	0.861528	0.553141
DPYSL2	Dihydropyrimidinase-related protein 2	Q16555	THNSSLE[pY]NIFEGMECR	Y8	3	0.998397	1	1	1.11511	1.432	0.392	3.58	1.77	1.12174	0.871626	0.718	0.937	1.14	1.48336	0.73846	1.25	1.07	0.735	0.677994	0.55208	1	1.12174	1.12174	0.937	0.937	0.735	0.735	0.392	3.58	1.77	1.12174	0.871626	0.718	0.937	1.14	1.48336	0.73846	1.25	1.07	0.735	0.677994	0.55208
PDGFRA	Platelet-derived growth factor receptor alpha	P16234	VIESISPDGHE[pY]I[pY]VDPMQLPYDSR	Y12,Y14	3	1.21869	1	1	1.28944	1.23772	0.531	1.07	0.768	0.907668	0.752943	0.335	0.507	0.783	0.871575	0.807724	0.553	0.486	0.75	0.858216	0.668651	1.21869	0.768	0.630183	0.783	0.642491	0.668651	0.548662	0.435712	0.877989	0.630183	0.744787	0.617828	0.274884	0.416019	0.642491	0.715171	0.662779	0.453764	0.398788	0.615413	0.70421	0.548662
HBA1	Hemoglobin subunit alpha	P69905	VGAHAGE[pY]GAEALER	Y8	5	1.26234	1	1	0.874118	3.00609	1.11	2.12	2.94	2.69977	1.01248	0.311	1.35	0.964	0.968902	0.957834	0.628	0.714	0.499	0.75613	0.548149	1	2.12	2.12	0.964	0.964	0.628	0.628	1.11	2.12	2.94	2.69977	1.01248	0.311	1.35	0.964	0.968902	0.957834	0.628	0.714	0.499	0.75613	0.548149
HIPK2	Homeodomain-interacting protein kinase 2	Q9H2X6	AVCST[pY]LQSR	Y6	3	1.22072	1	1	1.54259	1.36991	0.729	2.38	1.08	0.99905	1.21724	0.551	0.814	0.879	1.04908	0.852858	1.15	0.73	0.713	0.869142	0.668811	1.22072	1.08	0.884721	0.852858	0.698649	0.73	0.598006	0.597187	1.94966	0.884721	0.818408	0.997146	0.451372	0.666818	0.720065	0.859394	0.698649	0.942064	0.598006	0.58408	0.711989	0.54788
CRIP1	Cysteine-rich protein 1	P50238	EV[pY]FAER	Y3	3	1.23756	1	1	1.24851	1.53737	0.869	2.04	1.1	1.07872	1.13686	0.596	0.81	0.623	0.992293	0.954625	1.34	0.795	0.84	1.03093	0.674169	1.23756	1.1	0.888843	0.81	0.654512	0.84	0.678753	0.702186	1.6484	0.888843	0.871646	0.918631	0.481591	0.654512	0.503409	0.801811	0.771375	1.08277	0.642391	0.678753	0.833031	0.544755
ACTR3	Actin-related protein 3	P61158	LPACVVDCGTG[pY]TK	Y12	3	0.812894	1	1	1.19751	1.88025	0.59	1.54	1.4	1.18293	1.14086	0.395	0.742	1.28	1.30757	0.624463	0.661	0.639	0.603	0.828401	0.542917	1	1.18293	1.18293	0.742	0.742	0.639	0.639	0.59	1.54	1.4	1.18293	1.14086	0.395	0.742	1.28	1.30757	0.624463	0.661	0.639	0.603	0.828401	0.542917
PIK3R2	Phosphatidylinositol 3-kinase regulatory subunit beta	O00459	SREYDQL[pY]EEYTR	Y8	3	0.936117	1	1	1.20549	0.954354	0.594	2.06	0.881	0.668896	0.936599	0.458	0.601	1	0.990643	0.725158	0.844	0.665	0.63	0.774266	0.534711	1	0.881	0.881	0.725158	0.725158	0.665	0.665	0.594	2.06	0.881	0.668896	0.936599	0.458	0.601	1	0.990643	0.725158	0.844	0.665	0.63	0.774266	0.534711
PDGFRA	Platelet-derived growth factor receptor alpha	P16234	LSADSG[pY]IIPLPDIDPVPEEEDLGKR	Y7	3	1.33144	1	1	1.6045	1.31082	0.699	2.35	0.839	0.735984	0.910462	0.516	0.506	0.837	0.80714	0.841246	0.711	0.663	0.779	1.0766	0.693986	1.31082	0.839	0.640056	0.80714	0.61575	0.711	0.542407	0.533253	1.79277	0.640056	0.561467	0.694573	0.393646	0.386017	0.63853	0.61575	0.64177	0.542407	0.505789	0.594283	0.821319	0.529427
CRKL	Crk-like protein	P46109	TL[pY]DFPGNDAEDLPFK	Y3	3	1.11714	1	1	1.58502	1.77623	0.463	1.48	1.24	1.24565	1.15101	0.361	0.613	0.756	0.922591	0.814109	0.801	0.598	0.536	0.790958	0.589705	1.11714	1.24	1.10997	0.756	0.676727	0.598	0.535294	0.41445	1.32481	1.10997	1.11504	1.03032	0.323146	0.548721	0.676727	0.825849	0.728743	0.717008	0.535294	0.479796	0.708019	0.527869
RPS27	40S ribosomal protein S27	P42677	LVQSPNS[pY]FMDVK	Y8	3	1.21289	1	1	1.42947	1.14341	0.586	1.21	0.989	1.05037	1.01848	0.385	0.599	0.884	0.928327	0.874155	1.03	0.676	0.563	0.787918	0.602633	1.14341	1.01848	0.89074	0.874155	0.764517	0.676	0.591215	0.512503	1.05824	0.864958	0.918633	0.89074	0.336713	0.523872	0.773127	0.811894	0.764517	0.900816	0.591215	0.492388	0.689096	0.52705
PRPF4B	Serine/threonine-protein kinase PRP4 homolog	Q13523	LCDFGSA[pS]HVADNDITP[pY]LVSR	S8,Y18	3	0.929308	1	1	1.61787	1.17194	0.709	2.05	0.943	0.843026	0.822893	0.403	0.667	1.1	1.19503	0.649616	0.859	0.658	0.554	0.866194	0.525834	1	0.843026	0.843026	0.667	0.667	0.658	0.658	0.709	2.05	0.943	0.843026	0.822893	0.403	0.667	1.1	1.19503	0.649616	0.859	0.658	0.554	0.866194	0.525834
DPYSL2	Dihydropyrimidinase-related protein 2	Q16555	IVNDDQSF[pY]ADIYMEDGLIK	Y9	3	0.933352	1	1	1.50169	0.974242	0.576	1.33	1.09	1.37517	0.914585	0.433	0.592	1.04	1.21614	0.665519	0.945	0.563	0.643	0.665871	0.524344	1	1.09	1.09	0.665519	0.665519	0.643	0.643	0.576	1.33	1.09	1.37517	0.914585	0.433	0.592	1.04	1.21614	0.665519	0.945	0.563	0.643	0.665871	0.524344
SEPT7	Septin-7	Q16181	NLEG[pY]VGFANLPNQVYR	Y5	3	1.08827	1	1	1.96686	1.91658	0.558	2.03	0.929	1.11035	1.05085	0.364	0.564	0.954	1.23078	0.902036	0.687	0.528	0.514	0.856604	0.569433	1.08827	1.05085	0.965618	0.902036	0.828871	0.569433	0.523246	0.51274	1.86535	0.853648	1.02029	0.965618	0.334476	0.518254	0.876621	1.13095	0.828871	0.631277	0.485174	0.472309	0.787125	0.523246
LAPTM4B	Lysosomal-associated transmembrane protein 4B	Q86VI4	EPPPP[pY]VSA	Y6	5	1.35688	1	1	2.41972	2.63311	0.863	0.918	1.36	2.06349	1.90463	0.362	0.87	0.636	2.11878	0.961741	0.484	0.344	0.517	1.11932	0.709821	1.35688	1.36	1.0023	0.87	0.641178	0.517	0.381022	0.636019	0.676554	1.0023	1.52076	1.40369	0.266789	0.641178	0.468723	1.56151	0.70879	0.356701	0.253523	0.381022	0.824926	0.523129
TLN1	Talin-1	Q9Y490	TMQFEPSTMV[pY]DACR	Y11	3	0.849719	1	1	1.68617	1.35402	0.622	1.82	1.15	1.1636	0.740441	0.316	0.628	0.909	1.22452	0.558956	0.742	0.567	0.512	0.839756	0.522521	1	1.15	1.15	0.628	0.628	0.567	0.567	0.622	1.82	1.15	1.1636	0.740441	0.316	0.628	0.909	1.22452	0.558956	0.742	0.567	0.512	0.839756	0.522521
HIST1H2BK	Histone H2B type 1-K	O60814	ESYSVYV[pY]K	Y8	4	1.31022	1	1	2.41005	0.985111	1.12	4.05	0.495	0.90191	0.698753	0.88	0.729	0.817	0.815265	0.856788	1.56	0.716	0.968	0.926911	0.519479	1	0.90191	0.90191	0.817	0.817	0.926911	0.926911	1.12	4.05	0.495	0.90191	0.698753	0.88	0.729	0.817	0.815265	0.856788	1.56	0.716	0.968	0.926911	0.519479
TUBA1C	Tubulin alpha-1C chain	Q9BQE3	VGIN[pY]QPPTVVPGGDLAK	Y5	3	0.92544	1	1	2.06176	1.24695	0.483	2.24	0.861	0.979968	0.968013	0.391	0.574	0.815	0.919643	0.764227	0.899	0.559	0.651	0.799342	0.517955	1	0.968013	0.968013	0.764227	0.764227	0.651	0.651	0.483	2.24	0.861	0.979968	0.968013	0.391	0.574	0.815	0.919643	0.764227	0.899	0.559	0.651	0.799342	0.517955
EEF1A1	Elongation factor 1-alpha 1	P68104	EHALLA[pY]TLGVK	Y7	3	0.792201	1	1	1.36571	0.818992	0.614	1.59	0.824	0.880165	0.817571	0.412	0.673	0.814	0.79522	0.684154	0.776	0.615	0.548	0.63211	0.517479	1	0.824	0.824	0.684154	0.684154	0.615	0.615	0.614	1.59	0.824	0.880165	0.817571	0.412	0.673	0.814	0.79522	0.684154	0.776	0.615	0.548	0.63211	0.517479
ARHGAP12	Rho GTPase-activating protein 12	Q8IWW6	ATTPPNQGRPD[pS]PV[pY]ANLQELK	S12,Y15	3	0.604518	1	1	1.6863	0.903665	0.53	1.51	1.54	1.34549	1.13785	0.682	1.08	1.01	0.922679	0.796481	0.882	1.05	0.424	0.554038	0.517385	1	1.34549	1.34549	0.922679	0.922679	0.554038	0.554038	0.53	1.51	1.54	1.34549	1.13785	0.682	1.08	1.01	0.922679	0.796481	0.882	1.05	0.424	0.554038	0.517385
PGAM1	Phosphoglycerate mutase 1	P18669	FSGW[pY]DADLSPAGHEEAK	Y5	5	1.46863	1	1	1.7908	1.69152	0.674	1.99	1.4	2.1973	1.83292	0.522	0.884	1.41	2.0535	1.05423	0.876	0.71	0.744	1.22523	0.759359	1.46863	1.83292	1.24805	1.05423	0.717831	0.759359	0.517054	0.458932	1.35501	0.953272	1.49616	1.24805	0.355434	0.601923	0.960081	1.39825	0.717831	0.596476	0.483445	0.506596	0.83427	0.517054
PIK3R1	Phosphatidylinositol 3-kinase regulatory subunit alpha	P27986	DQ[pY]LMWLTQK	Y3	3	0.815278	1	1	1.38903	0.958984	0.554	1.09	1.36	1.37723	1.20581	0.373	0.756	0.901	1.17382	0.620499	0.646	0.52	0.357	0.463855	0.516382	1	1.20581	1.20581	0.756	0.756	0.516382	0.516382	0.554	1.09	1.36	1.37723	1.20581	0.373	0.756	0.901	1.17382	0.620499	0.646	0.52	0.357	0.463855	0.516382
PEAK1	Pseudopodium-enriched atypical kinase 1	Q9H792	VPIVINPNA[pY]DNLAIYK	Y10	5	1.19572	1	1	1.73114	1.66833	0.442	1.23	2.07	2.17516	1.70016	0.356	1.07	0.789	1.19127	0.669732	0.584	0.554	0.407	0.508929	0.616021	1.19572	1.70016	1.42187	0.789	0.659853	0.554	0.463319	0.369652	1.02867	1.73117	1.81912	1.42187	0.297728	0.894858	0.659853	0.996278	0.560107	0.488408	0.463319	0.34038	0.425625	0.515188
ESYT2	Extended synaptotagmin-2	A0FGR8	NLIAFSEDGSDP[pY]VR	Y13	3	1.02309	1	1	1.99147	1.20056	0.855	2.35	1.11	0.918179	0.925708	0.426	0.733	1.11	1.21065	0.786786	1.14	0.688	0.668	0.818969	0.526759	1.02309	0.925708	0.904816	0.786786	0.769029	0.688	0.672473	0.835704	2.29697	1.08495	0.897458	0.904816	0.416386	0.716458	1.08495	1.18333	0.769029	1.11427	0.672473	0.652925	0.800486	0.514871
VIM	Vimentin	P08670	SL[pY]ASSPGGVYATR	Y3	3	1.15555	1	1	1.85944	1.43502	0.629	1.95	0.846	0.981889	0.845435	0.414	0.656	0.649	0.918275	0.766124	0.651	0.608	0.609	0.804936	0.591172	1.15555	0.846	0.732117	0.656	0.567694	0.609	0.527021	0.544328	1.6875	0.732117	0.849714	0.731628	0.35827	0.567694	0.561636	0.794663	0.662994	0.563367	0.526155	0.527021	0.696582	0.511593
PIK3R1	Phosphatidylinositol 3-kinase regulatory subunit alpha	P27986	DQ[pY]L[oxM]WLTQK	Y3	5	1.46101	1	1	2.70044	2.67777	0.725	1.88	1.4	1.79697	1.84194	0.411	0.89	1.18	1.72161	1.00976	0.881	0.681	0.636	1.22391	0.746896	1.46101	1.79697	1.22995	1.00976	0.691137	0.746896	0.511219	0.496232	1.28678	0.958241	1.22995	1.26073	0.281312	0.609168	0.807661	1.17837	0.691137	0.603008	0.466116	0.435315	0.837714	0.511219
GSK3B	Glycogen synthase kinase-3 beta	P49841	GEPNVS[pY]IC[pS]R	Y7,S10	3	0.915042	1	1	1.44292	1.06213	0.491	1.81	0.585	0.832905	0.920085	0.37	0.561	0.808	1.11154	0.730699	0.869	0.482	0.601	0.730621	0.51111	1	0.832905	0.832905	0.730699	0.730699	0.601	0.601	0.491	1.81	0.585	0.832905	0.920085	0.37	0.561	0.808	1.11154	0.730699	0.869	0.482	0.601	0.730621	0.51111
HIPK3	Homeodomain-interacting protein kinase 3	Q9H422	TVCST[pY]LQSR	Y6	3	1.05869	1	1	1.78782	1.45572	0.834	1.93	1.11	0.93094	0.992632	0.359	0.789	0.982	1.07927	0.616341	0.708	0.641	0.55	0.749173	0.540954	1.05869	0.992632	0.937603	0.789	0.74526	0.641	0.605464	0.787765	1.82301	1.04846	0.879331	0.937603	0.339098	0.74526	0.92756	1.01943	0.582173	0.66875	0.605464	0.519509	0.70764	0.510964
PEAK1	Pseudopodium-enriched atypical kinase 1	Q9H792	VPIVINPNA[pY]DNLAI[pY]K	Y10,Y16	5	1.25462	1	1	2.12097	2.21893	0.8	2.88	2.25	2.3523	1.73728	0.602	0.884	0.959	1.36634	1.14113	0.69	0.727	0.563	0.855291	0.63705	1.25462	2.25	1.79338	0.959	0.764377	0.69	0.549969	0.637645	2.29552	1.79338	1.87492	1.38471	0.479828	0.704598	0.764377	1.08905	0.909549	0.549969	0.57946	0.448743	0.681715	0.507765
PTPRZ1	Receptor-type tyrosine-protein phosphatase zeta	P23471	LIIQDFILEATQDD[pY]VLEVR	Y15	4	1.05295	1	1	1.65564	0.902491	0.786	3.49	0.664	0.885996	0.659761	0.535	0.531	1.16	0.988595	1.03249	1.41	0.702	0.648	0.863381	0.507623	1	0.786	0.786	0.988595	0.988595	0.702	0.702	0.786	3.49	0.664	0.885996	0.659761	0.535	0.531	1.16	0.988595	1.03249	1.41	0.702	0.648	0.863381	0.507623
CLTC	Clathrin heavy chain 1	Q00610	SVNESLNNLFITEED[pY]QALR	Y16	3	0.83321	1	1	1.91214	1.52522	0.576	2.04	1.03	1.33233	1.2839	0.32	0.716	1.38	1.19792	0.690404	0.656	0.583	0.386	0.596402	0.504806	1	1.2839	1.2839	0.716	0.716	0.583	0.583	0.576	2.04	1.03	1.33233	1.2839	0.32	0.716	1.38	1.19792	0.690404	0.656	0.583	0.386	0.596402	0.504806
SIRPA	Tyrosine-protein phosphatase non-receptor type substrate 1	P78324	EITQDTNDIT[pY]ADLNLPK	Y11	3	0.925348	1	1	1.38984	1.08571	0.645	2.45	1.18	0.852692	1.07889	0.7	0.75	1.16	0.824387	0.613571	0.865	0.796	0.889	0.992541	0.504533	1	1.07889	1.07889	0.75	0.75	0.865	0.865	0.645	2.45	1.18	0.852692	1.07889	0.7	0.75	1.16	0.824387	0.613571	0.865	0.796	0.889	0.992541	0.504533
SH3PXD2A	SH3 and PX domain-containing protein 2A	Q5TCZ1	YEEPE[pY]DIPAFGFDSEPELSEEPVEDR	Y6	3	0.915527	1	1	0.756821	0.458429	0.462	2.09	2.97	0.926917	0.783719	1.34	0.879	2.21	0.30019	0.450942	0.721	1.51	0.768	0.821424	0.461796	0.915527	0.926917	1.01244	0.879	0.960103	0.768	0.838861	0.504628	2.28284	3.24403	1.01244	0.856031	1.46364	0.960103	2.41391	0.327888	0.492549	0.787525	1.64932	0.838861	0.897215	0.504405
ANXA2	Annexin A2	P07355	SYSP[pY]DMLESIR	Y5	3	1.66088	1	1	1.8007	1.78329	0.734	1.18	0.948	1.5069	1.29168	0.405	0.733	0.586	0.848267	0.911804	1.01	0.707	0.682	1.02314	0.835411	1.66088	1.18	0.710467	0.733	0.441332	0.835411	0.502993	0.441934	0.710467	0.570782	0.907288	0.777709	0.243847	0.441332	0.352825	0.510733	0.548989	0.608111	0.425678	0.410626	0.616021	0.502993
FYN	Tyrosine-protein kinase Fyn	P06241	KDPEERPTFEYLQSFLEDYFTATEPQ[pY]QPGENL	Y27	3	1.11741	1	1	1.59488	0.860408	0.571	1.9	0.763	0.789133	0.837831	0.53	0.616	0.837	0.992607	0.72688	1.05	0.573	0.698	0.951392	0.500022	1	0.789133	0.789133	0.72688	0.72688	0.698	0.698	0.571	1.9	0.763	0.789133	0.837831	0.53	0.616	0.837	0.992607	0.72688	1.05	0.573	0.698	0.951392	0.500022
PROSC	Proline synthase co-transcribed bacterial homolog protein	O94903	TFGEN[pY]VQELLEK	Y6	3	0.903135	1	1	1.65715	1.32246	0.498	1.47	0.906	0.987824	0.985412	0.373	0.608	0.853	1.23238	0.507661	0.959	0.596	0.455	0.664975	0.49921	1	0.985412	0.985412	0.608	0.608	0.596	0.596	0.498	1.47	0.906	0.987824	0.985412	0.373	0.608	0.853	1.23238	0.507661	0.959	0.596	0.455	0.664975	0.49921
EPHA2	Ephrin type-A receptor 2	P29317	VLEDDPEAT[pY]TTSGGKIPIR	Y10	1	1.33447	1	1	3.69051	1.09018	0.435	2.08	0.77	0.752037	0.787111	0.324	0.575	0.654	1.85526	0.271898	0.443	0.357	0.293	0.307702	0.543617	1.09018	0.77	0.706302	0.575	0.527433	0.357	0.327467	0.399015	1.90793	0.706302	0.689825	0.721998	0.297197	0.527433	0.599898	1.70178	0.249406	0.406353	0.327467	0.268762	0.282248	0.498647
PIK3R2	Phosphatidylinositol 3-kinase regulatory subunit beta	O00459	EYDQLYEE[pY]TR	Y9	3	1.26493	1	1	1.48249	1.34051	0.693	2.13	1.04	1.06892	1.13606	0.488	0.717	0.773	0.917042	0.920606	0.993	0.635	0.615	0.795669	0.630695	1.26493	1.06892	0.845048	0.773	0.611103	0.635	0.502005	0.547858	1.68389	0.822182	0.845048	0.898126	0.385793	0.566831	0.611103	0.724976	0.727794	0.785026	0.502005	0.486194	0.629024	0.498602
WASL	Neural Wiskott-Aldrich syndrome protein	O00401	VI[pY]DFIEK	Y3	3	0.8956	1	1	1.39352	1.04711	0.426	1.15	0.942	1.04095	0.92512	0.454	0.872	1.01	1.15182	0.465705	0.577	0.604	0.459	0.554347	0.491829	1	0.942	0.942	0.872	0.872	0.554347	0.554347	0.426	1.15	0.942	1.04095	0.92512	0.454	0.872	1.01	1.15182	0.465705	0.577	0.604	0.459	0.554347	0.491829
RPS10	40S ribosomal protein S10	P46783	D[pY]LHLPPEIVPATLR	Y2	3	0.757526	1	1	1.08561	1.09244	0.649	1.65	1.05	0.559032	1.44811	0.401	0.789	0.745	1.0879	0.722137	0.536	0.559	0.552	0.477489	0.491066	1	1.05	1.05	0.745	0.745	0.536	0.536	0.649	1.65	1.05	0.559032	1.44811	0.401	0.789	0.745	1.0879	0.722137	0.536	0.559	0.552	0.477489	0.491066
SLC38A2	Sodium-coupled neutral amino acid transporter 2	Q96QD8	SH[pY]ADVDPENQNFLLESNLGK	Y3	3	1.10918	1	1	1.33366	1.16525	0.764	1.95	1.15	1.14535	0.996845	0.613	0.983	1	1.04112	0.711559	0.857	0.69	0.772	0.845581	0.5393	1.10918	1.14535	1.03261	0.983	0.886242	0.772	0.696011	0.688798	1.75806	1.0368	1.03261	0.898723	0.552661	0.886242	0.901568	0.93864	0.641519	0.772644	0.622082	0.696011	0.762349	0.486216
VIM	Vimentin	P08670	SLYASSPGGV[pY]ATR	Y11	3	0.996198	1	1	1.72645	1.62489	0.544	1.83	0.749	1.08728	0.975274	0.361	0.528	0.652	0.963297	0.567347	0.663	0.573	0.552	0.775531	0.486134	1	0.975274	0.975274	0.567347	0.567347	0.573	0.573	0.544	1.83	0.749	1.08728	0.975274	0.361	0.528	0.652	0.963297	0.567347	0.663	0.573	0.552	0.775531	0.486134
INPP5D	Phosphatidylinositol 3,4,5-trisphosphate 5-phosphatase 1	Q92835	L[pY]DFVK	Y2	2	0.480958	1	1	1.42661	0.625529	0.248	0.556	1.68	1.58312	1.66685	0.254	0.794	0.876	1.04937	0.336259	0.745	1	0.354	0.418458	0.485629	1	1.58312	1.58312	0.794	0.794	0.485629	0.485629	0.248	0.556	1.68	1.58312	1.66685	0.254	0.794	0.876	1.04937	0.336259	0.745	1	0.354	0.418458	0.485629
CTNNA1	Catenin alpha-1	P35221	NAGNEQDLGIQ[pY]K	Y12	3	0.635276	1	1	1.5224	0.920064	0.394	1.17	0.885	0.764127	0.811017	0.302	0.886	1.27	1.40259	0.495489	1.14	0.707	0.492	0.671743	0.482653	1	0.811017	0.811017	0.886	0.886	0.671743	0.671743	0.394	1.17	0.885	0.764127	0.811017	0.302	0.886	1.27	1.40259	0.495489	1.14	0.707	0.492	0.671743	0.482653
MAPK9	Mitogen-activated protein kinase 9	P45984	TACTNF[oxM]M[pT]P[pY]VVTR	T9,Y11	3	1.20554	1	1	1.67164	1.6336	0.652	2.14	0.897	1.29925	1.13674	0.409	0.565	0.962	0.940043	0.50716	0.593	0.505	0.488	0.933134	0.580758	1.20554	1.13674	0.942932	0.565	0.468669	0.580758	0.48174	0.540836	1.77514	0.744064	1.07773	0.942932	0.339266	0.468669	0.797981	0.779768	0.42069	0.491895	0.418899	0.404797	0.774037	0.48174
ACTB	Actin, cytoplasmic 1	P60709	DS[pY]VGDEAQSK	Y3	2	1.04728	1	1	1.99204	1.52343	0.534	0.413	0.754	1.43747	1.31577	0.136	1.12	0.18	1.11788	0.479219	0.21	0.242	0.341	0.200283	0.502443	1.04728	0.754	0.719962	0.479219	0.457586	0.242	0.231075	0.509893	0.394356	0.719962	1.37257	1.25638	0.129861	1.06944	0.171874	1.06741	0.457586	0.20052	0.231075	0.325606	0.191241	0.479761
PGK1	Phosphoglycerate kinase 1	P00558	ELN[pY]FAK	Y4	2	0.772048	1	1	1.49995	0.972496	0.421	1.33	0.694	0.85095	0.794257	0.343	0.718	0.596	1.02911	0.601229	0.522	0.436	0.444	0.64452	0.479283	1	0.794257	0.794257	0.601229	0.601229	0.479283	0.479283	0.421	1.33	0.694	0.85095	0.794257	0.343	0.718	0.596	1.02911	0.601229	0.522	0.436	0.444	0.64452	0.479283
CGNL1	Cingulin-like protein 1	Q0VF96	ENSEELQLPENP[pY]AQPSPIR	Y13	3	0.989785	1	1	1.87124	0.941035	0.564	1.64	0.971	0.790734	0.699646	0.299	0.645	0.555	0.559018	0.724799	0.587	0.523	0.391	0.500898	0.476123	1	0.790734	0.790734	0.559018	0.559018	0.500898	0.500898	0.564	1.64	0.971	0.790734	0.699646	0.299	0.645	0.555	0.559018	0.724799	0.587	0.523	0.391	0.500898	0.476123
FYN	Tyrosine-protein kinase Fyn	P06241;P07947;P12931	WTAPEAAL[pY]GR	Y9	3	1.0628	1	1	1.8838	1.65477	0.635	1.78	1.08	1.11289	1.13733	0.419	0.619	0.908	0.886473	0.528505	0.866	0.67	0.625	0.711434	0.505133	1.0628	1.11289	1.04713	0.619	0.582422	0.67	0.630409	0.597477	1.67482	1.01618	1.04713	1.07012	0.394241	0.582422	0.854345	0.83409	0.497275	0.814827	0.630409	0.588068	0.669394	0.475284
HIST1H4A	Histone H4	P62805	TVTAMDVV[pY]ALKR	Y9	2	0.699531	1	1	1.35088	0.794421	0.505	1.25	0.823	0.876896	0.842814	0.369	0.741	0.967	1.06495	0.60476	0.749	0.669	0.581	0.794045	0.472054	1	0.842814	0.842814	0.741	0.741	0.669	0.669	0.505	1.25	0.823	0.876896	0.842814	0.369	0.741	0.967	1.06495	0.60476	0.749	0.669	0.581	0.794045	0.472054
PSMA2	Proteasome subunit alpha type-2	P25787	SIL[pY]DER	Y4	3	0.869845	1	1	1.51429	1.23548	0.567	1.69	1.23	1.22148	1.11748	0.388	0.783	1.04	1.17582	0.686431	0.773	0.604	0.538	0.59144	0.471404	1	1.22148	1.22148	0.783	0.783	0.59144	0.59144	0.567	1.69	1.23	1.22148	1.11748	0.388	0.783	1.04	1.17582	0.686431	0.773	0.604	0.538	0.59144	0.471404
ANXA5	Annexin A5	P08758	LYDA[pY]ELK	Y5	5	1.38123	1	1	1.43803	1.74607	0.928	1.27	2.13	2.32767	2.29429	0.453	1.19	1.1	1.45991	0.777062	0.925	0.686	0.665	0.908865	0.650618	1.38123	2.13	1.5421	1.1	0.796392	0.686	0.496659	0.671865	0.919471	1.5421	1.68522	1.66105	0.327969	0.861551	0.796392	1.05696	0.562587	0.669693	0.496659	0.481455	0.658012	0.471043
PKM	Pyruvate kinase PKM	P14618	I[pY]VDDGLISLQVK	Y2	3	0.956964	1	1	1.57856	1.11699	0.618	1.18	0.97	0.998265	1.03112	0.328	0.75	0.71	0.839722	0.673361	0.752	0.457	0.477	0.690327	0.468355	1	0.998265	0.998265	0.71	0.71	0.477	0.477	0.618	1.18	0.97	0.998265	1.03112	0.328	0.75	0.71	0.839722	0.673361	0.752	0.457	0.477	0.690327	0.468355
PGAM1	Phosphoglycerate mutase 1	P18669	H[pY]GGLTGLNK	Y2	2	0.838847	1	1	1.90867	0.843443	0.393	0.845	0.771	1.12719	1.013	0.26	0.878	0.64	0.634007	0.579886	0.464	0.43	0.288	0.585494	0.466808	1	0.845	0.845	0.634007	0.634007	0.464	0.464	0.393	0.845	0.771	1.12719	1.013	0.26	0.878	0.64	0.634007	0.579886	0.464	0.43	0.288	0.585494	0.466808
DDR1	Epithelial discoidin domain-containing receptor 1	Q08345	NL[pY]AGD[pY]YR	Y3,Y7	3	0.992207	1	1	0.998923	0.926281	1.36	3.78	2.57	0.654492	0.570024	0.655	1.45	1.25	0.848357	0.448535	1.59	0.938	0.852	0.566207	0.462668	0.998923	1.36	1.36147	0.848357	0.849272	0.852	0.852919	1.36147	3.78408	2.57277	0.655198	0.570639	0.655706	1.45156	1.25135	0.849272	0.449018	1.59171	0.939011	0.852919	0.566818	0.463167
ACP1	Low molecular weight phosphotyrosine protein phosphatase	P24666	QLIIEDP[pY]YGNDSDFETVYQQCVR	Y8	3	0.843246	1	1	1.47083	0.816567	0.486	2.03	0.819	0.580569	0.573283	0.395	0.49	0.932	0.87349	0.610239	0.723	0.566	0.619	0.649759	0.456011	1	0.580569	0.580569	0.610239	0.610239	0.619	0.619	0.486	2.03	0.819	0.580569	0.573283	0.395	0.49	0.932	0.87349	0.610239	0.723	0.566	0.619	0.649759	0.456011
MYH8	Myosin-8	Q9Y623	QK[pY]EETQAELEASQK	Y3	2	0.599872	1	1	1.90298	0.346676	0.101	0.0653	0.515	0.323145	0.413541	0.0408	1.77	0.324	0.185374	0.157318	0.155	0.56	0.19	0.0691949	0.452752	1	0.323145	0.323145	0.185374	0.185374	0.19	0.19	0.101	0.0653	0.515	0.323145	0.413541	0.0408	1.77	0.324	0.185374	0.157318	0.155	0.56	0.19	0.0691949	0.452752
PTPN11	Tyrosine-protein phosphatase non-receptor type 11	Q06124	IQNTGD[pY]YDLYGGEK	Y7	3	0.899641	1	1	1.51615	1.03791	0.64	1.71	0.731	0.680837	0.715789	0.433	0.488	0.79	0.756068	0.702574	0.946	0.608	0.591	0.667284	0.45157	1	0.715789	0.715789	0.702574	0.702574	0.608	0.608	0.64	1.71	0.731	0.680837	0.715789	0.433	0.488	0.79	0.756068	0.702574	0.946	0.608	0.591	0.667284	0.45157
CAP1	Adenylyl cyclase-associated protein 1	Q01518	QVAYI[pY]K	Y6	3	0.896798	1	1	1.66994	1.04271	0.449	1.05	1.42	1.27729	1.5311	0.324	0.721	1.56	1.56848	0.522325	0.793	0.542	0.446	0.442128	0.44927	1	1.27729	1.27729	0.721	0.721	0.44927	0.44927	0.449	1.05	1.42	1.27729	1.5311	0.324	0.721	1.56	1.56848	0.522325	0.793	0.542	0.446	0.442128	0.44927
PTK2	Focal adhesion kinase 1	Q05397	THAVSVSETDD[pY]AEIIDEEDTYTMPSTR	Y12	3	1.19932	1	1	1.0778	1.06126	0.479	1.73	0.862	1.13875	0.840335	0.223	0.555	0.584	0.897653	0.328552	0.42	0.376	0.305	0.568248	0.476521	1.06126	0.862	0.812244	0.555	0.522965	0.42	0.395757	0.451351	1.63014	0.812244	1.07302	0.79183	0.210128	0.522965	0.550291	0.845839	0.309587	0.395757	0.354297	0.287395	0.535448	0.449016
ELMO2	Engulfment and cell motility protein 2	Q96JJ3	EVCDGWSLPNPE[pY]YTLR	Y13	3	1.15648	1	1	1.63936	1.21083	0.659	2.32	0.803	0.960774	0.992736	0.484	0.516	0.887	0.965144	0.801752	0.841	0.599	0.616	0.730127	0.517321	1.15648	0.960774	0.830774	0.801752	0.693269	0.616	0.53265	0.569832	2.00609	0.694348	0.830774	0.858411	0.418511	0.446181	0.766982	0.834552	0.693269	0.727206	0.517951	0.53265	0.631335	0.447323
VCL	Vinculin	P18206	SFLDSG[pY]R	Y7	3	0.663268	1	1	1.46129	1.03355	0.325	1.01	0.971	0.883816	0.744177	0.276	0.784	0.996	1.1764	0.423825	0.713	0.514	0.386	0.444224	0.447305	1	0.883816	0.883816	0.784	0.784	0.447305	0.447305	0.325	1.01	0.971	0.883816	0.744177	0.276	0.784	0.996	1.1764	0.423825	0.713	0.514	0.386	0.444224	0.447305
PIK3R1	Phosphatidylinositol 3-kinase regulatory subunit alpha	P27986	SREYDRL[pY]EEYTR	Y8	3	0.619985	1	1	0.574158	0.616366	0.545	1.9	0.89	0.79595	0.277951	0.403	0.674	1.35	1.03819	0.618484	0.836	0.654	0.512	0.607953	0.272582	0.619985	0.79595	1.28382	0.674	1.08712	0.607953	0.980592	0.879053	3.06459	1.43552	1.28382	0.448319	0.650015	1.08712	2.17747	1.67454	0.997579	1.34842	1.05486	0.825826	0.980592	0.439658
ACTB	Actin, cytoplasmic 1	P60709	KDL[pY]ANTVLSGGTTMYPGIADR	Y4	3	0.741952	1	1	1.48021	0.911747	0.507	0.602	1.25	1.46007	1.09373	0.283	0.579	0.972	1.12673	0.617797	0.638	0.493	0.441	0.598242	0.433398	1	1.09373	1.09373	0.617797	0.617797	0.493	0.493	0.507	0.602	1.25	1.46007	1.09373	0.283	0.579	0.972	1.12673	0.617797	0.638	0.493	0.441	0.598242	0.433398
VIM	Vimentin	P08670	FAN[pY]IDK	Y4	3	1.50865	1	1	1.41252	1.86815	0.921	1.41	1.55	1.37273	1.14636	0.342	1.01	0.682	0.692627	0.821236	1.13	0.745	0.555	0.696872	0.610708	1.41252	1.37273	0.971832	0.692627	0.49035	0.696872	0.493355	0.652028	0.998219	1.09733	0.971832	0.811572	0.242121	0.715036	0.482827	0.49035	0.5814	0.799991	0.527428	0.392916	0.493355	0.432355
CHN1	N-chimaerin	P15882	DLPIPLIT[pY]DAYPK	Y9	3	1.08623	1	1	1.86674	1.10058	0.827	1.63	1.08	0.864579	0.926695	0.421	0.769	0.837	0.952244	0.732284	0.947	0.525	0.47	0.574796	0.468867	1.08623	0.926695	0.853129	0.769	0.707952	0.525	0.483322	0.761348	1.5006	0.994263	0.795944	0.853129	0.387578	0.707952	0.770554	0.876649	0.674151	0.871821	0.483322	0.432689	0.529166	0.431646
CKM	Creatine kinase M-type	P06732	GGDDLDPN[pY]VLSSR	Y9	2	0.745482	1	1	1.37865	0.583751	0.255	0.451	0.646	0.535974	0.535533	0.0862	1.54	0.294	0.283353	0.180122	0.149	0.546	0.194	0.118315	0.429955	1	0.535533	0.535533	0.283353	0.283353	0.194	0.194	0.255	0.451	0.646	0.535974	0.535533	0.0862	1.54	0.294	0.283353	0.180122	0.149	0.546	0.194	0.118315	0.429955
EPHA2	Ephrin type-A receptor 2	P29317	QSPEDV[pY]FSK	Y7	3	1.25996	1	1	1.27966	1.63188	0.652	1.31	1.16	1.30582	1.2552	0.392	0.725	0.524	0.700572	0.633662	0.591	0.517	0.379	0.509629	0.54148	1.25996	1.2552	0.996226	0.633662	0.502923	0.517	0.410331	0.517478	1.03972	0.920666	1.0364	0.996226	0.311121	0.575416	0.415887	0.556028	0.502923	0.469063	0.410331	0.300804	0.404481	0.42976
CASKIN2	Caskin-2	Q8WXE0	NT[pY]NQTALDIVNQFTTSQASR	Y3	3	1.15772	1	1	1.60046	1.44323	0.648	2.12	1.09	1.11269	1.1401	0.358	0.685	0.953	1.04414	0.745209	0.749	0.708	0.464	0.658635	0.496397	1.15772	1.11269	0.961109	0.745209	0.643688	0.658635	0.568909	0.559722	1.83119	0.941508	0.961109	0.984781	0.309229	0.591682	0.823172	0.901893	0.643688	0.646963	0.611549	0.400789	0.568909	0.428772
INPPL1	Phosphatidylinositol 3,4,5-trisphosphate 5-phosphatase 2	O15357	L[pY]EWISIDKDEAGAK	Y2	3	1.37239	1	1	1.84261	1.30055	0.628	1.97	1.02	1.35271	0.939465	0.764	0.68	0.994	1.27244	0.927028	0.778	0.779	0.751	0.98181	0.557623	1.30055	1.02	0.784281	0.927028	0.712794	0.778	0.598206	0.482871	1.51474	0.784281	1.04011	0.722357	0.587442	0.522854	0.764289	0.978383	0.712794	0.598206	0.598975	0.577446	0.754916	0.428758
VTA1	Vacuolar protein sorting-associated protein VTA1 homolog	Q9NP79	[pY]AGSALQYEDVSTAVQNLQK	Y1	3	0.952669	1	1	1.34633	1.19236	0.672	1.83	0.878	0.72691	0.758976	0.459	0.471	0.717	0.84401	0.512506	0.694	0.528	0.66	0.667498	0.428057	1	0.758976	0.758976	0.512506	0.512506	0.66	0.66	0.672	1.83	0.878	0.72691	0.758976	0.459	0.471	0.717	0.84401	0.512506	0.694	0.528	0.66	0.667498	0.428057
PTPN11	Tyrosine-protein phosphatase non-receptor type 11	Q06124	IQNTGDY[pY]DLYGGEK	Y8	3	0.964769	1	1	1.50556	0.995451	0.57	1.85	0.636	0.660078	0.616367	0.442	0.477	0.779	0.780197	0.657056	0.883	0.56	0.546	0.681851	0.423498	1	0.636	0.636	0.657056	0.657056	0.56	0.56	0.57	1.85	0.636	0.660078	0.616367	0.442	0.477	0.779	0.780197	0.657056	0.883	0.56	0.546	0.681851	0.423498
CDK1	Cyclin-dependent kinase 1	P06493	IGEG[pT][pY]GVVYK	T5,Y6	3	0.758606	1	1	1.58285	0.933377	0.689	2.47	0.551	0.525958	0.642777	0.244	0.568	1.1	1.26534	0.843798	1.11	0.347	0.601	0.763016	0.41991	1	0.642777	0.642777	0.843798	0.843798	0.601	0.601	0.689	2.47	0.551	0.525958	0.642777	0.244	0.568	1.1	1.26534	0.843798	1.11	0.347	0.601	0.763016	0.41991
PIK3R1	Phosphatidylinositol 3-kinase regulatory subunit alpha	P27986	TRDQ[pY]LMWLTQK	Y5	3	0.738164	1	1	1.38844	1.11767	0.709	1.51	1.32	1.23196	0.932262	0.402	0.868	1.04	1.09796	0.609358	0.915	0.691	0.513	0.472722	0.418767	1	1.23196	1.23196	0.868	0.868	0.513	0.513	0.709	1.51	1.32	1.23196	0.932262	0.402	0.868	1.04	1.09796	0.609358	0.915	0.691	0.513	0.472722	0.418767
PDGFRA	Platelet-derived growth factor receptor alpha	P16234	SYVILSFENNGD[pY]MD[oxM]K	Y13	3	1.51562	1	1	1.51642	1.63325	1.22	3.09	2.16	1.13048	0.943659	0.884	1.1	1.46	1.32611	0.968562	1.47	1.12	0.99	0.702134	0.632729	1.51562	1.22	0.804951	1.1	0.725775	0.99	0.653198	0.804951	2.03877	1.42516	0.745887	0.622622	0.583259	0.725775	0.963302	0.874961	0.639053	0.9699	0.738971	0.653198	0.463265	0.417472
DYRK1A	Dual specificity tyrosine-phosphorylation-regulated kinase 1A	Q13627	IYQ[pY]IQSR	Y4	3	0.895607	1	1	1.49253	1.40123	0.94	2.55	1.27	1.00028	0.963683	0.331	0.767	1.23	1.11402	0.58578	0.916	0.741	0.666	0.848692	0.416233	1	1.00028	1.00028	0.767	0.767	0.741	0.741	0.94	2.55	1.27	1.00028	0.963683	0.331	0.767	1.23	1.11402	0.58578	0.916	0.741	0.666	0.848692	0.416233
MAPK14	Mitogen-activated protein kinase 14	Q16539	HTDDEM[pT]G[pY]VATR	T7,Y9	3	0.980399	1	1	0.949538	0.98846	0.796	2.43	1.21	0.851647	0.623435	0.262	0.79	1.12	0.895972	0.591406	0.936	0.518	0.508	0.488473	0.411261	0.98846	0.851647	0.86159	0.79	0.799223	0.508	0.513931	0.805293	2.45837	1.22413	0.86159	0.630714	0.265059	0.799223	1.13308	0.906432	0.59831	0.946927	0.524047	0.513931	0.494175	0.416062
ARHGAP35	Rho GTPase-activating protein 35	Q9NRY4	NEEENI[pY]SVPHDSTQGK	Y7	3	1.29035	1	1	1.56972	0.939244	0.646	1.98	0.866	0.767525	0.655218	0.414	0.525	0.821	0.71002	0.583626	0.624	0.576	0.553	0.60451	0.415715	1	0.767525	0.767525	0.583626	0.583626	0.576	0.576	0.646	1.98	0.866	0.767525	0.655218	0.414	0.525	0.821	0.71002	0.583626	0.624	0.576	0.553	0.60451	0.415715
INPPL1	Phosphatidylinositol 3,4,5-trisphosphate 5-phosphatase 2	O15357	NSFNNPA[pY]YVLEGVPHQLLPPEPPSPAR	Y8	3	0.741318	1	1	0.84812	2.38301	0.595	2.1	0.964	1.12468	1.19858	0.39	0.642	0.961	1.07019	0.255103	0.54	0.474	0.452	0.779243	0.414662	1	1.12468	1.12468	0.642	0.642	0.474	0.474	0.595	2.1	0.964	1.12468	1.19858	0.39	0.642	0.961	1.07019	0.255103	0.54	0.474	0.452	0.779243	0.414662
PDGFRA	Platelet-derived growth factor receptor alpha	P16234	VIESISPDGHE[pY]IYVDP[oxM]QLPYDSR	Y12	4	1.73753	1	1	2.12388	2.57553	0.692	4.27	1.91	1.6745	1.18792	0.672	1.08	1.66	0.536684	0.900783	1.54	1.42	1.34	0.83217	0.719631	1.73753	1.6745	0.963721	0.900783	0.518427	1.34	0.771209	0.398266	2.45751	1.09926	0.963721	0.683682	0.386756	0.621572	0.955379	0.308878	0.518427	0.886315	0.817252	0.771209	0.478939	0.414169
TENC1	Tensin-like C1 domain-containing phosphatase	Q63HR2	GPLDGSP[pY]AQVQRPPR	Y8	4	1.50074	1	1	1.82315	1.60945	0.776	2.78	0.8	0.942118	1.1142	0.751	0.791	1.04	0.958777	0.91618	1.05	0.786	0.99	1.06712	0.616638	1.50074	0.942118	0.627768	0.91618	0.610485	0.99	0.659674	0.517078	1.85242	0.53307	0.627768	0.74243	0.500419	0.527073	0.692991	0.638868	0.610485	0.699654	0.523741	0.659674	0.71106	0.410889
ARHGAP35	Rho GTPase-activating protein 35	Q9NRY4	K[pS]VSSSPWLPQDGFDPSD[pY]AEPMDAVVKPR	S2,Y19	1	1.36602	1	1	1.56198	0.717178	0.595	1.05	0.751	1.13936	0.780183	0.215	0.3	0.308	0.319597	0.345548	0.364	0.259	0.338	0.541184	0.409714	1	0.780183	0.780183	0.308	0.308	0.364	0.364	0.595	1.05	0.751	1.13936	0.780183	0.215	0.3	0.308	0.319597	0.345548	0.364	0.259	0.338	0.541184	0.409714
PLCG1	1-phosphatidylinositol 4,5-bisphosphate phosphodiesterase gamma-1	P19174	NPGF[pY]VEANP[oxM]PTFK	Y5	3	1.0854	1	1	1.88167	1.86142	0.731	1.85	1.25	1.4726	1.0251	0.271	0.502	0.644	1.01211	0.627836	0.432	0.39	0.44	0.692563	0.444177	1.0854	1.25	1.15164	0.627836	0.578435	0.44	0.405379	0.673481	1.70443	1.15164	1.35673	0.944436	0.249676	0.4625	0.593327	0.932473	0.578435	0.398008	0.359313	0.405379	0.638069	0.409227
EPHB2	Ephrin type-B receptor 2	P29323	I[pY]IDPFTYEDPNEAVR	Y2	1	1.45558	1	1	3.14887	1.68357	0.58	1.32	1.04	1.28969	1.83571	0.456	0.783	1.09	1.2602	1.01695	1.18	0.895	0.529	0.671113	0.583226	1.45558	1.28969	0.886028	1.01695	0.698652	0.671113	0.461061	0.398465	0.906852	0.71449	0.886028	1.26115	0.313276	0.537928	0.74884	0.865766	0.698652	0.810671	0.614873	0.363428	0.461061	0.400681
EPHA2	Ephrin type-A receptor 2	P29317	VLEDDPEAT[pY]TTSGGK	Y10	3	1.31729	1	1	1.49554	1.57469	0.922	1.68	1.65	1.23877	0.464404	0.558	1.02	0.743	0.97376	0.539939	0.883	0.82	0.579	0.45754	0.522664	1.31729	1.23877	0.9404	0.743	0.564039	0.579	0.43954	0.699924	1.27535	1.25258	0.9404	0.352546	0.423599	0.77432	0.564039	0.739217	0.409888	0.670318	0.622492	0.43954	0.347336	0.396773
DDR1	Epithelial discoidin domain-containing receptor 1	Q08345	GNPPH[pS]APCVPNGSALLLSNPA[pY]R	S6,Y23	3	1.11261	1	1	1.75658	1.12155	0.524	0.917	0.883	1.21938	0.972748	0.289	0.682	0.943	1.27199	0.616883	0.559	0.525	0.498	0.50385	0.436357	1.11261	0.917	0.824186	0.682	0.612971	0.50385	0.452852	0.470963	0.824186	0.793627	1.09596	0.874291	0.259749	0.612971	0.847554	1.14325	0.554445	0.502421	0.471862	0.447595	0.452852	0.392191
PTK2	Focal adhesion kinase 1	Q05397	THAV[pS]VSETDD[pY]AEIIDEEDTYTMPSTR	S5,Y12	1	1.25029	1	1	2.63972	2.09545	0.269	1.46	0.588	1.41934	1.40037	0.194	0.335	0.508	0.409075	0.647031	0.391	0.273	0.14	0.35765	0.488373	1.25029	1.40037	1.12004	0.409075	0.327185	0.35765	0.286054	0.215151	1.16773	0.470292	1.13522	1.12004	0.155164	0.267939	0.406307	0.327185	0.517506	0.312728	0.21835	0.111974	0.286054	0.390609
ARHGAP35	Rho GTPase-activating protein 35	Q9NRY4	SVSSSPWLPQDGFDPSD[pY]AEP[oxM]DAVVKPR	Y18	3	1.32935	1	1	1.70107	1.61549	0.82	2.28	1.21	0.994927	1.07173	0.543	0.733	0.977	0.867757	0.792154	0.813	0.773	0.735	0.866227	0.518228	1.32935	1.07173	0.806211	0.792154	0.595897	0.773	0.581489	0.616844	1.71513	0.910221	0.748433	0.806211	0.408471	0.551399	0.734947	0.65277	0.595897	0.611579	0.581489	0.552903	0.651618	0.389837
ANXA2	Annexin A2	P07355	A[pY]TNFDAER	Y2	3	1.6625	1	1	1.64256	2.20132	0.898	2.02	1.34	1.4539	1.2599	0.37	0.5	0.379	0.892518	0.554274	0.859	0.573	0.575	0.636378	0.635823	1.64256	1.34	0.815799	0.5	0.304403	0.635823	0.387092	0.546707	1.22979	0.815799	0.885144	0.767032	0.225258	0.304403	0.230737	0.54337	0.337445	0.522964	0.348846	0.350063	0.387431	0.387092
KCTD12	BTB/POZ domain-containing protein KCTD12	Q96CX2	EAE[pY]FELPELVR	Y4	3	0.898222	1	1	1.52202	1.09654	0.69	2.36	0.774	0.677772	0.778225	0.416	0.549	1.08	1.04426	0.535349	0.848	0.491	0.556	0.642585	0.38568	1	0.774	0.774	0.549	0.549	0.556	0.556	0.69	2.36	0.774	0.677772	0.778225	0.416	0.549	1.08	1.04426	0.535349	0.848	0.491	0.556	0.642585	0.38568
FNBP1L	Formin-binding protein 1-like	Q5T0N5	SGFEPPGDFPFEDYSQHI[pY]R	Y19	3	0.953434	1	1	1.82956	1.53162	0.559	1.88	0.867	0.681532	0.684144	0.513	0.636	0.942	0.851523	0.58823	0.638	0.623	0.501	0.498823	0.384923	1	0.684144	0.684144	0.636	0.636	0.501	0.501	0.559	1.88	0.867	0.681532	0.684144	0.513	0.636	0.942	0.851523	0.58823	0.638	0.623	0.501	0.498823	0.384923
MAPK9	Mitogen-activated protein kinase 9	P45984	TACTNFMM[pT]P[pY]VVTR	T9,Y11	3	0.884268	1	1	1.73441	0.988489	0.61	1.34	1.03	1.03302	1.10676	0.397	0.539	0.777	0.964904	0.521135	0.711	0.528	0.449	0.629014	0.384135	1	1.03302	1.03302	0.539	0.539	0.528	0.528	0.61	1.34	1.03	1.03302	1.10676	0.397	0.539	0.777	0.964904	0.521135	0.711	0.528	0.449	0.629014	0.384135
CTNNA1	Catenin alpha-1	P35221	LV[pY]DGIR	Y3	3	0.77299	1	1	1.59744	1.07653	0.293	0.876	0.82	0.888378	0.689763	0.239	0.756	1	1.15037	0.435385	0.911	0.596	0.34	0.463884	0.382069	1	0.82	0.82	0.756	0.756	0.463884	0.463884	0.293	0.876	0.82	0.888378	0.689763	0.239	0.756	1	1.15037	0.435385	0.911	0.596	0.34	0.463884	0.382069
DYRK1A	Dual specificity tyrosine-phosphorylation-regulated kinase 1A	Q13627	VYNDGYDDDN[pY]DYIVK	Y11	3	1.10222	1	1	2.07319	1.11698	0.727	1.46	1.1	1.13909	0.999362	0.328	0.68	0.722	0.82672	0.657879	0.952	0.561	0.436	0.672476	0.417208	1.10222	1.1	0.997983	0.68	0.616935	0.561	0.508971	0.659576	1.3246	0.997983	1.03345	0.906679	0.29758	0.616935	0.65504	0.750048	0.596865	0.863709	0.508971	0.395564	0.610109	0.378515
ARHGAP35	Rho GTPase-activating protein 35	Q9NRY4	SVSSSPWLPQDGFDPSD[pY]AEPMDAVVKPR	Y18	3	1.65753	1	1	1.75449	1.95087	0.716	1.59	0.962	1.03819	1.2309	0.534	0.612	0.772	0.890092	0.891443	0.837	0.671	0.684	0.902678	0.62592	1.65753	1.03819	0.626345	0.772	0.465752	0.684	0.412661	0.431967	0.959257	0.580381	0.626345	0.742609	0.322166	0.369223	0.465752	0.536998	0.537813	0.504967	0.404819	0.412661	0.544591	0.377621
TTN	Titin	Q8WZ42	IDQLQEGCSY[pY]FR	Y11	2	0.636144	1	1	1.87633	0.671051	0.284	0.769	0.65	0.758602	0.720285	0.115	1.01	0.524	0.624808	0.400877	0.253	0.385	0.219	0.380868	0.371289	1	0.720285	0.720285	0.524	0.524	0.371289	0.371289	0.284	0.769	0.65	0.758602	0.720285	0.115	1.01	0.524	0.624808	0.400877	0.253	0.385	0.219	0.380868	0.371289
AFAP1L2	Actin filament-associated protein 1-like 2	Q8N4X5	VAQQPLSLVGCEVVPDPSPDHL[pY]SFR	Y23	2	0.867805	1	1	1.36011	0.825118	0.338	1.19	1.07	0.946701	0.857663	0.27	0.704	0.768	0.758456	0.392171	0.608	0.562	0.408	0.333201	0.369946	1	0.946701	0.946701	0.704	0.704	0.408	0.408	0.338	1.19	1.07	0.946701	0.857663	0.27	0.704	0.768	0.758456	0.392171	0.608	0.562	0.408	0.333201	0.369946
TLN2	Talin-2	Q9Y4G6	ECD[pY]SIDGINR	Y4	2	0.749224	1	1	1.3945	0.743746	0.277	1.09	0.872	0.629928	0.52036	0.246	0.588	0.947	0.933039	0.365405	0.559	0.472	0.323	0.275105	0.368367	1	0.629928	0.629928	0.588	0.588	0.368367	0.368367	0.277	1.09	0.872	0.629928	0.52036	0.246	0.588	0.947	0.933039	0.365405	0.559	0.472	0.323	0.275105	0.368367
TPM1	Tropomyosin alpha-1 chain	P09493	SIDDLEDEL[pY]AQK	Y10	2	0.721307	1	1	1.41443	0.820899	0.124	0.352	0.796	0.684946	0.705014	0.0551	1.3	0.288	0.488881	0.327196	0.0742	0.497	0.157	0.253049	0.363963	1	0.684946	0.684946	0.327196	0.327196	0.253049	0.253049	0.124	0.352	0.796	0.684946	0.705014	0.0551	1.3	0.288	0.488881	0.327196	0.0742	0.497	0.157	0.253049	0.363963
PDGFRA	Platelet-derived growth factor receptor alpha	P16234	QADTTQ[pY]VPMLER	Y7	3	1.13806	1	1	1.53101	1.23713	0.504	1.32	0.772	0.66518	0.939585	0.328	0.553	0.813	0.833846	0.536829	0.597	0.462	0.56	0.567881	0.413185	1.13806	0.772	0.678348	0.553	0.485915	0.56	0.492066	0.442859	1.15987	0.678348	0.584486	0.825603	0.28821	0.485915	0.714374	0.732691	0.471705	0.524577	0.405954	0.492066	0.49899	0.363061
RASA3	Ras GTPase-activating protein 3	Q14644	SLCPFYGEDF[pY]CEIPR	Y11	3	1.10898	1	1	1.80412	1.68109	0.387	1.37	0.554	0.691548	1.02252	0.313	0.49	0.718	0.848141	0.627302	0.329	0.386	0.363	0.550885	0.398627	1.10898	0.691548	0.623587	0.627302	0.565655	0.386	0.348067	0.348968	1.23537	0.499557	0.623587	0.922038	0.28224	0.441846	0.64744	0.764792	0.565655	0.296668	0.348067	0.327327	0.496748	0.359452
FHL1	Four and a half LIM domains protein 1	Q13642	FTAVEDQ[pY]YCVDCYK	Y8	1	0.940432	1	1	1.503	0.965868	0.427	1.54	0.509	0.831801	0.68421	0.185	0.409	0.448	0.635853	0.434418	0.398	0.378	0.208	0.492354	0.357744	1	0.68421	0.68421	0.434418	0.434418	0.378	0.378	0.427	1.54	0.509	0.831801	0.68421	0.185	0.409	0.448	0.635853	0.434418	0.398	0.378	0.208	0.492354	0.357744
CALM1	Calmodulin	P62158	VFDKDGNG[pY]ISAAELR	Y9	2	0.582514	1	1	1.47063	0.634248	0.476	1.51	0.846	0.816434	0.76287	0.306	0.579	0.929	1.01819	0.417667	0.618	0.533	0.456	0.570168	0.356152	1	0.816434	0.816434	0.579	0.579	0.533	0.533	0.476	1.51	0.846	0.816434	0.76287	0.306	0.579	0.929	1.01819	0.417667	0.618	0.533	0.456	0.570168	0.356152
MAPK7	Mitogen-activated protein kinase 7	Q13164	GLCTSPAEHQYFM[pT]E[pY]VATR	T14,Y16	2	1.05039	1	1	0.898306	0.397746	0.499	1.57	0.847	0.485489	1.05616	0.259	0.591	0.813	0.435072	0.417136	0.54	0.41	0.283	0.740159	0.353025	1	0.847	0.847	0.435072	0.435072	0.41	0.41	0.499	1.57	0.847	0.485489	1.05616	0.259	0.591	0.813	0.435072	0.417136	0.54	0.41	0.283	0.740159	0.353025
MPZL1	Myelin protein zero-like protein 1	O95297	SESVV[pY]ADIR	Y6	3	1.71897	1	1	1.44329	1.4392	0.699	2.31	0.913	0.917219	0.923143	0.499	0.594	0.789	0.820021	0.719875	0.71	0.669	0.622	0.902936	0.504207	1.4392	0.917219	0.637311	0.719875	0.500191	0.669	0.464841	0.485686	1.60506	0.63438	0.637311	0.641428	0.34672	0.412729	0.548221	0.569775	0.500191	0.493329	0.464841	0.432184	0.627387	0.350339
SDCBP	Syntenin-1	O00560	LYPELSQ[pY]MGLSLNEEEIR	Y8	4	0.822676	1	1	1.5644	2.77852	0.775	5.25	0.978	1.45986	1.16932	0.534	0.602	1.55	1.63391	0.443278	0.769	0.56	0.72	0.723418	0.348896	1	1.16932	1.16932	0.602	0.602	0.72	0.72	0.775	5.25	0.978	1.45986	1.16932	0.534	0.602	1.55	1.63391	0.443278	0.769	0.56	0.72	0.723418	0.348896
CBL	E3 ubiquitin-protein ligase CBL	P22681	VTQEQYEL[pY]CEMGSTFQLCK	Y9	2	1.02458	1	1	1.41668	1.00297	0.412	1.12	0.936	1.01477	0.6046	0.331	0.615	0.583	0.802903	0.448463	0.604	0.414	0.372	0.414457	0.347887	1.00297	0.936	0.933227	0.583	0.581273	0.414	0.412773	0.410779	1.11668	0.933227	1.01176	0.602808	0.330019	0.613178	0.581273	0.800524	0.447134	0.60221	0.412773	0.370898	0.413229	0.346856
ANXA2	Annexin A2	P07355	RAEDGSVID[pY]ELIDQDAR	Y10	2	0.531335	1	1	1.13153	0.793844	0.222	1.26	0.703	1.09443	0.794557	0.428	0.678	0.509	0.215517	0.273647	0.623	0.625	0.433	0.541076	0.3446	1	0.794557	0.794557	0.428	0.428	0.541076	0.541076	0.222	1.26	0.703	1.09443	0.794557	0.428	0.678	0.509	0.215517	0.273647	0.623	0.625	0.433	0.541076	0.3446
PLCG1	1-phosphatidylinositol 4,5-bisphosphate phosphodiesterase gamma-1	P19174	NPGF[pY]VEANPMPTFK	Y5	3	1.02616	1	1	1.79875	1.07485	0.626	1.12	1.01	1.12308	0.930712	0.332	0.466	0.484	0.559179	0.530264	0.433	0.433	0.421	0.48464	0.353015	1.02616	1.01	0.984249	0.484	0.47166	0.433	0.42196	0.610039	1.09144	0.984249	1.09444	0.906982	0.323535	0.454119	0.47166	0.544922	0.516744	0.42196	0.42196	0.410266	0.472284	0.344014
TTN	Titin	Q8WZ42	ANLLANNEY[pY]FR	Y10	2	0.634012	1	1	1.67334	0.489932	0.103	0.3	0.34	0.434189	0.442903	0.064	0.997	0.213	0.361271	0.257727	0.0878	0.298	0.141	0.239525	0.34374	1	0.34	0.34	0.257727	0.257727	0.239525	0.239525	0.103	0.3	0.34	0.434189	0.442903	0.064	0.997	0.213	0.361271	0.257727	0.0878	0.298	0.141	0.239525	0.34374
TLN1	Talin-1	Q9Y490	ALD[pY]YMLR	Y4	1	0.927521	1	1	1.2201	1.06951	0.494	1.16	0.687	0.696265	0.63163	0.271	0.404	0.516	0.604036	0.538507	0.659	0.386	0.373	0.391681	0.342131	1	0.687	0.687	0.516	0.516	0.386	0.386	0.494	1.16	0.687	0.696265	0.63163	0.271	0.404	0.516	0.604036	0.538507	0.659	0.386	0.373	0.391681	0.342131
HSP90AB1	Heat shock protein HSP 90-beta	P08238	LVSSPCCIVTST[pY]GWTANMER	Y13	2	0.419388	1	1	1.00283	0.637897	0.568	0.682	0.823	0.994722	0.453301	0.317	0.558	0.817	0.994426	0.528608	0.551	0.422	0.524	0.608687	0.339872	1	0.682	0.682	0.558	0.558	0.524	0.524	0.568	0.682	0.823	0.994722	0.453301	0.317	0.558	0.817	0.994426	0.528608	0.551	0.422	0.524	0.608687	0.339872
ABL1	Tyrosine-protein kinase ABL1	P00519	LGGGQYGEV[pY]EGVWK	Y10	3	1.07005	1	1	1.77371	1.01277	0.443	1.29	0.978	0.818684	0.931791	0.212	0.605	0.529	0.493446	0.393507	0.429	0.514	0.414	0.487183	0.333951	1.01277	0.931791	0.920042	0.493446	0.487225	0.429	0.423591	0.437414	1.27373	0.965669	0.808362	0.920042	0.209327	0.597372	0.52233	0.487225	0.388546	0.423591	0.507519	0.40878	0.48104	0.329741
EPHA2	Ephrin type-A receptor 2	P29317	TYVDPHT[pY]EDPNQAVLK	Y8	3	0.753638	1	1	1.00475	1.11518	0.877	1.63	1.24	0.776741	0.685331	0.347	1.02	0.811	0.650869	0.375569	0.648	0.382	0.517	0.380511	0.328259	1	0.877	0.877	0.650869	0.650869	0.382	0.382	0.877	1.63	1.24	0.776741	0.685331	0.347	1.02	0.811	0.650869	0.375569	0.648	0.382	0.517	0.380511	0.328259
G6PD	Glucose-6-phosphate 1-dehydrogenase	P11413	VGFQ[pY]EGTYK	Y5	3	0.662505	1	1	1.39652	0.864993	0.519	1.9	1.11	1.03449	0.878644	0.282	0.482	1.04	0.712469	0.442448	0.709	0.425	0.401	0.340596	0.312704	1	1.03449	1.03449	0.482	0.482	0.401	0.401	0.519	1.9	1.11	1.03449	0.878644	0.282	0.482	1.04	0.712469	0.442448	0.709	0.425	0.401	0.340596	0.312704
DYRK1A	Dual specificity tyrosine-phosphorylation-regulated kinase 1A	Q13627	KVYNDGYDDDN[pY]DYIVK	Y12	3	0.860228	1	1	1.24165	0.846517	0.632	1.53	0.767	0.830241	0.732301	0.323	0.578	0.725	0.738269	0.582248	0.939	0.539	0.347	0.386487	0.308516	1	0.767	0.767	0.582248	0.582248	0.386487	0.386487	0.632	1.53	0.767	0.830241	0.732301	0.323	0.578	0.725	0.738269	0.582248	0.939	0.539	0.347	0.386487	0.308516
VIM	Vimentin	P08670	EMEENFAVEAAN[pY]QDTIGR	Y13	3	1.14	1	1	1.95933	1.06393	0.559	1.89	0.897	0.948284	0.630449	0.249	0.585	0.74	0.744139	0.577393	0.508	0.439	0.382	0.389367	0.326904	1.06393	0.897	0.843102	0.585	0.549849	0.389367	0.36597	0.525411	1.77643	0.843102	0.891304	0.592567	0.234038	0.549849	0.695535	0.699425	0.542699	0.477476	0.412622	0.359047	0.36597	0.307261
ARHGAP35	Rho GTPase-activating protein 35	Q9NRY4	[pS]VSSSPWLPQDGFDPSD[pY]AEPMDAVVKPR	S1,Y18	1	1.35502	1	1	1.27839	1.09095	0.544	0.961	0.598	0.649191	0.619345	0.163	0.223	0.267	0.334913	0.296174	0.304	0.181	0.235	0.309617	0.32708	1.09095	0.619345	0.567712	0.267	0.244741	0.304	0.278656	0.498648	0.880883	0.548146	0.595069	0.567712	0.149411	0.204409	0.244741	0.306992	0.271483	0.278656	0.16591	0.215409	0.283805	0.299812
ACTB	Actin, cytoplasmic 1	P60709	DL[pY]ANTVLSGGTT[oxM]YPGIADR	Y3	3	0.852125	1	1	1.61734	1.41266	0.552	1.06	1.24	0.969752	0.790222	0.347	0.696	1.04	0.833832	0.44798	0.783	0.612	0.378	0.487095	0.28703	1	0.969752	0.969752	0.696	0.696	0.487095	0.487095	0.552	1.06	1.24	0.969752	0.790222	0.347	0.696	1.04	0.833832	0.44798	0.783	0.612	0.378	0.487095	0.28703
PEAK1	Pseudopodium-enriched atypical kinase 1	Q9H792	[pY]QEVWTSSTSPR	Y1	3	0.764826	1	1	1.01079	1.01607	0.532	1.63	0.849	0.845693	0.700184	0.309	0.606	0.916	0.856798	0.294565	0.566	0.423	0.364	0.484321	0.283067	1	0.845693	0.845693	0.606	0.606	0.423	0.423	0.532	1.63	0.849	0.845693	0.700184	0.309	0.606	0.916	0.856798	0.294565	0.566	0.423	0.364	0.484321	0.283067
SAMD5	Sterile alpha motif domain-containing protein 5	Q5TGI4	EQDANAAGL[pY]FTLEPQPAPPGPPADAVPTGR	Y10	3	1.18683	1	1	0.976997	1.07066	0.541	2.02	0.94	1.9856	0.74514	0.431	0.639	1.08	0.527272	0.378868	0.912	0.91	0.468	0.992022	0.271077	1	0.94	0.94	0.527272	0.527272	0.91	0.91	0.541	2.02	0.94	1.9856	0.74514	0.431	0.639	1.08	0.527272	0.378868	0.912	0.91	0.468	0.992022	0.271077
PLCG1	1-phosphatidylinositol 4,5-bisphosphate phosphodiesterase gamma-1	P19174	[pY]QQPFEDFR	Y1	3	1.12751	1	1	1.3073	1.25246	0.529	2.01	0.872	0.843725	0.834336	0.408	0.535	0.554	0.814486	0.496222	0.484	0.455	0.492	0.602706	0.285513	1.12751	0.843725	0.748305	0.535	0.474495	0.484	0.429263	0.469174	1.78268	0.773383	0.748305	0.739979	0.361858	0.474495	0.491347	0.722374	0.440103	0.429263	0.403543	0.436358	0.534544	0.253224
TTN	Titin	Q8WZ42	VDQLQEGCSY[pY]FR	Y11	2	0.730663	1	1	1.6501	0.849859	0.107	0.295	0.453	0.725123	0.679302	0.0869	1.03	0.231	0.502183	0.350797	0.173	0.416	0.113	0.360902	0.248367	1	0.453	0.453	0.350797	0.350797	0.248367	0.248367	0.107	0.295	0.453	0.725123	0.679302	0.0869	1.03	0.231	0.502183	0.350797	0.173	0.416	0.113	0.360902	0.248367
KIAA1217	Sickle tail protein homolog	Q5T5P2	NV[pY]YELNDVR	Y3	1	0.923916	1	1	1.48101	1.38398	0.451	1.48	0.779	0.803621	0.59986	0.177	0.324	0.503	0.676877	0.457777	0.422	0.289	0.261	0.400398	0.248058	1	0.779	0.779	0.457777	0.457777	0.289	0.289	0.451	1.48	0.779	0.803621	0.59986	0.177	0.324	0.503	0.676877	0.457777	0.422	0.289	0.261	0.400398	0.248058
LAPTM4A	Lysosomal-associated transmembrane protein 4A	Q15012	MPEKEPPPP[pY]LPA	Y10	3	0.872369	1	1	0.850084	0.993105	0.809	1.92	1.06	1.1579	0.651788	0.425	0.777	0.782	0.914494	0.373392	0.739	0.752	0.617	0.547556	0.237567	0.993105	1.06	1.06736	0.777	0.782395	0.617	0.621284	0.814617	1.93333	1.06736	1.16594	0.656314	0.427951	0.782395	0.78743	0.920843	0.375984	0.744131	0.757221	0.621284	0.551358	0.239216
VIM	Vimentin	P08670	VELQELNDRFAN[pY]IDK	Y13	2	0.518019	1	1	1.67723	0.278417	0.305	0.965	0.203	0.286539	0.35983	0.289	0.286	0.845	0.986262	0.396407	0.584	0.416	0.282	0.380447	0.21252	1	0.305	0.305	0.396407	0.396407	0.380447	0.380447	0.305	0.965	0.203	0.286539	0.35983	0.289	0.286	0.845	0.986262	0.396407	0.584	0.416	0.282	0.380447	0.21252
EGFR	Epidermal growth factor receptor	P00533	[pY]SSDPTGALTEDSIDDTFLPVPEYINQSVPK	Y1	3	1.10865	1	1	1.53275	1.753	0.433	1.68	0.82	1.00846	0.892346	0.241	0.329	0.497	0.647892	0.439758	0.236	0.278	0.319	0.335461	0.221128	1.10865	0.892346	0.804891	0.439758	0.396659	0.278	0.250754	0.390564	1.51535	0.739635	0.909629	0.804891	0.217381	0.296756	0.448291	0.584395	0.396659	0.212871	0.250754	0.287736	0.302584	0.199456
ACTB	Actin, cytoplasmic 1	P60709	DL[pY]ANTVLSGGTTMYPGIADR	Y3	3	1.18116	1	1	1.49885	1.38905	0.584	1.61	1.14	1.24233	0.996757	0.359	0.584	0.969	0.546525	0.306771	0.787	0.523	0.462	0.292214	0.21482	1.18116	1.14	0.965156	0.546525	0.462704	0.462	0.391142	0.494431	1.36307	0.965156	1.05179	0.843882	0.303939	0.494431	0.820383	0.462704	0.259721	0.666296	0.442786	0.391142	0.247396	0.181873
GAB1	GRB2-associated-binding protein 1	Q13480	QVE[pY]LDLDLDSGK	Y4	1	1.10765	1	1	1.1278	1.30969	0.779	2.11	1.55	1.61425	1.3457	0.142	0.293	0.465	0.323891	0.292035	0.417	0.199	0.234	0.111573	0.195258	1.10765	1.55	1.39935	0.293	0.264523	0.199	0.179659	0.703288	1.90493	1.39935	1.45736	1.21491	0.128199	0.264523	0.419806	0.292411	0.263652	0.376471	0.179659	0.211257	0.100729	0.176281
MAPK3	Mitogen-activated protein kinase 3	P27361	IADPEHDHTGFLTE[pY]VATR	Y15	1	1.03534	1	1	1.18588	1.07062	0.6	1.61	1.13	1.15672	0.82455	0.173	0.342	0.569	0.538411	0.200141	0.324	0.315	0.262	0.303467	0.179743	1.03534	1.13	1.09143	0.342	0.330326	0.303467	0.293108	0.579519	1.55504	1.09143	1.11724	0.796403	0.167095	0.330326	0.549577	0.520032	0.193309	0.31294	0.304247	0.253057	0.293108	0.173607
EGFR	Epidermal growth factor receptor	P00533	ALMDEEDMDDVVDADE[pY]LIPQQGFFSSPSTSR	Y17	1	1.72664	1	1	1.02255	1.58371	0.577	1.25	1.02	0.882866	1.05597	0.193	0.256	0.352	0.334401	0.297745	0.239	0.146	0.228	0.239905	0.151913	1.02255	1.02	0.997509	0.297745	0.29118	0.228	0.222973	0.564277	1.22244	0.997509	0.863399	1.03269	0.188744	0.250355	0.344239	0.327027	0.29118	0.23373	0.142781	0.222973	0.234615	0.148563
GAB1	GRB2-associated-binding protein 1	Q13480	VD[pY]VVVDQQK	Y3	1	1.3737	1	1	1.95918	1.5377	0.85	1.78	1.71	1.88158	1.34762	0.092	0.13	0.156	0.521206	0.246565	0.16	0.116	0.113	0.191487	0.147852	1.3737	1.71	1.24481	0.156	0.113562	0.147852	0.10763	0.618765	1.29577	1.24481	1.36971	0.981009	0.0669723	0.0946347	0.113562	0.379417	0.17949	0.116473	0.0844433	0.0822594	0.139394	0.10763
MAPK1	Mitogen-activated protein kinase 1	P28482	VADPDHDHTGFLTE[pY]VATR	Y15	1	1.12838	1	1	0.946034	1.09236	0.632	1.54	1.17	1.12791	0.671816	0.111	0.203	0.246	0.277078	0.136063	0.175	0.166	0.15	0.192212	0.107256	1	1.12791	1.12791	0.203	0.203	0.166	0.166	0.632	1.54	1.17	1.12791	0.671816	0.111	0.203	0.246	0.277078	0.136063	0.175	0.166	0.15	0.192212	0.107256
EGFR	Epidermal growth factor receptor	P00533	GSTAENAE[pY]LR	Y9	1	1.89509	1	1	1.35253	2.48345	0.813	2.63	0.619	0.679758	0.842387	0.221	0.201	0.162	0.149504	0.335696	0.184	0.146	0.166	0.234463	0.116505	1.35253	0.813	0.601094	0.201	0.14861	0.166	0.122733	0.601094	1.9445	0.45766	0.502581	0.622821	0.163397	0.14861	0.119775	0.110537	0.248198	0.136041	0.107946	0.122733	0.173351	0.0861387
EGFR	Epidermal growth factor receptor	P00533	YSSDPTGALTEDSIDDTFLPVPE[pY]INQSVPK	Y24	1	1.41822	1	1	1.58926	1.34241	0.59	2.06	0.853	0.727565	0.806859	0.225	0.238	0.305	0.256946	0.308842	0.228	0.179	0.167	0.211701	0.0980367	1.34241	0.806859	0.601051	0.256946	0.191406	0.179	0.133342	0.439506	1.53455	0.635422	0.541982	0.601051	0.167608	0.177292	0.227202	0.191406	0.230065	0.169843	0.133342	0.124403	0.157702	0.0730301
SHC1	SHC-transforming protein 1	P29353	ELFDDPS[pY]VNVQNLDK	Y8	1	1.07306	1	1	1.52606	1.1575	0.567	2.07	0.981	0.91877	0.787224	0.14	0.141	0.152	0.157601	0.164442	0.112	0.113	0.0983	0.113157	0.0776915	1.07306	0.91877	0.856214	0.152	0.141651	0.112	0.104374	0.528395	1.92906	0.914207	0.856214	0.733625	0.130468	0.1314	0.141651	0.146871	0.153246	0.104374	0.105306	0.091607	0.105453	0.0724017
ANXA1	Annexin A1	P04083	QAWFIENEEQE[pY]VQTVK	Y12	1	1.88178	1	1	1.55816	1.51442	0.453	1.86	0.488	0.408102	0.610618	0.123	0.151	0.239	0.174698	0.179894	0.202	0.159	0.147	0.148759	0.0964956	1.51442	0.488	0.322235	0.174698	0.115356	0.148759	0.0982285	0.299124	1.22819	0.322235	0.269477	0.403202	0.0812191	0.099708	0.157816	0.115356	0.118787	0.133384	0.104991	0.0970667	0.0982285	0.0637178
EGFR	Epidermal growth factor receptor	P00533	GSHQI[pS]LDNPD[pY]QQDFFPK	S6,Y12	1	1.43079	1	1	1.5659	0.97039	0.32	1.3	0.352	0.36439	0.395587	0.0622	0.0787	0.129	0.12086	0.109291	0.109	0.0636	0.0963	0.107753	0.0512522	1	0.36439	0.36439	0.109291	0.109291	0.0963	0.0963	0.32	1.3	0.352	0.36439	0.395587	0.0622	0.0787	0.129	0.12086	0.109291	0.109	0.0636	0.0963	0.107753	0.0512522
GAB1	GRB2-associated-binding protein 1	Q13480	GDKQVE[pY]LDLDLDSGK	Y7	1	0.86642	1	1	1.57982	0.788498	0.565	2.23	1.13	1.05264	0.754097	0.0624	0.0662	0.0684	0.182213	0.0999468	0.0319	0.0348	0.0361	0.0798417	0.0501816	1	1.05264	1.05264	0.0684	0.0684	0.0361	0.0361	0.565	2.23	1.13	1.05264	0.754097	0.0624	0.0662	0.0684	0.182213	0.0999468	0.0319	0.0348	0.0361	0.0798417	0.0501816
EGFR	Epidermal growth factor receptor	P00533	GSHQISLDNPD[pY]QQDFFPK	Y12	1	1.48852	1	1	1.5928	1.36995	0.453	1.72	0.795	0.777601	0.733303	0.171	0.158	0.179	0.151059	0.223372	0.137	0.113	0.108	0.117825	0.0677247	1.36995	0.777601	0.567614	0.171	0.124822	0.113	0.0824849	0.33067	1.25552	0.580314	0.567614	0.535278	0.124822	0.115333	0.130662	0.110266	0.163052	0.100004	0.0824849	0.0788352	0.0860073	0.049436
MAPK3	Mitogen-activated protein kinase 3	P27361	IADPEHDHTGFL[pT]E[pY]VATR	T13,Y15	1	0.763914	1	1	1.55462	0.960158	0.553	2.36	0.856	0.789816	0.666045	0.0554	0.129	0.258	0.289963	0.0710437	0.12	0.0829	0.0923	0.109106	0.0456769	1	0.789816	0.789816	0.129	0.129	0.0923	0.0923	0.553	2.36	0.856	0.789816	0.666045	0.0554	0.129	0.258	0.289963	0.0710437	0.12	0.0829	0.0923	0.109106	0.0456769
MAPK1	Mitogen-activated protein kinase 1	P28482	VADPDHDHTGFL[pT]E[pY]VATR	T13,Y15	1	0.736619	1	1	1.60804	0.973043	0.601	2.66	0.843	0.807355	0.625823	0.0379	0.0812	0.111	0.130412	0.0558853	0.07	0.0434	0.0629	0.0684674	0.0330489	1	0.807355	0.807355	0.0812	0.0812	0.0629	0.0629	0.601	2.66	0.843	0.807355	0.625823	0.0379	0.0812	0.111	0.130412	0.0558853	0.07	0.0434	0.0629	0.0684674	0.0330489

## Sheet: Sheet1
Gene name	Protein name	Uniprot ID	Peptide	Position peptide	E1_33mpk_1	E1_100mpk_3	E2_100mpk_4	E1_5mpk_1	E2_33mpk_4	E2_100mpk_3	E1_33mpk_2	E1_100mpk_2	E1_33mpk_3	E1_100mpk_1	E1_5mpk_2	E2_33mpk_3	E2_Veh_4	E1_Veh_1	E2_Veh_1	E1_5mpk_3	E2_5mpk_3	E2_5mpk_4	E2_Veh_2	E2_Veh_3	CLUSTER membership	CTRL median	5mpk median	5mpk relative	33mpk median	33 mpk relative	100mpk median	100 mpk relative
VIM	Vimentin	P08670	FAN[pY]IDK	Y4	0.342	0.555	0.610708	0.921	0.821236	0.696872	1.01	0.745	0.682	1.13	1.41	0.692627	1.50865	1	1	1.55	1.37273	1.14636	1.41252	1.86815	3	1.41252	1.37273	0.971832	0.692627	0.49035	0.696872	0.493355
ABL1	Tyrosine-protein kinase ABL1	P00519	LGGGQYGEV[pY]EGVWK	Y10	0.212	0.414	0.333951	0.443	0.393507	0.487183	0.605	0.514	0.529	0.429	1.29	0.493446	1.07005	1	1	0.978	0.818684	0.931791	1.77371	1.01277	3	1.01277	0.931791	0.920042	0.493446	0.487225	0.429	0.423591
PDGFRA	Platelet-derived growth factor receptor alpha	P16234	QADTTQ[pY]VPMLER	Y7	0.328	0.56	0.413185	0.504	0.536829	0.567881	0.553	0.462	0.813	0.597	1.32	0.833846	1.13806	1	1	0.772	0.66518	0.939585	1.53101	1.23713	3	1.13806	0.772	0.678348	0.553	0.485915	0.56	0.492066
G6PD	Glucose-6-phosphate 1-dehydrogenase	P11413	VGFQ[pY]EGTYK	Y5	0.282	0.401	0.312704	0.519	0.442448	0.340596	0.482	0.425	1.04	0.709	1.9	0.712469	0.662505	1	1	1.11	1.03449	0.878644	1.39652	0.864993	3	1	1.03449	1.03449	0.482	0.482	0.401	0.401
PLCG1	1-phosphatidylinositol 4,5-bisphosphate phosphodiesterase gamma-1	P19174	[pY]QQPFEDFR	Y1	0.408	0.492	0.285513	0.529	0.496222	0.602706	0.535	0.455	0.554	0.484	2.01	0.814486	1.12751	1	1	0.872	0.843725	0.834336	1.3073	1.25246	3	1.12751	0.843725	0.748305	0.535	0.474495	0.484	0.429263
PLCG1	1-phosphatidylinositol 4,5-bisphosphate phosphodiesterase gamma-1	P19174	NPGF[pY]VEANPMPTFK	Y5	0.332	0.421	0.353015	0.626	0.530264	0.48464	0.466	0.433	0.484	0.433	1.12	0.559179	1.02616	1	1	1.01	1.12308	0.930712	1.79875	1.07485	3	1.02616	1.01	0.984249	0.484	0.47166	0.433	0.42196
MAPK9	Mitogen-activated protein kinase 9	P45984	TACTNF[oxM]M[pT]P[pY]VVTR	T9,Y11	0.409	0.488	0.580758	0.652	0.50716	0.933134	0.565	0.505	0.962	0.593	2.14	0.940043	1.20554	1	1	0.897	1.29925	1.13674	1.67164	1.6336	3	1.20554	1.13674	0.942932	0.565	0.468669	0.580758	0.48174
ARHGAP35	Rho GTPase-activating protein 35	Q9NRY4	SVSSSPWLPQDGFDPSD[pY]AEPMDAVVKPR	Y18	0.534	0.684	0.62592	0.716	0.891443	0.902678	0.612	0.671	0.772	0.837	1.59	0.890092	1.65753	1	1	0.962	1.03819	1.2309	1.75449	1.95087	3	1.65753	1.03819	0.626345	0.772	0.465752	0.684	0.412661
ACTB	Actin, cytoplasmic 1	P60709	DL[pY]ANTVLSGGTTMYPGIADR	Y3	0.359	0.462	0.21482	0.584	0.306771	0.292214	0.584	0.523	0.969	0.787	1.61	0.546525	1.18116	1	1	1.14	1.24233	0.996757	1.49885	1.38905	3	1.18116	1.14	0.965156	0.546525	0.462704	0.462	0.391142
KIAA1217	Sickle tail protein homolog	Q5T5P2	NV[pY]YELNDVR	Y3	0.177	0.261	0.248058	0.451	0.457777	0.400398	0.324	0.289	0.503	0.422	1.48	0.676877	0.923916	1	1	0.779	0.803621	0.59986	1.48101	1.38398	1	1	0.779	0.779	0.457777	0.457777	0.289	0.289
ACTB	Actin, cytoplasmic 1	P60709	DS[pY]VGDEAQSK	Y3	0.136	0.341	0.502443	0.534	0.479219	0.200283	1.12	0.242	0.18	0.21	0.413	1.11788	1.04728	1	1	0.754	1.43747	1.31577	1.99204	1.52343	2	1.04728	0.754	0.719962	0.479219	0.457586	0.242	0.231075
ANXA2	Annexin A2	P07355	SYSP[pY]DMLESIR	Y5	0.405	0.682	0.835411	0.734	0.911804	1.02314	0.733	0.707	0.586	1.01	1.18	0.848267	1.66088	1	1	0.948	1.5069	1.29168	1.8007	1.78329	3	1.66088	1.18	0.710467	0.733	0.441332	0.835411	0.502993
MAPK7	Mitogen-activated protein kinase 7	Q13164	GLCTSPAEHQYFM[pT]E[pY]VATR	T14,Y16	0.259	0.283	0.353025	0.499	0.417136	0.740159	0.591	0.41	0.813	0.54	1.57	0.435072	1.05039	1	1	0.847	0.485489	1.05616	0.898306	0.397746	2	1	0.847	0.847	0.435072	0.435072	0.41	0.41
FHL1	Four and a half LIM domains protein 1	Q13642	FTAVEDQ[pY]YCVDCYK	Y8	0.185	0.208	0.357744	0.427	0.434418	0.492354	0.409	0.378	0.448	0.398	1.54	0.635853	0.940432	1	1	0.509	0.831801	0.68421	1.503	0.965868	1	1	0.68421	0.68421	0.434418	0.434418	0.378	0.378
ANXA2	Annexin A2	P07355	RAEDGSVID[pY]ELIDQDAR	Y10	0.428	0.433	0.3446	0.222	0.273647	0.541076	0.678	0.625	0.509	0.623	1.26	0.215517	0.531335	1	1	0.703	1.09443	0.794557	1.13153	0.793844	2	1	0.794557	0.794557	0.428	0.428	0.541076	0.541076
EGFR	Epidermal growth factor receptor	P00533	[pY]SSDPTGALTEDSIDDTFLPVPEYINQSVPK	Y1	0.241	0.319	0.221128	0.433	0.439758	0.335461	0.329	0.278	0.497	0.236	1.68	0.647892	1.10865	1	1	0.82	1.00846	0.892346	1.53275	1.753	3	1.10865	0.892346	0.804891	0.439758	0.396659	0.278	0.250754
VIM	Vimentin	P08670	VELQELNDRFAN[pY]IDK	Y13	0.289	0.282	0.21252	0.305	0.396407	0.380447	0.286	0.416	0.845	0.584	0.965	0.986262	0.518019	1	1	0.203	0.286539	0.35983	1.67723	0.278417	2	1	0.305	0.305	0.396407	0.396407	0.380447	0.380447
TTN	Titin	Q8WZ42	VDQLQEGCSY[pY]FR	Y11	0.0869	0.113	0.248367	0.107	0.350797	0.360902	1.03	0.416	0.231	0.173	0.295	0.502183	0.730663	1	1	0.453	0.725123	0.679302	1.6501	0.849859	2	1	0.453	0.453	0.350797	0.350797	0.248367	0.248367
MAPK3	Mitogen-activated protein kinase 3	P27361	IADPEHDHTGFLTE[pY]VATR	Y15	0.173	0.262	0.179743	0.6	0.200141	0.303467	0.342	0.315	0.569	0.324	1.61	0.538411	1.03534	1	1	1.13	1.15672	0.82455	1.18588	1.07062	1	1.03534	1.13	1.09143	0.342	0.330326	0.303467	0.293108
TPM1	Tropomyosin alpha-1 chain	P09493	SIDDLEDEL[pY]AQK	Y10	0.0551	0.157	0.363963	0.124	0.327196	0.253049	1.3	0.497	0.288	0.0742	0.352	0.488881	0.721307	1	1	0.796	0.684946	0.705014	1.41443	0.820899	2	1	0.684946	0.684946	0.327196	0.327196	0.253049	0.253049
PTK2	Focal adhesion kinase 1	Q05397	THAV[pS]VSETDD[pY]AEIIDEEDTYTMPSTR	S5,Y12	0.194	0.14	0.488373	0.269	0.647031	0.35765	0.335	0.273	0.508	0.391	1.46	0.409075	1.25029	1	1	0.588	1.41934	1.40037	2.63972	2.09545	1	1.25029	1.40037	1.12004	0.409075	0.327185	0.35765	0.286054
ARHGAP35	Rho GTPase-activating protein 35	Q9NRY4	K[pS]VSSSPWLPQDGFDPSD[pY]AEPMDAVVKPR	S2,Y19	0.215	0.338	0.409714	0.595	0.345548	0.541184	0.3	0.259	0.308	0.364	1.05	0.319597	1.36602	1	1	0.751	1.13936	0.780183	1.56198	0.717178	1	1	0.780183	0.780183	0.308	0.308	0.364	0.364
ANXA2	Annexin A2	P07355	A[pY]TNFDAER	Y2	0.37	0.575	0.635823	0.898	0.554274	0.636378	0.5	0.573	0.379	0.859	2.02	0.892518	1.6625	1	1	1.34	1.4539	1.2599	1.64256	2.20132	3	1.64256	1.34	0.815799	0.5	0.304403	0.635823	0.387092
EGFR	Epidermal growth factor receptor	P00533	ALMDEEDMDDVVDADE[pY]LIPQQGFFSSPSTSR	Y17	0.193	0.228	0.151913	0.577	0.297745	0.239905	0.256	0.146	0.352	0.239	1.25	0.334401	1.72664	1	1	1.02	0.882866	1.05597	1.02255	1.58371	1	1.02255	1.02	0.997509	0.297745	0.29118	0.228	0.222973
CKM	Creatine kinase M-type	P06732	GGDDLDPN[pY]VLSSR	Y9	0.0862	0.194	0.429955	0.255	0.180122	0.118315	1.54	0.546	0.294	0.149	0.451	0.283353	0.745482	1	1	0.646	0.535974	0.535533	1.37865	0.583751	2	1	0.535533	0.535533	0.283353	0.283353	0.194	0.194
GAB1	GRB2-associated-binding protein 1	Q13480	QVE[pY]LDLDLDSGK	Y4	0.142	0.234	0.195258	0.779	0.292035	0.111573	0.293	0.199	0.465	0.417	2.11	0.323891	1.10765	1	1	1.55	1.61425	1.3457	1.1278	1.30969	1	1.10765	1.55	1.39935	0.293	0.264523	0.199	0.179659
TTN	Titin	Q8WZ42	ANLLANNEY[pY]FR	Y10	0.064	0.141	0.34374	0.103	0.257727	0.239525	0.997	0.298	0.213	0.0878	0.3	0.361271	0.634012	1	1	0.34	0.434189	0.442903	1.67334	0.489932	2	1	0.34	0.34	0.257727	0.257727	0.239525	0.239525
ARHGAP35	Rho GTPase-activating protein 35	Q9NRY4	[pS]VSSSPWLPQDGFDPSD[pY]AEPMDAVVKPR	S1,Y18	0.163	0.235	0.32708	0.544	0.296174	0.309617	0.223	0.181	0.267	0.304	0.961	0.334913	1.35502	1	1	0.598	0.649191	0.619345	1.27839	1.09095	1	1.09095	0.619345	0.567712	0.267	0.244741	0.304	0.278656
TYK2	Non-receptor tyrosine-protein kinase TYK2	P29597	LLAQAEGEPC[pY]IR	Y11	0.189	0.303	1.09028	0.859	1.21615	1.4436	0.382	0.271	0.396	0.338	2.42	1.42982	2.72546	1	1	1.34	1.52918	1.64802	1.75159	3.58191	5	1.75159	1.52918	0.873026	0.396	0.226081	0.338	0.192968
MAPK1	Mitogen-activated protein kinase 1	P28482	VADPDHDHTGFLTE[pY]VATR	Y15	0.111	0.15	0.107256	0.632	0.136063	0.192212	0.203	0.166	0.246	0.175	1.54	0.277078	1.12838	1	1	1.17	1.12791	0.671816	0.946034	1.09236	1	1	1.12791	1.12791	0.203	0.203	0.166	0.166
EGFR	Epidermal growth factor receptor	P00533	YSSDPTGALTEDSIDDTFLPVPE[pY]INQSVPK	Y24	0.225	0.167	0.0980367	0.59	0.308842	0.211701	0.238	0.179	0.305	0.228	2.06	0.256946	1.41822	1	1	0.853	0.727565	0.806859	1.58926	1.34241	1	1.34241	0.806859	0.601051	0.256946	0.191406	0.179	0.133342
MYH8	Myosin-8	Q9Y623	QK[pY]EETQAELEASQK	Y3	0.0408	0.19	0.452752	0.101	0.157318	0.0691949	1.77	0.56	0.324	0.155	0.0653	0.185374	0.599872	1	1	0.515	0.323145	0.413541	1.90298	0.346676	2	1	0.323145	0.323145	0.185374	0.185374	0.19	0.19
EGFR	Epidermal growth factor receptor	P00533	GSTAENAE[pY]LR	Y9	0.221	0.166	0.116505	0.813	0.335696	0.234463	0.201	0.146	0.162	0.184	2.63	0.149504	1.89509	1	1	0.619	0.679758	0.842387	1.35253	2.48345	1	1.35253	0.813	0.601094	0.201	0.14861	0.166	0.122733
SHC1	SHC-transforming protein 1	P29353	ELFDDPS[pY]VNVQNLDK	Y8	0.14	0.0983	0.0776915	0.567	0.164442	0.113157	0.141	0.113	0.152	0.112	2.07	0.157601	1.07306	1	1	0.981	0.91877	0.787224	1.52606	1.1575	1	1.07306	0.91877	0.856214	0.152	0.141651	0.112	0.104374
MAPK3	Mitogen-activated protein kinase 3	P27361	IADPEHDHTGFL[pT]E[pY]VATR	T13,Y15	0.0554	0.0923	0.0456769	0.553	0.0710437	0.109106	0.129	0.0829	0.258	0.12	2.36	0.289963	0.763914	1	1	0.856	0.789816	0.666045	1.55462	0.960158	1	1	0.789816	0.789816	0.129	0.129	0.0923	0.0923
EGFR	Epidermal growth factor receptor	P00533	GSHQISLDNPD[pY]QQDFFPK	Y12	0.171	0.108	0.0677247	0.453	0.223372	0.117825	0.158	0.113	0.179	0.137	1.72	0.151059	1.48852	1	1	0.795	0.777601	0.733303	1.5928	1.36995	1	1.36995	0.777601	0.567614	0.171	0.124822	0.113	0.0824849
ANXA1	Annexin A1	P04083	QAWFIENEEQE[pY]VQTVK	Y12	0.123	0.147	0.0964956	0.453	0.179894	0.148759	0.151	0.159	0.239	0.202	1.86	0.174698	1.88178	1	1	0.488	0.408102	0.610618	1.55816	1.51442	1	1.51442	0.488	0.322235	0.174698	0.115356	0.148759	0.0982285
GAB1	GRB2-associated-binding protein 1	Q13480	VD[pY]VVVDQQK	Y3	0.092	0.113	0.147852	0.85	0.246565	0.191487	0.13	0.116	0.156	0.16	1.78	0.521206	1.3737	1	1	1.71	1.88158	1.34762	1.95918	1.5377	1	1.3737	1.71	1.24481	0.156	0.113562	0.147852	0.10763
EGFR	Epidermal growth factor receptor	P00533	GSHQI[pS]LDNPD[pY]QQDFFPK	S6,Y12	0.0622	0.0963	0.0512522	0.32	0.109291	0.107753	0.0787	0.0636	0.129	0.109	1.3	0.12086	1.43079	1	1	0.352	0.36439	0.395587	1.5659	0.97039	1	1	0.36439	0.36439	0.109291	0.109291	0.0963	0.0963
MAPK1	Mitogen-activated protein kinase 1	P28482	VADPDHDHTGFL[pT]E[pY]VATR	T13,Y15	0.0379	0.0629	0.0330489	0.601	0.0558853	0.0684674	0.0812	0.0434	0.111	0.07	2.66	0.130412	0.736619	1	1	0.843	0.807355	0.625823	1.60804	0.973043	1	1	0.807355	0.807355	0.0812	0.0812	0.0629	0.0629
GAB1	GRB2-associated-binding protein 1	Q13480	GDKQVE[pY]LDLDLDSGK	Y7	0.0624	0.0361	0.0501816	0.565	0.0999468	0.0798417	0.0662	0.0348	0.0684	0.0319	2.23	0.182213	0.86642	1	1	1.13	1.05264	0.754097	1.57982	0.788498	1	1	1.05264	1.05264	0.0684	0.0684	0.0361	0.0361
CTTN	Src substrate cortactin	Q14247	GPVSGTEPEPV[pY]SMEAADYR	Y12	1.65	0.801	0.583119	0.63	1.04232	0.712941	1.5	1.5	1.1	0.728	1.78	1.18809	0.806144	1	1	0.803	1.45822	0.541488	0.853637	0.972264	3	0.972264	0.803	0.825907	1.18809	1.22199	0.728	0.748768
DCTN3	Dynactin subunit 3	O75935	YLDPE[pY]IDR	Y6	0.873	1.21	0.815405	0.806	1.21905	0.957608	0.805	1.03	1.18	1.17	2.76	1.39192	0.559638	1	1	1.04	1.36872	0.742847	1.2272	1.45669	4	1	1.04	1.04	1.18	1.18	1.03	1.03
TNK2	Activated CDC42 kinase 1	Q07912	[pY]ATPQVIQAPGPR	Y1	0.495	0.671	0.844532	0.825	1.17072	1.02402	0.996	0.946	1.67	0.965	1.73	1.60529	1.58123	1	1	1.26	1.86704	1.6	1.0671	0.716308	3	1	1.6	1.6	1.17072	1.17072	0.946	0.946
HSPE1	10 kDa heat shock protein, mitochondrial	P61604	VLLPE[pY]GGTK	Y6	0.56	0.774	0.675685	0.66	1.08948	1.35977	0.73	0.729	1.1	1.04	1.91	1.49953	0.990917	1	1	1.26	1.9938	1.47461	2.00886	1.26577	5	1	1.47461	1.47461	1.08948	1.08948	0.774	0.774
PIK3R1	Phosphatidylinositol 3-kinase regulatory subunit alpha	P27986	SREYDRL[pY]EEYTR	Y8	0.403	0.512	0.272582	0.545	0.618484	0.607953	0.674	0.654	1.35	0.836	1.9	1.03819	0.619985	1	1	0.89	0.79595	0.277951	0.574158	0.616366	3	0.619985	0.79595	1.28382	0.674	1.08712	0.607953	0.980592
SGK223	Tyrosine-protein kinase SgK223	Q86YV5	EATQPEPI[pY]AESTK	Y9	1.1	0.852	0.883128	0.736	1.12306	0.945145	1.04	1.44	0.928	1.24	2.26	0.772721	1.24938	1	1	1.6	1.33041	1.16259	1.37979	0.628839	3	1	1.33041	1.33041	1.04	1.04	0.945145	0.945145
SHB	SH2 domain-containing adapter protein B	Q15464	GESAG[pY]MEPYEAQR	Y6	0.622	0.625	0.790625	0.836	1.22731	0.738068	1.02	1.11	0.684	1.45	1.03	1.43948	1.29483	1	1	1.74	1.29168	1.76469	0.569719	0.893435	3	1	1.29168	1.29168	1.02	1.02	0.790625	0.790625
EFS	Embryonal Fyn-associated substrate	O43281	DALEV[pY]DVPPTALR	Y6	0.923	0.786	0.556529	0.814	0.946474	0.727088	1.07	1.04	1.11	0.943	2.54	1.0056	0.90001	1	1	1.16	1.04609	1.1356	1.3302	1.18491	3	1	1.1356	1.1356	1.0056	1.0056	0.786	0.786
SGK223	Tyrosine-protein kinase SgK223	Q86YV5	EATQPEPI[pY]AESTKR	Y9	0.958	0.796	0.767696	0.609	1.3102	0.922883	0.783	1.19	1.04	1.09	2.08	1.00085	1.09279	1	1	1.02	1.05787	0.908531	1.74777	0.966408	3	1	1.02	1.02	1.00085	1.00085	0.922883	0.922883
PTPRZ1	Receptor-type tyrosine-protein phosphatase zeta	P23471	LIIQDFILEATQDD[pY]VLEVR	Y15	0.535	0.648	0.507623	0.786	1.03249	0.863381	0.531	0.702	1.16	1.41	3.49	0.988595	1.05295	1	1	0.664	0.885996	0.659761	1.65564	0.902491	4	1	0.786	0.786	0.988595	0.988595	0.702	0.702
PTPRA	Receptor-type tyrosine-protein phosphatase alpha	P18433	VVQEYIDAFSD[pY]ANFK	Y12	0.807	1.03	0.859235	0.547	0.977113	1.23102	0.969	1.07	1.23	1.38	2.05	1.27951	0.958721	1	1	1.03	0.987392	0.905294	1.78982	1.25579	3	1	0.987392	0.987392	0.977113	0.977113	1.07	1.07
ARHGAP12	Rho GTPase-activating protein 12	Q8IWW6	A[pT]TPPNQGRPD[pS]PV[pY]ANLQELK	T2,S12,Y15	0.919	0.557	0.736414	0.404	1.05672	0.622938	1.13	1.53	0.966	1.11	1.43	0.845322	0.933806	1	1	1.37	1.48745	1.06491	1.41183	0.966612	3	1	1.37	1.37	0.966	0.966	0.736414	0.736414
HBA1	Hemoglobin subunit alpha	P69905	VGAHAGE[pY]GAEALER	Y8	0.311	0.499	0.548149	1.11	0.957834	0.75613	1.35	0.714	0.964	0.628	2.12	0.968902	1.26234	1	1	2.94	2.69977	1.01248	0.874118	3.00609	5	1	2.12	2.12	0.964	0.964	0.628	0.628
SH3PXD2A	SH3 and PX domain-containing protein 2A	Q5TCZ1	YEEPE[pY]DIPAFGFDSEPELSEEPVEDR	Y6	1.34	0.768	0.461796	0.462	0.450942	0.821424	0.879	1.51	2.21	0.721	2.09	0.30019	0.915527	1	1	2.97	0.926917	0.783719	0.756821	0.458429	3	0.915527	0.926917	1.01244	0.879	0.960103	0.768	0.838861
ICK	Serine/threonine-protein kinase ICK	Q9UPZ9	SKPPY[pT]D[pY]VSTR	T6,Y8	0.709	0.855	0.7995	0.598	0.959712	1.09789	0.684	0.848	0.983	1.15	2.23	0.975824	0.998739	1	1	0.745	0.81003	0.660829	1.3652	1.03952	3	1	0.745	0.745	0.959712	0.959712	0.855	0.855
ARHGAP12	Rho GTPase-activating protein 12	Q8IWW6	AT[pT]PPNQGRPD[pS]PV[pY]ANLQELK	T3,S12,Y15	0.883	0.558	0.645723	0.43	0.972953	0.612171	1.08	1.49	0.954	1.1	1.39	0.8925	0.898024	1	1	1.44	1.39792	1.00788	1.36542	1.01178	3	1	1.39	1.39	0.954	0.954	0.645723	0.645723
FYN	Tyrosine-protein kinase Fyn	P06241;P07947;P12931	LIEDNE[pY]TAR	Y7	1.23	0.812	1.29204	0.957	1.80933	1.00973	1.16	1.53	0.936	1.01	2.99	0.81169	1.22137	1	1	1.21	1.20624	1.234	1.30354	1.68407	4	1.22137	1.21	0.990691	1.16	0.949754	1.01	0.826941
G6PD	Glucose-6-phosphate 1-dehydrogenase	P11413	VQPNEAV[pY]TK	Y8	0.398	0.584	0.648742	1.04	0.98506	0.582803	0.755	0.571	1.33	0.909	1.31	1.91337	1.03755	1	1	1.3	1.59698	1.67849	1.83581	2.00217	5	1.03755	1.31	1.26259	0.98506	0.949411	0.584	0.562865
DPYSL2	Dihydropyrimidinase-related protein 2	Q16555	THNSSLE[pY]NIFEGMECR	Y8	0.718	0.735	0.55208	0.392	0.73846	0.677994	0.937	1.07	1.14	1.25	3.58	1.48336	0.998397	1	1	1.77	1.12174	0.871626	1.11511	1.432	3	1	1.12174	1.12174	0.937	0.937	0.735	0.735
ARHGAP12	Rho GTPase-activating protein 12	Q8IWW6	ATTPPNQGRPD[pS]PV[pY]ANLQELK	S12,Y15	0.682	0.424	0.517385	0.53	0.796481	0.554038	1.08	1.05	1.01	0.882	1.51	0.922679	0.604518	1	1	1.54	1.34549	1.13785	1.6863	0.903665	3	1	1.34549	1.34549	0.922679	0.922679	0.554038	0.554038
BCAR1	Breast cancer anti-estrogen resistance protein 1	P56945	VGQGYVYEAAQPEQDE[pY]DIPR	Y17	0.609	0.925	0.804575	0.863	0.921668	0.623141	1.01	1.34	1.46	1.36	2.39	0.871298	1.00626	1	1	1.07	0.869534	0.795175	1.35873	0.841481	3	1	0.869534	0.869534	0.921668	0.921668	0.925	0.925
PEAK1	Pseudopodium-enriched atypical kinase 1	Q9H792	VPIVINPNAYDNLAI[pY]K	Y16	0.683	0.614	0.807932	0.67	1.38683	0.777806	1.13	0.971	1.26	0.978	1.97	1.57428	1.38113	1	1	1.82	2.15355	2.29742	2.06406	2.45886	5	1.38113	1.97	1.42636	1.26	0.912294	0.807932	0.584977
PRKCA	Protein kinase C alpha type	P17252	NLIPMDPNGLSDP[pY]VK	Y14	0.406	0.704	0.734792	0.928	0.994251	0.702943	0.621	0.524	0.973	0.887	2.01	1.45197	1.06985	1	1	1.6	1.54946	1.99357	1.52771	2.02172	5	1.06985	1.6	1.49554	0.973	0.909473	0.704	0.658036
GDI2	Rab GDP dissociation inhibitor beta	P50395	TDDYLDQPC[pY]ETINR	Y10	0.349	0.513	0.72589	0.577	0.899163	1.06967	0.734	0.56	1.05	0.761	1.71	1.51733	0.996812	1	1	1.03	1.62331	1.35237	1.6862	1.32428	5	1	1.35237	1.35237	0.899163	0.899163	0.72589	0.72589
SLC38A2	Sodium-coupled neutral amino acid transporter 2	Q96QD8	SH[pY]ADVDPENQNFLLESNLGK	Y3	0.613	0.772	0.5393	0.764	0.711559	0.845581	0.983	0.69	1	0.857	1.95	1.04112	1.10918	1	1	1.15	1.14535	0.996845	1.33366	1.16525	3	1.10918	1.14535	1.03261	0.983	0.886242	0.772	0.696011
CTNNA1	Catenin alpha-1	P35221	NAGNEQDLGIQ[pY]K	Y12	0.302	0.492	0.482653	0.394	0.495489	0.671743	0.886	0.707	1.27	1.14	1.17	1.40259	0.635276	1	1	0.885	0.764127	0.811017	1.5224	0.920064	3	1	0.811017	0.811017	0.886	0.886	0.671743	0.671743
WASL	Neural Wiskott-Aldrich syndrome protein	O00401	VI[pY]DFIEK	Y3	0.454	0.459	0.491829	0.426	0.465705	0.554347	0.872	0.604	1.01	0.577	1.15	1.15182	0.8956	1	1	0.942	1.04095	0.92512	1.39352	1.04711	3	1	0.942	0.942	0.872	0.872	0.554347	0.554347
SHB	SH2 domain-containing adapter protein B	Q15464	LPQDDDRPADE[pY]DQPWEWNR	Y12	0.532	0.515	0.681478	0.6	0.921066	0.551174	0.742	0.869	0.937	1.24	1.85	0.923845	1.05695	1	1	0.828	0.869602	0.822108	1.59821	1.23417	3	1.05695	0.828	0.783384	0.921066	0.871436	0.681478	0.644758
PIK3R1	Phosphatidylinositol 3-kinase regulatory subunit alpha	P27986	TRDQ[pY]LMWLTQK	Y5	0.402	0.513	0.418767	0.709	0.609358	0.472722	0.868	0.691	1.04	0.915	1.51	1.09796	0.738164	1	1	1.32	1.23196	0.932262	1.38844	1.11767	3	1	1.23196	1.23196	0.868	0.868	0.513	0.513
SET	Protein SET	Q01105	IDF[pY]FDENPYFENK	Y4	0.58	0.852	0.613207	0.696	0.861252	0.779411	0.734	0.785	1.22	1.13	2.2	1.26319	0.930368	1	1	1.11	1.55517	0.994089	2.03038	1.2175	3	1	1.11	1.11	0.861252	0.861252	0.785	0.785
CDK1	Cyclin-dependent kinase 1	P06493	IGEGT[pY]GVVYK	Y6	0.89	0.947	0.993018	0.732	0.981106	1.19129	0.86	1.63	0.728	1.51	1.73	0.697227	1.18627	1	1	0.93	0.897105	0.704393	0.971955	1.1633	3	1	0.897105	0.897105	0.86	0.86	1.19129	1.19129
PRPF4B	Serine/threonine-protein kinase PRP4 homolog	Q13523	LCDFGSASHVADNDITP[pY]LVSR	Y18	0.709	0.966	0.793528	0.848	0.961497	1.25479	0.813	0.817	1.33	1.1	2.45	1.39292	1.12347	1	1	1.11	1.07801	1.12299	1.79896	1.19445	3	1.12347	1.11	0.988007	0.961497	0.855825	0.966	0.859833
DDR1	Epithelial discoidin domain-containing receptor 1	Q08345	NL[pY]AGD[pY]YR	Y3,Y7	0.655	0.852	0.462668	1.36	0.448535	0.566207	1.45	0.938	1.25	1.59	3.78	0.848357	0.992207	1	1	2.57	0.654492	0.570024	0.998923	0.926281	3	0.998923	1.36	1.36147	0.848357	0.849272	0.852	0.852919
CDK1	Cyclin-dependent kinase 1	P06493	IGEG[pT][pY]GVVYK	T5,Y6	0.244	0.601	0.41991	0.689	0.843798	0.763016	0.568	0.347	1.1	1.11	2.47	1.26534	0.758606	1	1	0.551	0.525958	0.642777	1.58285	0.933377	3	1	0.642777	0.642777	0.843798	0.843798	0.601	0.601
SIRPA	Tyrosine-protein phosphatase non-receptor type substrate 1	P78324	QPAPKPEPSFSE[pY]ASVQVPR	Y13	0.757	0.66	0.641436	0.443	1.12745	1.28177	0.667	1.16	0.841	0.929	1.53	1.89007	1.46631	1	1	1.4	1.94304	0.975819	2.52401	0.659324	3	1	1.4	1.4	0.841	0.841	0.929	0.929
FLNA	Filamin-A	P21333	SPFEV[pY]VDK	Y6	0.376	1.01	0.593508	1.05	0.883262	1.14128	0.805	0.62	2.03	1.67	2.58	1.40009	1.05747	1	1	1.44	1.16291	1.32703	2.50795	1.38155	4	1.05747	1.32703	1.25491	0.883262	0.835258	1.01	0.955108
2017-09-07	Septin-7	Q16181	NLEG[pY]VGFANLPNQVYR	Y5	0.364	0.514	0.569433	0.558	0.902036	0.856604	0.564	0.528	0.954	0.687	2.03	1.23078	1.08827	1	1	0.929	1.11035	1.05085	1.96686	1.91658	3	1.08827	1.05085	0.965618	0.902036	0.828871	0.569433	0.523246
ENO1	Alpha-enolase	P06733	AAVPSGASTGI[pY]EALELR	Y12	0.58	0.699	0.615775	0.651	0.741442	0.88513	0.84	0.712	1.43	0.897	3.37	1.28175	1.01926	1	1	1.14	1.16992	1.16584	1.54763	1.73518	4	1.01926	1.16584	1.14381	0.84	0.824125	0.712	0.698544
SDCBP	Syntenin-1	O00560	LYPELSQ[pY][oxM]GLSLNEEEIR	Y8	0.365	0.577	0.629788	0.57	0.822867	0.775651	0.604	0.546	0.828	0.554	1.78	1.07633	0.868227	1	1	0.999	1.31861	1.08913	1.5624	1.84982	3	1	1.08913	1.08913	0.822867	0.822867	0.577	0.577
BCAR1	Breast cancer anti-estrogen resistance protein 1	P56945	RPGPGTL[pY]DVPR	Y8	0.697	0.701	0.703517	0.916	0.819568	0.781466	1.39	1.1	1.19	1.11	1.67	0.486096	1.53304	1	1	1.14	1.50965	0.443207	0.925895	0.942592	3	1	1.14	1.14	0.819568	0.819568	0.781466	0.781466
BCAR1	Breast cancer anti-estrogen resistance protein 1	P56945	HLLAPGPQDI[pY]DVPPVR	Y11	0.397	0.44	0.640895	0.572	0.817981	0.572736	0.811	0.584	0.889	0.711	1.76	1.5375	0.93096	1	1	1.09	1.15649	1.5641	2.65119	1.59388	1	1	1.15649	1.15649	0.817981	0.817981	0.584	0.584
HIST1H2BK	Histone H2B type 1-K	O60814	ESYSVYV[pY]K	Y8	0.88	0.968	0.519479	1.12	0.856788	0.926911	0.729	0.716	0.817	1.56	4.05	0.815265	1.31022	1	1	0.495	0.90191	0.698753	2.41005	0.985111	4	1	0.90191	0.90191	0.817	0.817	0.926911	0.926911
PTK2	Focal adhesion kinase 1	Q05397	[pY][oxM]EDSTYYK	Y1	0.467	0.837	0.795043	0.816	0.880661	1.33247	0.791	0.657	1.1	1.2	2.64	1.0593	1.08137	1	1	0.868	1.13679	1.38742	1.7804	1.87081	4	1.08137	1.13679	1.05125	0.880661	0.814397	0.837	0.774021
GSK3B	Glycogen synthase kinase-3 beta	P49841	GEPNVS[pY]ICSR	Y7	0.618	0.85	0.676013	0.622	0.817574	1.01441	0.684	0.783	0.969	1.08	2.11	1.08631	1.01655	1	1	0.815	0.842518	0.8256	1.42098	1.15581	3	1.01655	0.8256	0.812158	0.817574	0.804262	0.85	0.83616
EPHB2	Ephrin type-B receptor 2	P29323	FLEDDT[pS]DPT[pY]TSALGGK	S7,Y11	0.512	0.356	0.684812	0.636	1.33542	0.555888	0.802	0.986	0.804	1.09	2.04	1.0805	0.985902	1	1	1.13	1.29572	1.1198	1.52639	1.0062	3	1	1.13	1.13	0.804	0.804	0.684812	0.684812
LDHA	L-lactate dehydrogenase A chain	P00338	QVVESA[pY]EVIK	Y7	0.5	0.663	0.583717	0.645	0.808516	1.01185	0.652	0.544	0.818	0.867	1.81	1.18008	1.00574	1	1	0.924	1.00151	1.00502	1.98535	1.30982	3	1.00574	1.00151	0.99579	0.808516	0.803898	0.663	0.659213
DPYSL2	Dihydropyrimidinase-related protein 2	Q16555	IVNDDQSF[pY]ADIY[oxM]EDGLIK	Y9	0.429	0.651	0.568319	0.605	0.803705	0.887558	0.672	0.591	1.09	0.95	1.41	1.57818	0.990352	1	1	1.05	1.62321	1.40616	1.86254	2.06541	5	1	1.40616	1.40616	0.803705	0.803705	0.651	0.651
MAPK14	Mitogen-activated protein kinase 14	Q16539	HTDDEM[pT]G[pY]VATR	T7,Y9	0.262	0.508	0.411261	0.796	0.591406	0.488473	0.79	0.518	1.12	0.936	2.43	0.895972	0.980399	1	1	1.21	0.851647	0.623435	0.949538	0.98846	3	0.98846	0.851647	0.86159	0.79	0.799223	0.508	0.513931
ELMO2	Engulfment and cell motility protein 2	Q96JJ3	EPSSYDFV[pY]HYG	Y9	0.518	0.449	0.601509	0.595	0.798467	0.782499	0.54	0.68	1.01	0.708	2.14	0.83019	1.00028	1	1	0.853	1.20267	1.09222	1.42764	1.28308	3	1.00028	1.09222	1.09192	0.798467	0.798245	0.68	0.679811
ANXA5	Annexin A5	P08758	LYDA[pY]ELK	Y5	0.453	0.665	0.650618	0.928	0.777062	0.908865	1.19	0.686	1.1	0.925	1.27	1.45991	1.38123	1	1	2.13	2.32767	2.29429	1.43803	1.74607	5	1.38123	2.13	1.5421	1.1	0.796392	0.686	0.496659
INPP5D	Phosphatidylinositol 3,4,5-trisphosphate 5-phosphatase 1	Q92835	L[pY]DFVK	Y2	0.254	0.354	0.485629	0.248	0.336259	0.418458	0.794	1	0.876	0.745	0.556	1.04937	0.480958	1	1	1.68	1.58312	1.66685	1.42661	0.625529	2	1	1.58312	1.58312	0.794	0.794	0.485629	0.485629
NEDD9	Enhancer of filamentation 1	Q14511	SWMDD[pY]D[pY]VHLQGKEEFER	Y6,Y8	0.786	0.479	0.778047	0.46	0.96042	0.644033	1.06	0.951	0.721	0.705	2.01	0.792021	1.25226	1	1	1.29	1.1195	0.724909	1.32068	0.899937	3	1	1.1195	1.1195	0.792021	0.792021	0.705	0.705
SHB	SH2 domain-containing adapter protein B	Q15464	LD[pY]CGGSGEPGGVQR	Y3	0.792	0.483	0.657738	0.811	0.842166	0.615941	0.253	1.19	0.785	1.56	1.89	1.28133	1.17818	1	1	0.866	1.37938	1.53394	1.90975	0.601483	3	1	1.37938	1.37938	0.792	0.792	0.657738	0.657738
PDGFRA	Platelet-derived growth factor receptor alpha	P16234	VIESISPDGHE[pY]IYVDPMQLPYDSR	Y12	0.53	1.12	0.964955	0.909	1.18082	1.11942	0.865	1.16	1.03	1.26	2.55	1.16412	1.30596	1	1	1.28	1.40241	1.30791	1.60572	1.43572	3	1.30596	1.30791	1.00149	1.03	0.788691	1.12	0.857605
BCAR1	Breast cancer anti-estrogen resistance protein 1	P56945	DVPDGPLLREET[pY]DVPPAFAK	Y13	0.78	0.58	0.647255	0.638	1.10736	0.624808	1.11	1.03	0.855	1.09	2.32	0.747488	1.08709	1	1	1.38	1.32826	0.860153	1.70131	1.28813	3	1.08709	1.32826	1.22185	0.855	0.786501	0.647255	0.5954
HIST1H2BJ	Histone H2B type 1-J	P06899	ESYSIYV[pY]K	Y8	0.683	0.752	0.782717	0.894	1.27022	1.20257	0.61	0.684	1.02	1.39	3.27	1.65067	1.29782	1	1	0.601	1.22155	1.69576	2.42682	1.65794	4	1.29782	1.22155	0.941226	1.02	0.785931	0.782717	0.6031
VCL	Vinculin	P18206	SFLDSG[pY]R	Y7	0.276	0.386	0.447305	0.325	0.423825	0.444224	0.784	0.514	0.996	0.713	1.01	1.1764	0.663268	1	1	0.971	0.883816	0.744177	1.46129	1.03355	3	1	0.883816	0.883816	0.784	0.784	0.447305	0.447305
PSMA2	Proteasome subunit alpha type-2	P25787	SIL[pY]DER	Y4	0.388	0.538	0.471404	0.567	0.686431	0.59144	0.783	0.604	1.04	0.773	1.69	1.17582	0.869845	1	1	1.23	1.22148	1.11748	1.51429	1.23548	3	1	1.22148	1.22148	0.783	0.783	0.59144	0.59144
LAPTM4A	Lysosomal-associated transmembrane protein 4A	Q15012	MPEKEPPPP[pY]LPA	Y10	0.425	0.617	0.237567	0.809	0.373392	0.547556	0.777	0.752	0.782	0.739	1.92	0.914494	0.872369	1	1	1.06	1.1579	0.651788	0.850084	0.993105	3	0.993105	1.06	1.06736	0.777	0.782395	0.617	0.621284
PIK3R2	Phosphatidylinositol 3-kinase regulatory subunit beta	O00459	EYDQL[pY]EEYTR	Y6	0.57	0.743	0.636919	0.779	0.883162	0.882136	0.782	0.782	1.09	1.11	2.29	1.0912	1.1301	1	1	1.12	1.10514	0.984299	1.45051	1.3932	3	1.1301	1.10514	0.977916	0.883162	0.78149	0.782	0.691974
SHB	SH2 domain-containing adapter protein B	Q15464	VTIADD[pY]SDPFDAK	Y7	0.491	0.474	0.696159	0.732	0.954434	0.879176	0.847	0.857	0.724	1.1	1.55	1.11563	1.08514	1	1	1.36	1.40147	1.26371	1.40104	1.59488	3	1.08514	1.36	1.2533	0.847	0.780546	0.857	0.789762
HSP90AB1	Heat shock protein HSP 90-beta	P08238	SI[pY]YITGESK	Y3	0.383	0.529	0.599177	0.621	0.816998	0.747617	0.56	0.498	0.778	0.66	1.38	1.3865	0.823017	1	1	1.08	1.91019	0.896007	1.9285	1.79745	3	1	1.08	1.08	0.778	0.778	0.599177	0.599177
DYRK4	Dual specificity tyrosine-phosphorylation-regulated kinase 4	Q9NR20	VYT[pY]IQSR	Y4	0.367	0.73	0.553934	0.827	0.646702	1.00353	0.775	0.762	1.11	0.95	2.29	1.05087	0.864685	1	1	1.25	0.868401	0.897677	1.61976	1.33991	3	1	0.897677	0.897677	0.775	0.775	0.762	0.762
EPHB3	Ephrin type-B receptor 3	P54753	FLEDDPSDPT[pY]TSSLGGK	Y11	0.519	0.638	0.766697	0.46	0.916423	0.715524	1.14	0.875	0.988	0.868	1.47	1.2575	1.57891	1	1	1.34	1.2843	1.70486	2.00573	1.27809	3	1.27809	1.34	1.04844	0.988	0.773029	0.766697	0.599877
ESYT2	Extended synaptotagmin-2	A0FGR8	NLIAFSEDGSDP[pY]VR	Y13	0.426	0.668	0.526759	0.855	0.786786	0.818969	0.733	0.688	1.11	1.14	2.35	1.21065	1.02309	1	1	1.11	0.918179	0.925708	1.99147	1.20056	3	1.02309	0.925708	0.904816	0.786786	0.769029	0.688	0.672473
DYRK1A	Dual specificity tyrosine-phosphorylation-regulated kinase 1A	Q13627	IYQ[pY]IQSR	Y4	0.331	0.666	0.416233	0.94	0.58578	0.848692	0.767	0.741	1.23	0.916	2.55	1.11402	0.895607	1	1	1.27	1.00028	0.963683	1.49253	1.40123	3	1	1.00028	1.00028	0.767	0.767	0.741	0.741
RPS27	40S ribosomal protein S27	P42677	LVQSPNS[pY]FMDVK	Y8	0.385	0.563	0.602633	0.586	0.874155	0.787918	0.599	0.676	0.884	1.03	1.21	0.928327	1.21289	1	1	0.989	1.05037	1.01848	1.42947	1.14341	3	1.14341	1.01848	0.89074	0.874155	0.764517	0.676	0.591215
PEAK1	Pseudopodium-enriched atypical kinase 1	Q9H792	VPIVINPNA[pY]DNLAI[pY]K	Y10,Y16	0.602	0.563	0.63705	0.8	1.14113	0.855291	0.884	0.727	0.959	0.69	2.88	1.36634	1.25462	1	1	2.25	2.3523	1.73728	2.12097	2.21893	5	1.25462	2.25	1.79338	0.959	0.764377	0.69	0.549969
TUBA1C	Tubulin alpha-1C chain	Q9BQE3	VGIN[pY]QPPTVVPGGDLAK	Y5	0.391	0.651	0.517955	0.483	0.764227	0.799342	0.574	0.559	0.815	0.899	2.24	0.919643	0.92544	1	1	0.861	0.979968	0.968013	2.06176	1.24695	3	1	0.968013	0.968013	0.764227	0.764227	0.651	0.651
CARKD	ATP-dependent (S)-NAD(P)H-hydrate dehydratase	Q8IW45	IGVVGGCQE[pY]TGAPYFAAISALK	Y10	0.54	0.784	0.580753	0.647	0.718141	0.843438	0.762	0.659	1.27	1.13	2.07	1.25032	0.927368	1	1	1.04	0.842243	1.07096	1.2815	1.12024	3	1	1.04	1.04	0.762	0.762	0.784	0.784
ACTN1	Alpha-actinin-1	P12814	AIMTYVSSF[pY]HAFSGAQK	Y10	0.587	0.701	0.630276	0.629	0.634585	0.518812	0.762	0.701	1.37	1.18	1.97	1.21668	0.761687	1	1	1.19	1.20652	0.950425	1.36827	0.891597	3	1	1.19	1.19	0.762	0.762	0.701	0.701
MAGI1	Membrane-associated guanylate kinase, WW and PDZ domain-containing protein 1	Q96QZ7	IEDPV[pY]GIYYVDHINR	Y6	0.419	0.787	0.684547	0.706	0.937713	0.776089	0.885	0.694	1.27	0.992	2.34	1.54668	1.23189	1	1	1.25	1.21049	1.98363	1.89214	1.98372	5	1.23189	1.25	1.0147	0.937713	0.761198	0.776089	0.629998
MAPK14	Mitogen-activated protein kinase 14	Q16539	HTDDEMTG[pY]VATR	Y9	0.602	0.547	0.71046	0.787	0.75868	0.9307	0.744	0.748	0.932	0.917	1.69	1.01398	0.810057	1	1	0.992	0.749504	0.79996	1.22627	1.40843	3	1	0.79996	0.79996	0.75868	0.75868	0.748	0.748
SHB	SH2 domain-containing adapter protein B	Q15464	GIQL[pY]DTPYEPEGQSVDSDSESTVSPR	Y5	0.556	0.38	0.547938	0.532	0.710419	1.00742	0.672	0.734	0.621	0.884	1.21	0.805084	0.612183	1	1	0.685	0.633652	0.493598	0.875298	0.887768	2	0.887768	0.633652	0.713758	0.672	0.756954	0.734	0.826792
PIK3R1	Phosphatidylinositol 3-kinase regulatory subunit alpha	P27986	DQ[pY]LMWLTQK	Y3	0.373	0.357	0.516382	0.554	0.620499	0.463855	0.756	0.52	0.901	0.646	1.09	1.17382	0.815278	1	1	1.36	1.37723	1.20581	1.38903	0.958984	3	1	1.20581	1.20581	0.756	0.756	0.516382	0.516382
CTNNA1	Catenin alpha-1	P35221	LV[pY]DGIR	Y3	0.239	0.34	0.382069	0.293	0.435385	0.463884	0.756	0.596	1	0.911	0.876	1.15037	0.77299	1	1	0.82	0.888378	0.689763	1.59744	1.07653	3	1	0.82	0.82	0.756	0.756	0.463884	0.463884
YES1	Tyrosine-protein kinase Yes	P07947	KDPDERPTFEYIQSFLEDYFTATEPQ[pY]QPGENL	Y27	0.539	0.782	0.666438	0.554	0.961594	0.888585	0.603	0.72	0.923	1.21	2.02	0.899253	1.19117	1	1	0.86	0.79295	0.633891	1.60563	1.19944	3	1.19117	0.79295	0.665688	0.899253	0.75493	0.782	0.656496
SET	Protein SET	Q01105	IDFYFDENP[pY]FENK	Y10	0.532	0.741	0.62189	0.725	0.751992	0.781866	0.649	0.646	1.15	1.09	2.54	1.06929	0.948137	1	1	1.24	1.17055	0.904811	1.56198	1.26329	3	1	1.17055	1.17055	0.751992	0.751992	0.741	0.741
PXN	Paxillin	P49023	VGEEEHV[pY]SFPNK	Y8	0.736	0.575	0.789461	0.638	1.07514	0.775948	0.944	0.956	0.907	0.887	1.93	0.694767	1.4351	1	1	1.42	1.45182	1.18143	1.68468	1.20622	3	1.20622	1.42	1.17723	0.907	0.751935	0.789461	0.654491
SIRPA	Tyrosine-protein phosphatase non-receptor type substrate 1	P78324	EITQDTNDIT[pY]ADLNLPK	Y11	0.7	0.889	0.504533	0.645	0.613571	0.992541	0.75	0.796	1.16	0.865	2.45	0.824387	0.925348	1	1	1.18	0.852692	1.07889	1.38984	1.08571	3	1	1.07889	1.07889	0.75	0.75	0.865	0.865
HIPK3	Homeodomain-interacting protein kinase 3	Q9H422	TVCST[pY]LQSR	Y6	0.359	0.55	0.540954	0.834	0.616341	0.749173	0.789	0.641	0.982	0.708	1.93	1.07927	1.05869	1	1	1.11	0.93094	0.992632	1.78782	1.45572	3	1.05869	0.992632	0.937603	0.789	0.74526	0.641	0.605464
PDGFRA	Platelet-derived growth factor receptor alpha	P16234	SYVILSFENNGD[pY]MDMK	Y13	0.894	0.944	0.767744	0.965	1.23646	0.919172	0.803	1.07	0.968	0.993	2.07	0.796876	1.63845	1	1	1.29	1.23144	1.19042	1.19977	1.30559	3	1.19977	1.23144	1.0264	0.894	0.745144	0.944	0.786818
RPS10	40S ribosomal protein S10	P46783	D[pY]LHLPPEIVPATLR	Y2	0.401	0.552	0.491066	0.649	0.722137	0.477489	0.789	0.559	0.745	0.536	1.65	1.0879	0.757526	1	1	1.05	0.559032	1.44811	1.08561	1.09244	3	1	1.05	1.05	0.745	0.745	0.536	0.536
ACTR3	Actin-related protein 3	P61158	LPACVVDCGTG[pY]TK	Y12	0.395	0.603	0.542917	0.59	0.624463	0.828401	0.742	0.639	1.28	0.661	1.54	1.30757	0.812894	1	1	1.4	1.18293	1.14086	1.19751	1.88025	3	1	1.18293	1.18293	0.742	0.742	0.639	0.639
HIST1H4A	Histone H4	P62805	TVTAMDVV[pY]ALKR	Y9	0.369	0.581	0.472054	0.505	0.60476	0.794045	0.741	0.669	0.967	0.749	1.25	1.06495	0.699531	1	1	0.823	0.876896	0.842814	1.35088	0.794421	2	1	0.842814	0.842814	0.741	0.741	0.669	0.669
SHB	SH2 domain-containing adapter protein B	Q15464	GIQL[pY]DTPYEPEGQSVD[pS]DSESTVSPR	Y5,S18	0.568	0.663	0.558107	0.665	0.732869	0.580652	0.853	0.942	0.973	1.25	2.2	0.635315	0.965624	1	1	0.932	0.883953	0.805263	1.17688	0.568167	3	1	0.883953	0.883953	0.732869	0.732869	0.663	0.663
GSK3B	Glycogen synthase kinase-3 beta	P49841	GEPNVS[pY]IC[pS]R	Y7,S10	0.37	0.601	0.51111	0.491	0.730699	0.730621	0.561	0.482	0.808	0.869	1.81	1.11154	0.915042	1	1	0.585	0.832905	0.920085	1.44292	1.06213	3	1	0.832905	0.832905	0.730699	0.730699	0.601	0.601
FYN	Tyrosine-protein kinase Fyn	P06241	KDPEERPTFEYLQSFLEDYFTATEPQ[pY]QPGENL	Y27	0.53	0.698	0.500022	0.571	0.72688	0.951392	0.616	0.573	0.837	1.05	1.9	0.992607	1.11741	1	1	0.763	0.789133	0.837831	1.59488	0.860408	3	1	0.789133	0.789133	0.72688	0.72688	0.698	0.698
LYN	Tyrosine-protein kinase Lyn	P07948	AEERPTFDYLQSVLDDFYTATEGQ[pY]QQQP	Y25	0.337	0.481	0.642618	0.482	0.726309	0.727703	0.712	0.633	1.04	0.976	1.62	1.41831	0.937508	1	1	1.13	1.1388	0.975213	1.61875	1.15815	3	1	1.13	1.13	0.726309	0.726309	0.642618	0.642618
PDGFRA	Platelet-derived growth factor receptor alpha	P16234	SYVILSFENNGD[pY]MD[oxM]K	Y13	0.884	0.99	0.632729	1.22	0.968562	0.702134	1.1	1.12	1.46	1.47	3.09	1.32611	1.51562	1	1	2.16	1.13048	0.943659	1.51642	1.63325	3	1.51562	1.22	0.804951	1.1	0.725775	0.99	0.653198
PIK3R2	Phosphatidylinositol 3-kinase regulatory subunit beta	O00459	SREYDQL[pY]EEYTR	Y8	0.458	0.63	0.534711	0.594	0.725158	0.774266	0.601	0.665	1	0.844	2.06	0.990643	0.936117	1	1	0.881	0.668896	0.936599	1.20549	0.954354	3	1	0.881	0.881	0.725158	0.725158	0.665	0.665
CAP1	Adenylyl cyclase-associated protein 1	Q01518	QVAYI[pY]K	Y6	0.324	0.446	0.44927	0.449	0.522325	0.442128	0.721	0.542	1.56	0.793	1.05	1.56848	0.896798	1	1	1.42	1.27729	1.5311	1.66994	1.04271	3	1	1.27729	1.27729	0.721	0.721	0.44927	0.44927
PGAM1	Phosphoglycerate mutase 1	P18669	FSGW[pY]DADLSPAGHEEAK	Y5	0.522	0.744	0.759359	0.674	1.05423	1.22523	0.884	0.71	1.41	0.876	1.99	2.0535	1.46863	1	1	1.4	2.1973	1.83292	1.7908	1.69152	5	1.46863	1.83292	1.24805	1.05423	0.717831	0.759359	0.517054
CLTC	Clathrin heavy chain 1	Q00610	SVNESLNNLFITEED[pY]QALR	Y16	0.32	0.386	0.504806	0.576	0.690404	0.596402	0.716	0.583	1.38	0.656	2.04	1.19792	0.83321	1	1	1.03	1.33233	1.2839	1.91214	1.52522	3	1	1.2839	1.2839	0.716	0.716	0.583	0.583
SLC25A4	ADP/ATP translocase 1	P12235	[pY]FPTQALNFAFK	Y1	0.38	0.654	0.620168	0.716	0.71528	0.500765	1	0.596	0.764	0.68	1.31	0.688455	0.750648	1	1	1.43	1.302	1.38903	1.58308	0.76328	3	1	1.31	1.31	0.71528	0.71528	0.620168	0.620168
INPPL1	Phosphatidylinositol 3,4,5-trisphosphate 5-phosphatase 2	O15357	L[pY]EWISIDKDEAGAK	Y2	0.764	0.751	0.557623	0.628	0.927028	0.98181	0.68	0.779	0.994	0.778	1.97	1.27244	1.37239	1	1	1.02	1.35271	0.939465	1.84261	1.30055	3	1.30055	1.02	0.784281	0.927028	0.712794	0.778	0.598206
PKM	Pyruvate kinase PKM	P14618	I[pY]VDDGLISLQVK	Y2	0.328	0.477	0.468355	0.618	0.673361	0.690327	0.75	0.457	0.71	0.752	1.18	0.839722	0.956964	1	1	0.97	0.998265	1.03112	1.57856	1.11699	3	1	0.998265	0.998265	0.71	0.71	0.477	0.477
NEDD9	Enhancer of filamentation 1	Q14511	DGV[pY]DVPLHNPPDAK	Y4	0.586	0.724	0.759699	0.835	0.825377	0.576544	0.81	0.875	1.02	0.754	1.79	1.08212	1.16381	1	1	1.42	1.56542	1.2266	1.63715	1.47045	3	1.16381	1.42	1.22013	0.825377	0.709201	0.754	0.64787
CHN1	N-chimaerin	P15882	DLPIPLIT[pY]DAYPK	Y9	0.421	0.47	0.468867	0.827	0.732284	0.574796	0.769	0.525	0.837	0.947	1.63	0.952244	1.08623	1	1	1.08	0.864579	0.926695	1.86674	1.10058	3	1.08623	0.926695	0.853129	0.769	0.707952	0.525	0.483322
NCK1	Cytoplasmic protein NCK1	P16333	L[pY]DLNMPAYVK	Y2	0.564	0.709	0.7947	0.621	0.919343	0.721198	1.42	0.968	0.796	1.16	0.858	0.872715	1.35243	1	1	1.89	1.77015	1.21256	1.23588	1.6087	3	1.23588	1.21256	0.981134	0.872715	0.706149	0.7947	0.643024
AFAP1L2	Actin filament-associated protein 1-like 2	Q8N4X5	VAQQPLSLVGCEVVPDPSPDHL[pY]SFR	Y23	0.27	0.408	0.369946	0.338	0.392171	0.333201	0.704	0.562	0.768	0.608	1.19	0.758456	0.867805	1	1	1.07	0.946701	0.857663	1.36011	0.825118	2	1	0.946701	0.946701	0.704	0.704	0.408	0.408
PTPN11	Tyrosine-protein phosphatase non-receptor type 11	Q06124	IQNTGD[pY]YDLYGGEK	Y7	0.433	0.591	0.45157	0.64	0.702574	0.667284	0.488	0.608	0.79	0.946	1.71	0.756068	0.899641	1	1	0.731	0.680837	0.715789	1.51615	1.03791	3	1	0.715789	0.715789	0.702574	0.702574	0.608	0.608
EPHB2	Ephrin type-B receptor 2	P29323	I[pY]IDPFTYEDPNEAVR	Y2	0.456	0.529	0.583226	0.58	1.01695	0.671113	0.783	0.895	1.09	1.18	1.32	1.2602	1.45558	1	1	1.04	1.28969	1.83571	3.14887	1.68357	1	1.45558	1.28969	0.886028	1.01695	0.698652	0.671113	0.461061
HIPK2	Homeodomain-interacting protein kinase 2	Q9H2X6	AVCST[pY]LQSR	Y6	0.551	0.713	0.668811	0.729	0.852858	0.869142	0.814	0.73	0.879	1.15	2.38	1.04908	1.22072	1	1	1.08	0.99905	1.21724	1.54259	1.36991	3	1.22072	1.08	0.884721	0.852858	0.698649	0.73	0.598006
ACTB	Actin, cytoplasmic 1	P60709	DL[pY]ANTVLSGGTT[oxM]YPGIADR	Y3	0.347	0.378	0.28703	0.552	0.44798	0.487095	0.696	0.612	1.04	0.783	1.06	0.833832	0.852125	1	1	1.24	0.969752	0.790222	1.61734	1.41266	3	1	0.969752	0.969752	0.696	0.696	0.487095	0.487095
ELMO2	Engulfment and cell motility protein 2	Q96JJ3	EVCDGWSLPNPE[pY]YTLR	Y13	0.484	0.616	0.517321	0.659	0.801752	0.730127	0.516	0.599	0.887	0.841	2.32	0.965144	1.15648	1	1	0.803	0.960774	0.992736	1.63936	1.21083	3	1.15648	0.960774	0.830774	0.801752	0.693269	0.616	0.53265
PIK3R1	Phosphatidylinositol 3-kinase regulatory subunit alpha	P27986	DQ[pY]L[oxM]WLTQK	Y3	0.411	0.636	0.746896	0.725	1.00976	1.22391	0.89	0.681	1.18	0.881	1.88	1.72161	1.46101	1	1	1.4	1.79697	1.84194	2.70044	2.67777	5	1.46101	1.79697	1.22995	1.00976	0.691137	0.746896	0.511219
PTK2	Focal adhesion kinase 1	Q05397	[pY]MEDSTYYK	Y1	0.518	0.635	0.681591	0.908	0.888563	0.716797	0.807	0.793	0.582	1.04	1.43	0.719906	1.28733	1	1	0.874	0.853666	0.94959	1.0439	1.26222	3	1.0439	0.908	0.869818	0.719906	0.689634	0.716797	0.686655
EEF1A1	Elongation factor 1-alpha 1	P68104	EHALLA[pY]TLGVK	Y7	0.412	0.548	0.517479	0.614	0.684154	0.63211	0.673	0.615	0.814	0.776	1.59	0.79522	0.792201	1	1	0.824	0.880165	0.817571	1.36571	0.818992	3	1	0.824	0.824	0.684154	0.684154	0.615	0.615
RPLP0	60S acidic ribosomal protein P0	P05388	IIQLLDD[pY]PK	Y8	0.61	0.785	0.786202	1.18	0.928528	1.17342	0.943	0.846	1	1.02	2.62	1.39619	1.40118	1	1	1.25	1.52517	1.63974	1.66998	1.38731	3	1.38731	1.52517	1.09937	0.943	0.679731	0.846	0.609812
CRKL	Crk-like protein	P46109	TL[pY]DFPGNDAEDLPFK	Y3	0.361	0.536	0.589705	0.463	0.814109	0.790958	0.613	0.598	0.756	0.801	1.48	0.922591	1.11714	1	1	1.24	1.24565	1.15101	1.58502	1.77623	3	1.11714	1.24	1.10997	0.756	0.676727	0.598	0.535294
PRPF4B	Serine/threonine-protein kinase PRP4 homolog	Q13523	LCDFGSA[pS]HVADNDITP[pY]LVSR	S8,Y18	0.403	0.554	0.525834	0.709	0.649616	0.866194	0.667	0.658	1.1	0.859	2.05	1.19503	0.929308	1	1	0.943	0.843026	0.822893	1.61787	1.17194	3	1	0.843026	0.843026	0.667	0.667	0.658	0.658
ABL1	Tyrosine-protein kinase ABL1	P00519	LMTGDT[pY]TAHAGAK	Y7	0.463	0.552	0.959974	0.554	0.761429	0.704942	0.853	0.864	0.907	0.857	1.37	1.08586	1.28106	1	1	1.38	1.52484	1.51382	1.57135	2.03418	3	1.28106	1.38	1.07723	0.853	0.665854	0.857	0.668977
DPYSL2	Dihydropyrimidinase-related protein 2	Q16555	IVNDDQSF[pY]ADIYMEDGLIK	Y9	0.433	0.643	0.524344	0.576	0.665519	0.665871	0.592	0.563	1.04	0.945	1.33	1.21614	0.933352	1	1	1.09	1.37517	0.914585	1.50169	0.974242	3	1	1.09	1.09	0.665519	0.665519	0.643	0.643
PEAK1	Pseudopodium-enriched atypical kinase 1	Q9H792	VPIVINPNA[pY]DNLAIYK	Y10	0.356	0.407	0.616021	0.442	0.669732	0.508929	1.07	0.554	0.789	0.584	1.23	1.19127	1.19572	1	1	2.07	2.17516	1.70016	1.73114	1.66833	5	1.19572	1.70016	1.42187	0.789	0.659853	0.554	0.463319
PTPN11	Tyrosine-protein phosphatase non-receptor type 11	Q06124	IQNTGDY[pY]DLYGGEK	Y8	0.442	0.546	0.423498	0.57	0.657056	0.681851	0.477	0.56	0.779	0.883	1.85	0.780197	0.964769	1	1	0.636	0.660078	0.616367	1.50556	0.995451	3	1	0.636	0.636	0.657056	0.657056	0.56	0.56
CRIP1	Cysteine-rich protein 1	P50238	EV[pY]FAER	Y3	0.596	0.84	0.674169	0.869	0.954625	1.03093	0.81	0.795	0.623	1.34	2.04	0.992293	1.23756	1	1	1.1	1.07872	1.13686	1.24851	1.53737	3	1.23756	1.1	0.888843	0.81	0.654512	0.84	0.678753
EPHA2	Ephrin type-A receptor 2	P29317	TYVDPHT[pY]EDPNQAVLK	Y8	0.347	0.517	0.328259	0.877	0.375569	0.380511	1.02	0.382	0.811	0.648	1.63	0.650869	0.753638	1	1	1.24	0.776741	0.685331	1.00475	1.11518	3	1	0.877	0.877	0.650869	0.650869	0.382	0.382
CASKIN2	Caskin-2	Q8WXE0	NT[pY]NQTALDIVNQFTTSQASR	Y3	0.358	0.464	0.496397	0.648	0.745209	0.658635	0.685	0.708	0.953	0.749	2.12	1.04414	1.15772	1	1	1.09	1.11269	1.1401	1.60046	1.44323	3	1.15772	1.11269	0.961109	0.745209	0.643688	0.658635	0.568909
PDGFRA	Platelet-derived growth factor receptor alpha	P16234	VIESISPDGHE[pY]I[pY]VDPMQLPYDSR	Y12,Y14	0.335	0.75	0.668651	0.531	0.807724	0.858216	0.507	0.486	0.783	0.553	1.07	0.871575	1.21869	1	1	0.768	0.907668	0.752943	1.28944	1.23772	3	1.21869	0.768	0.630183	0.783	0.642491	0.668651	0.548662
INPPL1	Phosphatidylinositol 3,4,5-trisphosphate 5-phosphatase 2	O15357	NSFNNPA[pY]YVLEGVPHQLLPPEPPSPAR	Y8	0.39	0.452	0.414662	0.595	0.255103	0.779243	0.642	0.474	0.961	0.54	2.1	1.07019	0.741318	1	1	0.964	1.12468	1.19858	0.84812	2.38301	3	1	1.12468	1.12468	0.642	0.642	0.474	0.474
LAPTM4B	Lysosomal-associated transmembrane protein 4B	Q86VI4	EPPPP[pY]VSA	Y6	0.362	0.517	0.709821	0.863	0.961741	1.11932	0.87	0.344	0.636	0.484	0.918	2.11878	1.35688	1	1	1.36	2.06349	1.90463	2.41972	2.63311	5	1.35688	1.36	1.0023	0.87	0.641178	0.517	0.381022
FNBP1L	Formin-binding protein 1-like	Q5T0N5	SGFEPPGDFPFEDYSQHI[pY]R	Y19	0.513	0.501	0.384923	0.559	0.58823	0.498823	0.636	0.623	0.942	0.638	1.88	0.851523	0.953434	1	1	0.867	0.681532	0.684144	1.82956	1.53162	3	1	0.684144	0.684144	0.636	0.636	0.501	0.501
PGAM1	Phosphoglycerate mutase 1	P18669	H[pY]GGLTGLNK	Y2	0.26	0.288	0.466808	0.393	0.579886	0.585494	0.878	0.43	0.64	0.464	0.845	0.634007	0.838847	1	1	0.771	1.12719	1.013	1.90867	0.843443	2	1	0.845	0.845	0.634007	0.634007	0.464	0.464
TLN1	Talin-1	Q9Y490	TMQFEPSTMV[pY]DACR	Y11	0.316	0.512	0.522521	0.622	0.558956	0.839756	0.628	0.567	0.909	0.742	1.82	1.22452	0.849719	1	1	1.15	1.1636	0.740441	1.68617	1.35402	3	1	1.15	1.15	0.628	0.628	0.567	0.567
RPL10A	60S ribosomal protein L10a	P62906	DTL[pY]EAVR	Y4	0.574	0.676	0.621984	0.474	0.702474	0.968751	0.791	0.78	0.701	0.779	1.7	1.14731	1.12446	1	1	0.846	0.979012	0.953529	1.24134	1.20594	3	1.12446	0.953529	0.84799	0.702474	0.624722	0.779	0.692779
EPHA3	Ephrin type-A receptor 3	P29320	VLEDDPEAA[pY]TTR	Y10	0.624	0.843	0.78589	0.524	0.53505	0.3213	0.769	1.07	0.915	0.952	2.31	0.604652	1.00077	1	1	1.02	1.4163	0.481103	1.0185	1.03449	3	1.00077	1.02	1.01922	0.624	0.623521	0.843	0.842353
ACTB	Actin, cytoplasmic 1	P60709	KDL[pY]ANTVLSGGTTMYPGIADR	Y4	0.283	0.441	0.433398	0.507	0.617797	0.598242	0.579	0.493	0.972	0.638	0.602	1.12673	0.741952	1	1	1.25	1.46007	1.09373	1.48021	0.911747	3	1	1.09373	1.09373	0.617797	0.617797	0.493	0.493
DYRK1A	Dual specificity tyrosine-phosphorylation-regulated kinase 1A	Q13627	VYNDGYDDDN[pY]DYIVK	Y11	0.328	0.436	0.417208	0.727	0.657879	0.672476	0.68	0.561	0.722	0.952	1.46	0.82672	1.10222	1	1	1.1	1.13909	0.999362	2.07319	1.11698	3	1.10222	1.1	0.997983	0.68	0.616935	0.561	0.508971
PDGFRA	Platelet-derived growth factor receptor alpha	P16234	LSADSG[pY]IIPLPDIDPVPEEEDLGKR	Y7	0.516	0.779	0.693986	0.699	0.841246	1.0766	0.506	0.663	0.837	0.711	2.35	0.80714	1.33144	1	1	0.839	0.735984	0.910462	1.6045	1.31082	3	1.31082	0.839	0.640056	0.80714	0.61575	0.711	0.542407
SHB	SH2 domain-containing adapter protein B	Q15464	DKVTIADD[pY]SDPFDAK	Y9	0.542	0.593	0.877487	0.745	1.19817	0.691285	0.885	0.978	0.842	1.33	1.65	0.723294	1.47625	1	1	1.93	1.18742	1.23179	1.49387	1.37355	3	1.37355	1.23179	0.896795	0.842	0.613012	0.877487	0.638848
DDR1	Epithelial discoidin domain-containing receptor 1	Q08345	GNPPH[pS]APCVPNGSALLLSNPA[pY]R	S6,Y23	0.289	0.498	0.436357	0.524	0.616883	0.50385	0.682	0.525	0.943	0.559	0.917	1.27199	1.11261	1	1	0.883	1.21938	0.972748	1.75658	1.12155	3	1.11261	0.917	0.824186	0.682	0.612971	0.50385	0.452852
MAGI2	Membrane-associated guanylate kinase, WW and PDZ domain-containing protein 2	Q86UL8	IDDPI[pY]GTYYVDHINR	Y6	0.553	0.582	0.700004	0.645	0.663822	0.627538	0.706	0.755	0.978	0.916	1.59	1.08895	1.15379	1	1	1.23	1.11679	1.13333	1.61754	1.22435	3	1.15379	1.13333	0.982272	0.706	0.611899	0.700004	0.606702
PIK3R2	Phosphatidylinositol 3-kinase regulatory subunit beta	O00459	EYDQLYEE[pY]TR	Y9	0.488	0.615	0.630695	0.693	0.920606	0.795669	0.717	0.635	0.773	0.993	2.13	0.917042	1.26493	1	1	1.04	1.06892	1.13606	1.48249	1.34051	3	1.26493	1.06892	0.845048	0.773	0.611103	0.635	0.502005
TENC1	Tensin-like C1 domain-containing phosphatase	Q63HR2	GPLDGSP[pY]AQVQRPPR	Y8	0.751	0.99	0.616638	0.776	0.91618	1.06712	0.791	0.786	1.04	1.05	2.78	0.958777	1.50074	1	1	0.8	0.942118	1.1142	1.82315	1.60945	4	1.50074	0.942118	0.627768	0.91618	0.610485	0.99	0.659674
ACP1	Low molecular weight phosphotyrosine protein phosphatase	P24666	QLIIEDP[pY]YGNDSDFETVYQQCVR	Y8	0.395	0.619	0.456011	0.486	0.610239	0.649759	0.49	0.566	0.932	0.723	2.03	0.87349	0.843246	1	1	0.819	0.580569	0.573283	1.47083	0.816567	3	1	0.580569	0.580569	0.610239	0.610239	0.619	0.619
PROSC	Proline synthase co-transcribed bacterial homolog protein	O94903	TFGEN[pY]VQELLEK	Y6	0.373	0.455	0.49921	0.498	0.507661	0.664975	0.608	0.596	0.853	0.959	1.47	1.23238	0.903135	1	1	0.906	0.987824	0.985412	1.65715	1.32246	3	1	0.985412	0.985412	0.608	0.608	0.596	0.596
PEAK1	Pseudopodium-enriched atypical kinase 1	Q9H792	[pY]QEVWTSSTSPR	Y1	0.309	0.364	0.283067	0.532	0.294565	0.484321	0.606	0.423	0.916	0.566	1.63	0.856798	0.764826	1	1	0.849	0.845693	0.700184	1.01079	1.01607	3	1	0.845693	0.845693	0.606	0.606	0.423	0.423
SDCBP	Syntenin-1	O00560	LYPELSQ[pY]MGLSLNEEEIR	Y8	0.534	0.72	0.348896	0.775	0.443278	0.723418	0.602	0.56	1.55	0.769	5.25	1.63391	0.822676	1	1	0.978	1.45986	1.16932	1.5644	2.77852	4	1	1.16932	1.16932	0.602	0.602	0.72	0.72
PGK1	Phosphoglycerate kinase 1	P00558	ELN[pY]FAK	Y4	0.343	0.444	0.479283	0.421	0.601229	0.64452	0.718	0.436	0.596	0.522	1.33	1.02911	0.772048	1	1	0.694	0.85095	0.794257	1.49995	0.972496	2	1	0.794257	0.794257	0.601229	0.601229	0.479283	0.479283
PTK2	Focal adhesion kinase 1	Q05397	YMEDST[pY]YK	Y7	0.379	0.437	0.615345	0.705	0.645939	0.526068	0.757	0.608	0.552	0.794	1.01	0.59651	1.32399	1	1	0.973	0.966032	1.01926	0.88583	1.26459	3	1	0.973	0.973	0.59651	0.59651	0.608	0.608
ARHGAP35	Rho GTPase-activating protein 35	Q9NRY4	SVSSSPWLPQDGFDPSD[pY]AEP[oxM]DAVVKPR	Y18	0.543	0.735	0.518228	0.82	0.792154	0.866227	0.733	0.773	0.977	0.813	2.28	0.867757	1.32935	1	1	1.21	0.994927	1.07173	1.70107	1.61549	3	1.32935	1.07173	0.806211	0.792154	0.595897	0.773	0.581489
TLN2	Talin-2	Q9Y4G6	ECD[pY]SIDGINR	Y4	0.246	0.323	0.368367	0.277	0.365405	0.275105	0.588	0.472	0.947	0.559	1.09	0.933039	0.749224	1	1	0.872	0.629928	0.52036	1.3945	0.743746	2	1	0.629928	0.629928	0.588	0.588	0.368367	0.368367
ARHGAP35	Rho GTPase-activating protein 35	Q9NRY4	NEEENI[pY]SVPHDSTQGK	Y7	0.414	0.553	0.415715	0.646	0.583626	0.60451	0.525	0.576	0.821	0.624	1.98	0.71002	1.29035	1	1	0.866	0.767525	0.655218	1.56972	0.939244	3	1	0.767525	0.767525	0.583626	0.583626	0.576	0.576
FYN	Tyrosine-protein kinase Fyn	P06241;P07947;P12931	WTAPEAAL[pY]GR	Y9	0.419	0.625	0.505133	0.635	0.528505	0.711434	0.619	0.67	0.908	0.866	1.78	0.886473	1.0628	1	1	1.08	1.11289	1.13733	1.8838	1.65477	3	1.0628	1.11289	1.04713	0.619	0.582422	0.67	0.630409
DYRK1A	Dual specificity tyrosine-phosphorylation-regulated kinase 1A	Q13627	KVYNDGYDDDN[pY]DYIVK	Y12	0.323	0.347	0.308516	0.632	0.582248	0.386487	0.578	0.539	0.725	0.939	1.53	0.738269	0.860228	1	1	0.767	0.830241	0.732301	1.24165	0.846517	3	1	0.767	0.767	0.582248	0.582248	0.386487	0.386487
CBL	E3 ubiquitin-protein ligase CBL	P22681	VTQEQYEL[pY]CEMGSTFQLCK	Y9	0.331	0.372	0.347887	0.412	0.448463	0.414457	0.615	0.414	0.583	0.604	1.12	0.802903	1.02458	1	1	0.936	1.01477	0.6046	1.41668	1.00297	2	1.00297	0.936	0.933227	0.583	0.581273	0.414	0.412773
CALM1	Calmodulin	P62158	VFDKDGNG[pY]ISAAELR	Y9	0.306	0.456	0.356152	0.476	0.417667	0.570168	0.579	0.533	0.929	0.618	1.51	1.01819	0.582514	1	1	0.846	0.816434	0.76287	1.47063	0.634248	2	1	0.816434	0.816434	0.579	0.579	0.533	0.533
PLCG1	1-phosphatidylinositol 4,5-bisphosphate phosphodiesterase gamma-1	P19174	NPGF[pY]VEANP[oxM]PTFK	Y5	0.271	0.44	0.444177	0.731	0.627836	0.692563	0.502	0.39	0.644	0.432	1.85	1.01211	1.0854	1	1	1.25	1.4726	1.0251	1.88167	1.86142	3	1.0854	1.25	1.15164	0.627836	0.578435	0.44	0.405379
PDGFRA	Platelet-derived growth factor receptor alpha	P16234	MRVDSDNA[pY]IGVTYK	Y9	0.504	0.837	0.705002	0.589	0.664141	1.00864	0.763	0.689	0.803	0.87	2.09	0.493845	1.16961	1	1	1.47	1.22363	1.3083	1.5545	1.87935	3	1.16961	1.3083	1.11858	0.664141	0.567831	0.837	0.715622
VIM	Vimentin	P08670	SL[pY]ASSPGGVYATR	Y3	0.414	0.609	0.591172	0.629	0.766124	0.804936	0.656	0.608	0.649	0.651	1.95	0.918275	1.15555	1	1	0.846	0.981889	0.845435	1.85944	1.43502	3	1.15555	0.846	0.732117	0.656	0.567694	0.609	0.527021
VIM	Vimentin	P08670	SLYASSPGGV[pY]ATR	Y11	0.361	0.552	0.486134	0.544	0.567347	0.775531	0.528	0.573	0.652	0.663	1.83	0.963297	0.996198	1	1	0.749	1.08728	0.975274	1.72645	1.62489	3	1	0.975274	0.975274	0.567347	0.567347	0.573	0.573
RASA3	Ras GTPase-activating protein 3	Q14644	SLCPFYGEDF[pY]CEIPR	Y11	0.313	0.363	0.398627	0.387	0.627302	0.550885	0.49	0.386	0.718	0.329	1.37	0.848141	1.10898	1	1	0.554	0.691548	1.02252	1.80412	1.68109	3	1.10898	0.691548	0.623587	0.627302	0.565655	0.386	0.348067
EPHA2	Ephrin type-A receptor 2	P29317	VLEDDPEAT[pY]TTSGGK	Y10	0.558	0.579	0.522664	0.922	0.539939	0.45754	1.02	0.82	0.743	0.883	1.68	0.97376	1.31729	1	1	1.65	1.23877	0.464404	1.49554	1.57469	3	1.31729	1.23877	0.9404	0.743	0.564039	0.579	0.43954
CGNL1	Cingulin-like protein 1	Q0VF96	ENSEELQLPENP[pY]AQPSPIR	Y13	0.299	0.391	0.476123	0.564	0.724799	0.500898	0.645	0.523	0.555	0.587	1.64	0.559018	0.989785	1	1	0.971	0.790734	0.699646	1.87124	0.941035	3	1	0.790734	0.790734	0.559018	0.559018	0.500898	0.500898
HSP90AB1	Heat shock protein HSP 90-beta	P08238	LVSSPCCIVTST[pY]GWTANMER	Y13	0.317	0.524	0.339872	0.568	0.528608	0.608687	0.558	0.422	0.817	0.551	0.682	0.994426	0.419388	1	1	0.823	0.994722	0.453301	1.00283	0.637897	2	1	0.682	0.682	0.558	0.558	0.524	0.524
MAPK7	Mitogen-activated protein kinase 7	Q13164	GLCTSPAEHQYFMTE[pY]VATR	Y16	0.222	0.313	0.631659	0.688	0.551516	0.596914	0.447	0.352	0.698	0.411	1.73	0.568381	1.08991	1	1	1.43	1.12843	0.508926	1.36646	0.77348	3	1	1.12843	1.12843	0.551516	0.551516	0.411	0.411
VIM	Vimentin	P08670	EMEENFAVEAAN[pY]QDTIGR	Y13	0.249	0.382	0.326904	0.559	0.577393	0.389367	0.585	0.439	0.74	0.508	1.89	0.744139	1.14	1	1	0.897	0.948284	0.630449	1.95933	1.06393	3	1.06393	0.897	0.843102	0.585	0.549849	0.389367	0.36597
KCTD12	BTB/POZ domain-containing protein KCTD12	Q96CX2	EAE[pY]FELPELVR	Y4	0.416	0.556	0.38568	0.69	0.535349	0.642585	0.549	0.491	1.08	0.848	2.36	1.04426	0.898222	1	1	0.774	0.677772	0.778225	1.52202	1.09654	3	1	0.774	0.774	0.549	0.549	0.556	0.556
MAPK9	Mitogen-activated protein kinase 9	P45984	TACTNFMM[pT]P[pY]VVTR	T9,Y11	0.397	0.449	0.384135	0.61	0.521135	0.629014	0.539	0.528	0.777	0.711	1.34	0.964904	0.884268	1	1	1.03	1.03302	1.10676	1.73441	0.988489	3	1	1.03302	1.03302	0.539	0.539	0.528	0.528
EPHA2	Ephrin type-A receptor 2	P29317	VLEDDPEAT[pY]TTSGGKIPIR	Y10	0.324	0.293	0.543617	0.435	0.271898	0.307702	0.575	0.357	0.654	0.443	2.08	1.85526	1.33447	1	1	0.77	0.752037	0.787111	3.69051	1.09018	1	1.09018	0.77	0.706302	0.575	0.527433	0.357	0.327467
SAMD5	Sterile alpha motif domain-containing protein 5	Q5TGI4	EQDANAAGL[pY]FTLEPQPAPPGPPADAVPTGR	Y10	0.431	0.468	0.271077	0.541	0.378868	0.992022	0.639	0.91	1.08	0.912	2.02	0.527272	1.18683	1	1	0.94	1.9856	0.74514	0.976997	1.07066	3	1	0.94	0.94	0.527272	0.527272	0.91	0.91
TTN	Titin	Q8WZ42	IDQLQEGCSY[pY]FR	Y11	0.115	0.219	0.371289	0.284	0.400877	0.380868	1.01	0.385	0.524	0.253	0.769	0.624808	0.636144	1	1	0.65	0.758602	0.720285	1.87633	0.671051	2	1	0.720285	0.720285	0.524	0.524	0.371289	0.371289
PTK2	Focal adhesion kinase 1	Q05397	THAVSVSETDD[pY]AEIIDEEDTYTMPSTR	Y12	0.223	0.305	0.476521	0.479	0.328552	0.568248	0.555	0.376	0.584	0.42	1.73	0.897653	1.19932	1	1	0.862	1.13875	0.840335	1.0778	1.06126	3	1.06126	0.862	0.812244	0.555	0.522965	0.42	0.395757
PDGFRA	Platelet-derived growth factor receptor alpha	P16234	VIESISPDGHE[pY]IYVDP[oxM]QLPYDSR	Y12	0.672	1.34	0.719631	0.692	0.900783	0.83217	1.08	1.42	1.66	1.54	4.27	0.536684	1.73753	1	1	1.91	1.6745	1.18792	2.12388	2.57553	4	1.73753	1.6745	0.963721	0.900783	0.518427	1.34	0.771209
TLN1	Talin-1	Q9Y490	ALD[pY]YMLR	Y4	0.271	0.373	0.342131	0.494	0.538507	0.391681	0.404	0.386	0.516	0.659	1.16	0.604036	0.927521	1	1	0.687	0.696265	0.63163	1.2201	1.06951	1	1	0.687	0.687	0.516	0.516	0.386	0.386
VTA1	Vacuolar protein sorting-associated protein VTA1 homolog	Q9NP79	[pY]AGSALQYEDVSTAVQNLQK	Y1	0.459	0.66	0.428057	0.672	0.512506	0.667498	0.471	0.528	0.717	0.694	1.83	0.84401	0.952669	1	1	0.878	0.72691	0.758976	1.34633	1.19236	3	1	0.758976	0.758976	0.512506	0.512506	0.66	0.66
EPHA2	Ephrin type-A receptor 2	P29317	QSPEDV[pY]FSK	Y7	0.392	0.379	0.54148	0.652	0.633662	0.509629	0.725	0.517	0.524	0.591	1.31	0.700572	1.25996	1	1	1.16	1.30582	1.2552	1.27966	1.63188	3	1.25996	1.2552	0.996226	0.633662	0.502923	0.517	0.410331
MPZL1	Myelin protein zero-like protein 1	O95297	SESVV[pY]ADIR	Y6	0.499	0.622	0.504207	0.699	0.719875	0.902936	0.594	0.669	0.789	0.71	2.31	0.820021	1.71897	1	1	0.913	0.917219	0.923143	1.44329	1.4392	3	1.4392	0.917219	0.637311	0.719875	0.500191	0.669	0.464841
