# Supplementary material for: Integrated mapping of pharmacokinetics and pharmacodynamics in a patient-derived xenograft model of glioblastoma
Source: Nat Commun. 2018 Nov 21;9:4904. doi: 10.1038/s41467-018-07334-3 (PMC6249307; doi:10.1038/s41467-018-07334-3)
Supplement: Supplementary file 4 — Supplementary Data 2 [file 41467_2018_7334_MOESM4_ESM.xlsx]

## Sheet: Sheet1
Gene name	Peptide	Geo Avg. E1 E2	E2_Veh_2	E2_Veh_3	E2_Veh_4	E1_5mpk_1	E1_5mpk_2	Geo Avg. E1 E2	E2_5mpk_4	E1_33mpk_1	E1_33mpk_2	Geo Avg. E1 E2	E2_33mpk_4	E1_100mpk_1	E1_100mpk_2	Geo Avg. E1 E2	E2_100mpk_4
ABL1	LMTGDT[pY]TAHAGAK	1	1.57135	2.03418	1.28106	0.554	1.37	1.45061	1.51382	0.463	0.853	0.992409	0.761429	0.857	0.864	0.623801	0.959974
ABL1	LGGGQYGEV[pY]EGVWK	1	1.77371	1.01277	1.07005	0.443	1.29	0.894804	0.931791	0.212	0.605	0.510914	0.393507	0.429	0.514	0.449103	0.333951
ACP1	QLIIEDP[pY]YGNDSDFETVYQQCVR	1	1.47083	0.816567	0.843246	0.486	2.03	0.689555	0.573283	0.395	0.49	0.902271	0.610239	0.723	0.566	0.634193	0.456011
ACTB	DS[pY]VGDEAQSK	1	1.99204	1.52343	1.04728	0.534	0.413	1.04108	1.31577	0.136	1.12	0.448574	0.479219	0.21	0.242	0.261336	0.502443
ACTB	DL[pY]ANTVLSGGTTMYPGIADR	1	1.49885	1.38905	1.18116	0.584	1.61	1.19007	0.996757	0.359	0.584	0.727725	0.306771	0.787	0.523	0.367427	0.21482
ACTB	DL[pY]ANTVLSGGTT[oxM]YPGIADR	1	1.61734	1.41266	0.852125	0.552	1.06	1.09658	0.790222	0.347	0.696	0.931228	0.44798	0.783	0.612	0.429094	0.28703
ACTB	KDL[pY]ANTVLSGGTTMYPGIADR	1	1.48021	0.911747	0.741952	0.507	0.602	1.35096	1.09373	0.283	0.579	1.04651	0.617797	0.638	0.493	0.513639	0.433398
ACTN1	AIMTYVSSF[pY]HAFSGAQK	1	1.36827	0.891597	0.761687	0.629	1.97	1.19823	0.950425	0.587	0.762	1.29106	0.634585	1.18	0.701	0.603065	0.630276
ACTR3	LPACVVDCGTG[pY]TK	1	1.19751	1.88025	0.812894	0.59	1.54	1.2869	1.14086	0.395	0.742	1.29371	0.624463	0.661	0.639	0.706771	0.542917
AFAP1L2	VAQQPLSLVGCEVVPDPSPDHL[pY]SFR	1	1.36011	0.825118	0.867805	0.338	1.19	1.00646	0.857663	0.27	0.704	0.763213	0.392171	0.608	0.562	0.368709	0.369946
ANXA1	QAWFIENEEQE[pY]VQTVK	1	1.55816	1.51442	1.88178	0.453	1.86	0.446266	0.610618	0.123	0.151	0.204335	0.179894	0.202	0.159	0.147877	0.0964956
ANXA2	RAEDGSVID[pY]ELIDQDAR	1	1.13153	0.793844	0.531335	0.222	1.26	0.877146	0.794557	0.428	0.678	0.331207	0.273647	0.623	0.625	0.484031	0.3446
ANXA2	SYSP[pY]DMLESIR	1	1.8007	1.78329	1.66088	0.734	1.18	1.19521	1.29168	0.405	0.733	0.705042	0.911804	1.01	0.707	0.835332	0.835411
ANXA2	A[pY]TNFDAER	1	1.64256	2.20132	1.6625	0.898	2.02	1.39579	1.2599	0.37	0.5	0.581605	0.554274	0.859	0.573	0.604911	0.635823
ANXA5	LYDA[pY]ELK	1	1.43803	1.74607	1.38123	0.928	1.27	2.22664	2.29429	0.453	1.19	1.26724	0.777062	0.925	0.686	0.777428	0.650618
ARHGAP12	AT[pT]PPNQGRPD[pS]PV[pY]ANLQELK	1	1.36542	1.01178	0.898024	0.43	1.39	1.4188	1.00788	0.883	1.08	0.922738	0.972953	1.1	1.49	0.584458	0.645723
ARHGAP12	A[pT]TPPNQGRPD[pS]PV[pY]ANLQELK	1	1.41183	0.966612	0.933806	0.404	1.43	1.42752	1.06491	0.919	1.13	0.903649	1.05672	1.11	1.53	0.589047	0.736414
ARHGAP12	ATTPPNQGRPD[pS]PV[pY]ANLQELK	1	1.6863	0.903665	0.604518	0.53	1.51	1.43947	1.13785	0.682	1.08	0.965353	0.796481	0.882	1.05	0.484677	0.517385
ARHGAP35	K[pS]VSSSPWLPQDGFDPSD[pY]AEPMDAVVKPR	1	1.56198	0.717178	1.36602	0.595	1.05	0.925017	0.780183	0.215	0.3	0.313745	0.345548	0.364	0.259	0.427692	0.409714
ARHGAP35	[pS]VSSSPWLPQDGFDPSD[pY]AEPMDAVVKPR	1	1.27839	1.09095	1.35502	0.544	0.961	0.62307	0.619345	0.163	0.223	0.299035	0.296174	0.304	0.181	0.269741	0.32708
ARHGAP35	SVSSSPWLPQDGFDPSD[pY]AEPMDAVVKPR	1	1.75449	1.95087	1.65753	0.716	1.59	0.999368	1.2309	0.534	0.612	0.828946	0.891443	0.837	0.671	0.785768	0.62592
ARHGAP35	SVSSSPWLPQDGFDPSD[pY]AEP[oxM]DAVVKPR	1	1.70107	1.61549	1.32935	0.82	2.28	1.09721	1.07173	0.543	0.733	0.92076	0.792154	0.813	0.773	0.79792	0.518228
ARHGAP35	NEEENI[pY]SVPHDSTQGK	1	1.56972	0.939244	1.29035	0.646	1.98	0.815277	0.655218	0.414	0.525	0.763496	0.583626	0.624	0.576	0.578182	0.415715
BCAR1	HLLAPGPQDI[pY]DVPPVR	1	2.65119	1.59388	0.93096	0.572	1.76	1.12275	1.5641	0.397	0.811	1.16912	0.817981	0.711	0.584	0.502	0.640895
BCAR1	VGQGYVYEAAQPEQDE[pY]DIPR	1	1.35873	0.841481	1.00626	0.863	2.39	0.964573	0.795175	0.609	1.01	1.12787	0.921668	1.36	1.34	0.759214	0.804575
BCAR1	DVPDGPLLREET[pY]DVPPAFAK	1	1.70131	1.28813	1.08709	0.638	2.32	1.35388	0.860153	0.78	1.11	0.799439	1.10736	1.09	1.03	0.601987	0.647255
BCAR1	RPGPGTL[pY]DVPR	1	0.925895	0.942592	1.53304	0.916	1.67	1.31187	0.443207	0.697	1.39	0.760562	0.819568	1.11	1.1	0.74014	0.703517
CALM1	VFDKDGNG[pY]ISAAELR	1	1.47063	0.634248	0.582514	0.476	1.51	0.831085	0.76287	0.306	0.579	0.972574	0.417667	0.618	0.533	0.509899	0.356152
CAP1	QVAYI[pY]K	1	1.66994	1.04271	0.896798	0.449	1.05	1.34675	1.5311	0.324	0.721	1.56423	0.522325	0.793	0.542	0.44406	0.44927
CARKD	IGVVGGCQE[pY]TGAPYFAAISALK	1	1.2815	1.12024	0.927368	0.647	2.07	0.935913	1.07096	0.54	0.762	1.26012	0.718141	1.13	0.659	0.813176	0.580753
CASKIN2	NT[pY]NQTALDIVNQFTTSQASR	1	1.60046	1.44323	1.15772	0.648	2.12	1.10129	1.1401	0.358	0.685	0.997528	0.745209	0.749	0.708	0.552817	0.496397
CBL	VTQEQYEL[pY]CEMGSTFQLCK	1	1.41668	1.00297	1.02458	0.412	1.12	0.97459	0.6046	0.331	0.615	0.684173	0.448463	0.604	0.414	0.392655	0.347887
CDK1	IGEGT[pY]GVVYK	1	0.971955	1.1633	1.18627	0.732	1.73	0.913405	0.704393	0.89	0.86	0.712447	0.981106	1.51	1.63	1.06215	0.993018
CDK1	IGEG[pT][pY]GVVYK	1	1.58285	0.933377	0.758606	0.689	2.47	0.538333	0.642777	0.244	0.568	1.17978	0.843798	1.11	0.347	0.67718	0.41991
CGNL1	ENSEELQLPENP[pY]AQPSPIR	1	1.87124	0.941035	0.989785	0.564	1.64	0.876243	0.699646	0.299	0.645	0.557005	0.724799	0.587	0.523	0.442551	0.476123
CHN1	DLPIPLIT[pY]DAYPK	1	1.86674	1.10058	1.08623	0.827	1.63	0.966305	0.926695	0.421	0.769	0.892764	0.732284	0.947	0.525	0.519764	0.468867
CKM	GGDDLDPN[pY]VLSSR	1	1.37865	0.583751	0.745482	0.255	0.451	0.588421	0.535533	0.0862	1.54	0.288628	0.180122	0.149	0.546	0.151503	0.429955
CLTC	SVNESLNNLFITEED[pY]QALR	1	1.91214	1.52522	0.83321	0.576	2.04	1.17145	1.2839	0.32	0.716	1.28574	0.690404	0.656	0.583	0.479803	0.504806
CRIP1	EV[pY]FAER	1	1.24851	1.53737	1.23756	0.869	2.04	1.08931	1.13686	0.596	0.81	0.786256	0.954625	1.34	0.795	0.930581	0.674169
CRKL	TL[pY]DFPGNDAEDLPFK	1	1.58502	1.77623	1.11714	0.463	1.48	1.24282	1.15101	0.361	0.613	0.835152	0.814109	0.801	0.598	0.651117	0.589705
CTNNA1	LV[pY]DGIR	1	1.59744	1.07653	0.77299	0.293	0.876	0.853505	0.689763	0.239	0.756	1.07255	0.435385	0.911	0.596	0.397141	0.382069
CTNNA1	NAGNEQDLGIQ[pY]K	1	1.5224	0.920064	0.635276	0.394	1.17	0.822346	0.811017	0.302	0.886	1.33465	0.495489	1.14	0.707	0.574889	0.482653
CTTN	GPVSGTEPEPV[pY]SMEAADYR	1	0.853637	0.972264	0.806144	0.63	1.78	1.0821	0.541488	1.65	1.5	1.1432	1.04232	0.728	1.5	0.755689	0.583119
DCTN3	YLDPE[pY]IDR	1	1.2272	1.45669	0.559638	0.806	2.76	1.19309	0.742847	0.873	0.805	1.28159	1.21905	1.17	1.03	1.07643	0.815405
DDR1	GNPPH[pS]APCVPNGSALLLSNPA[pY]R	1	1.75658	1.12155	1.11261	0.524	0.917	1.03765	0.972748	0.289	0.682	1.09521	0.616883	0.559	0.525	0.500916	0.436357
DDR1	NL[pY]AGD[pY]YR	1	0.998923	0.926281	0.992207	1.36	3.78	1.29694	0.570024	0.655	1.45	1.02978	0.448535	1.59	0.938	0.694556	0.462668
DPYSL2	IVNDDQSF[pY]ADIYMEDGLIK	1	1.50169	0.974242	0.933352	0.576	1.33	1.22431	0.914585	0.433	0.592	1.12462	0.665519	0.945	0.563	0.654336	0.524344
DPYSL2	THNSSLE[pY]NIFEGMECR	1	1.11511	1.432	0.998397	0.392	3.58	1.40907	0.871626	0.718	0.937	1.30039	0.73846	1.25	1.07	0.705922	0.55208
DPYSL2	IVNDDQSF[pY]ADIY[oxM]EDGLIK	1	1.86254	2.06541	0.990352	0.605	1.41	1.30551	1.40616	0.429	0.672	1.31157	0.803705	0.95	0.591	0.760132	0.568319
DYRK1A	IYQ[pY]IQSR	1	1.49253	1.40123	0.895607	0.94	2.55	1.1271	0.963683	0.331	0.767	1.17057	0.58578	0.916	0.741	0.751817	0.416233
DYRK1A	VYNDGYDDDN[pY]DYIVK	1	2.07319	1.11698	1.10222	0.727	1.46	1.11937	0.999362	0.328	0.68	0.772588	0.657879	0.952	0.561	0.541479	0.417208
DYRK1A	KVYNDGYDDDN[pY]DYIVK	1	1.24165	0.846517	0.860228	0.632	1.53	0.797994	0.732301	0.323	0.578	0.731605	0.582248	0.939	0.539	0.366212	0.308516
DYRK4	VYT[pY]IQSR	1	1.61976	1.33991	0.864685	0.827	2.29	1.04187	0.897677	0.367	0.775	1.08003	0.646702	0.95	0.762	0.855907	0.553934
EEF1A1	EHALLA[pY]TLGVK	1	1.36571	0.818992	0.792201	0.614	1.59	0.85162	0.817571	0.412	0.673	0.804555	0.684154	0.776	0.615	0.588554	0.517479
EFS	DALEV[pY]DVPPTALR	1	1.3302	1.18491	0.90001	0.814	2.54	1.10157	1.1356	0.923	1.07	1.05651	0.946474	0.943	1.04	0.75597	0.556529
EGFR	GSTAENAE[pY]LR	1	1.35253	2.48345	1.89509	0.813	2.63	0.648668	0.842387	0.221	0.201	0.155627	0.335696	0.184	0.146	0.197284	0.116505
EGFR	ALMDEEDMDDVVDADE[pY]LIPQQGFFSSPSTSR	1	1.02255	1.58371	1.72664	0.577	1.25	0.948959	1.05597	0.193	0.256	0.343088	0.297745	0.239	0.146	0.233877	0.151913
EGFR	YSSDPTGALTEDSIDDTFLPVPE[pY]INQSVPK	1	1.58926	1.34241	1.41822	0.59	2.06	0.78779	0.806859	0.225	0.238	0.279944	0.308842	0.228	0.179	0.188027	0.0980367
EGFR	GSHQISLDNPD[pY]QQDFFPK	1	1.5928	1.36995	1.48852	0.453	1.72	0.786252	0.733303	0.171	0.158	0.164437	0.223372	0.137	0.113	0.112806	0.0677247
EGFR	GSHQI[pS]LDNPD[pY]QQDFFPK	1	1.5659	0.97039	1.43079	0.32	1.3	0.358142	0.395587	0.0622	0.0787	0.124864	0.109291	0.109	0.0636	0.101866	0.0512522
EGFR	[pY]SSDPTGALTEDSIDDTFLPVPEYINQSVPK	1	1.53275	1.753	1.10865	0.433	1.68	0.909363	0.892346	0.241	0.329	0.567452	0.439758	0.236	0.278	0.327127	0.221128
ELMO2	EVCDGWSLPNPE[pY]YTLR	1	1.63936	1.21083	1.15648	0.659	2.32	0.878352	0.992736	0.484	0.516	0.925247	0.801752	0.841	0.599	0.67064	0.517321
ELMO2	EPSSYDFV[pY]HYG	1	1.42764	1.28308	1.00028	0.595	2.14	1.01286	1.09222	0.518	0.54	0.915692	0.798467	0.708	0.68	0.592741	0.601509
ENO1	AAVPSGASTGI[pY]EALELR	1	1.54763	1.73518	1.01926	0.651	3.37	1.15486	1.16584	0.58	0.84	1.35385	0.741442	0.897	0.712	0.786578	0.615775
EPHA2	VLEDDPEAT[pY]TTSGGKIPIR	1	3.69051	1.09018	1.33447	0.435	2.08	0.760965	0.787111	0.324	0.575	1.10152	0.271898	0.443	0.357	0.300261	0.543617
EPHA2	VLEDDPEAT[pY]TTSGGK	1	1.49554	1.57469	1.31729	0.922	1.68	1.42968	0.464404	0.558	1.02	0.85059	0.539939	0.883	0.82	0.5147	0.522664
EPHA2	QSPEDV[pY]FSK	1	1.27966	1.63188	1.25996	0.652	1.31	1.23075	1.2552	0.392	0.725	0.605888	0.633662	0.591	0.517	0.439488	0.54148
EPHA2	TYVDPHT[pY]EDPNQAVLK	1	1.00475	1.11518	0.753638	0.877	1.63	0.981406	0.685331	0.347	1.02	0.726536	0.375569	0.648	0.382	0.443536	0.328259
EPHA3	VLEDDPEAA[pY]TTR	1	1.0185	1.03449	1.00077	0.524	2.31	1.20192	0.481103	0.624	0.769	0.743812	0.53505	0.952	1.07	0.520438	0.78589
EPHB2	I[pY]IDPFTYEDPNEAVR	1	3.14887	1.68357	1.45558	0.58	1.32	1.15813	1.83571	0.456	0.783	1.17201	1.01695	1.18	0.895	0.595834	0.583226
EPHB2	FLEDDT[pS]DPT[pY]TSALGGK	1	1.52639	1.0062	0.985902	0.636	2.04	1.21003	1.1198	0.512	0.802	0.932052	1.33542	1.09	0.986	0.444855	0.684812
EPHB3	FLEDDPSDPT[pY]TSSLGGK	1	2.00573	1.27809	1.57891	0.46	1.47	1.31185	1.70486	0.519	1.14	1.11463	0.916423	0.868	0.875	0.675651	0.766697
ESYT2	NLIAFSEDGSDP[pY]VR	1	1.99147	1.20056	1.02309	0.855	2.35	1.00954	0.925708	0.426	0.733	1.15923	0.786786	1.14	0.688	0.739643	0.526759
FHL1	FTAVEDQ[pY]YCVDCYK	1	1.503	0.965868	0.940432	0.427	1.54	0.650682	0.68421	0.185	0.409	0.533725	0.434418	0.398	0.378	0.320015	0.357744
FLNA	SPFEV[pY]VDK	1	2.50795	1.38155	1.05747	1.05	2.58	1.29406	1.32703	0.376	0.805	1.68588	0.883262	1.67	0.62	1.07363	0.593508
FNBP1L	SGFEPPGDFPFEDYSQHI[pY]R	1	1.82956	1.53162	0.953434	0.559	1.88	0.768693	0.684144	0.513	0.636	0.89562	0.58823	0.638	0.623	0.49991	0.384923
FYN	KDPEERPTFEYLQSFLEDYFTATEPQ[pY]QPGENL	1	1.59488	0.860408	1.11741	0.571	1.9	0.775956	0.837831	0.53	0.616	0.911489	0.72688	1.05	0.573	0.814906	0.500022
FYN	WTAPEAAL[pY]GR	1	1.8838	1.65477	1.0628	0.635	1.78	1.09632	1.13733	0.419	0.619	0.897172	0.528505	0.866	0.67	0.666818	0.505133
FYN	LIEDNE[pY]TAR	1	1.30354	1.68407	1.22137	0.957	2.99	1.20812	1.234	1.23	1.16	0.871632	1.80933	1.01	1.53	0.905485	1.29204
G6PD	VGFQ[pY]EGTYK	1	1.39652	0.864993	0.662505	0.519	1.9	1.07158	0.878644	0.282	0.482	0.860795	0.442448	0.709	0.425	0.369566	0.312704
G6PD	VQPNEAV[pY]TK	1	1.83581	2.00217	1.03755	1.04	1.31	1.44086	1.67849	0.398	0.755	1.59524	0.98506	0.909	0.571	0.583401	0.648742
GAB1	VD[pY]VVVDQQK	1	1.95918	1.5377	1.3737	0.85	1.78	1.79374	1.34762	0.092	0.13	0.285146	0.246565	0.16	0.116	0.147099	0.147852
GAB1	QVE[pY]LDLDLDSGK	1	1.1278	1.30969	1.10765	0.779	2.11	1.5818	1.3457	0.142	0.293	0.388084	0.292035	0.417	0.199	0.16158	0.195258
GAB1	GDKQVE[pY]LDLDLDSGK	1	1.57982	0.788498	0.86642	0.565	2.23	1.09063	0.754097	0.0624	0.0662	0.111639	0.0999468	0.0319	0.0348	0.0536869	0.0501816
GDI2	TDDYLDQPC[pY]ETINR	1	1.6862	1.32428	0.996812	0.577	1.71	1.29306	1.35237	0.349	0.734	1.26222	0.899163	0.761	0.56	0.740771	0.72589
GSK3B	GEPNVS[pY]ICSR	1	1.42098	1.15581	1.01655	0.622	2.11	0.828645	0.8256	0.618	0.684	1.02598	0.817574	1.08	0.783	0.928572	0.676013
GSK3B	GEPNVS[pY]IC[pS]R	1	1.44292	1.06213	0.915042	0.491	1.81	0.698033	0.920085	0.37	0.561	0.947694	0.730699	0.869	0.482	0.662649	0.51111
HBA1	VGAHAGE[pY]GAEALER	1	0.874118	3.00609	1.26234	1.11	2.12	2.81732	1.01248	0.311	1.35	0.966448	0.957834	0.628	0.714	0.614255	0.548149
HIPK2	AVCST[pY]LQSR	1	1.54259	1.36991	1.22072	0.729	2.38	1.03874	1.21724	0.551	0.814	0.960283	0.852858	1.15	0.73	0.787209	0.668811
HIPK3	TVCST[pY]LQSR	1	1.78782	1.45572	1.05869	0.834	1.93	1.01654	0.992632	0.359	0.789	1.02949	0.616341	0.708	0.641	0.641907	0.540954
HIST1H2BJ	ESYSIYV[pY]K	1	2.42682	1.65794	1.29782	0.894	3.27	0.856825	1.69576	0.683	0.61	1.29757	1.27022	1.39	0.684	0.950962	0.782717
HIST1H2BK	ESYSVYV[pY]K	1	2.41005	0.985111	1.31022	1.12	4.05	0.668166	0.698753	0.88	0.729	0.816132	0.856788	1.56	0.716	0.947233	0.519479
HIST1H4A	TVTAMDVV[pY]ALKR	1	1.35088	0.794421	0.699531	0.505	1.25	0.84952	0.842814	0.369	0.741	1.0148	0.60476	0.749	0.669	0.67922	0.472054
HSP90AB1	LVSSPCCIVTST[pY]GWTANMER	1	1.00283	0.637897	0.419388	0.568	0.682	0.904796	0.453301	0.317	0.558	0.901358	0.528608	0.551	0.422	0.564758	0.339872
HSP90AB1	SI[pY]YITGESK	1	1.9285	1.79745	0.823017	0.621	1.38	1.43632	0.896007	0.383	0.56	1.0386	0.816998	0.66	0.498	0.628879	0.599177
HSPE1	VLLPE[pY]GGTK	1	2.00886	1.26577	0.990917	0.66	1.91	1.58499	1.47461	0.56	0.73	1.28432	1.08948	1.04	0.729	1.02589	0.675685
ICK	SKPPY[pT]D[pY]VSTR	1	1.3652	1.03952	0.998739	0.598	2.23	0.776835	0.660829	0.709	0.684	0.979405	0.959712	1.15	0.848	0.968861	0.7995
INPP5D	L[pY]DFVK	1	1.42661	0.625529	0.480958	0.248	0.556	1.63084	1.66685	0.254	0.794	0.958776	0.336259	0.745	1	0.384882	0.485629
INPPL1	L[pY]EWISIDKDEAGAK	1	1.84261	1.30055	1.37239	0.628	1.97	1.17464	0.939465	0.764	0.68	1.12464	0.927028	0.778	0.779	0.858684	0.557623
INPPL1	NSFNNPA[pY]YVLEGVPHQLLPPEPPSPAR	1	0.84812	2.38301	0.741318	0.595	2.1	1.04125	1.19858	0.39	0.642	1.01413	0.255103	0.54	0.474	0.593479	0.414662
KCTD12	EAE[pY]FELPELVR	1	1.52202	1.09654	0.898222	0.69	2.36	0.72429	0.778225	0.416	0.549	1.06198	0.535349	0.848	0.491	0.597727	0.38568
KIAA1217	NV[pY]YELNDVR	1	1.48101	1.38398	0.923916	0.451	1.48	0.791215	0.59986	0.177	0.324	0.583497	0.457777	0.422	0.289	0.323271	0.248058
LAPTM4A	MPEKEPPPP[pY]LPA	1	0.850084	0.993105	0.872369	0.809	1.92	1.10787	0.651788	0.425	0.777	0.845656	0.373392	0.739	0.752	0.581242	0.237567
LAPTM4B	EPPPP[pY]VSA	1	2.41972	2.63311	1.35688	0.863	0.918	1.67522	1.90463	0.362	0.87	1.16084	0.961741	0.484	0.344	0.760717	0.709821
LDHA	QVVESA[pY]EVIK	1	1.98535	1.30982	1.00574	0.645	1.81	0.961975	1.00502	0.5	0.652	0.9825	0.808516	0.867	0.544	0.81906	0.583717
LYN	AEERPTFDYLQSVLDDFYTATEGQ[pY]QQQP	1	1.61875	1.15815	0.937508	0.482	1.62	1.13439	0.975213	0.337	0.712	1.21451	0.726309	0.976	0.633	0.591629	0.642618
MAGI1	IEDPV[pY]GIYYVDHINR	1	1.89214	1.98372	1.23189	0.706	2.34	1.23009	1.98363	0.419	0.885	1.40153	0.937713	0.992	0.694	0.781525	0.684547
MAGI2	IDDPI[pY]GTYYVDHINR	1	1.61754	1.22435	1.15379	0.645	1.59	1.17203	1.13333	0.553	0.706	1.03199	0.663822	0.916	0.755	0.60434	0.700004
MAPK1	VADPDHDHTGFLTE[pY]VATR	1	0.946034	1.09236	1.12838	0.632	1.54	1.14876	0.671816	0.111	0.203	0.261077	0.136063	0.175	0.166	0.169799	0.107256
MAPK1	VADPDHDHTGFL[pT]E[pY]VATR	1	1.60804	0.973043	0.736619	0.601	2.66	0.824985	0.625823	0.0379	0.0812	0.120315	0.0558853	0.07	0.0434	0.0656247	0.0330489
MAPK14	HTDDEMTG[pY]VATR	1	1.22627	1.40843	0.810057	0.787	1.69	0.862269	0.79996	0.602	0.744	0.972125	0.75868	0.917	0.748	0.713507	0.71046
MAPK14	HTDDEM[pT]G[pY]VATR	1	0.949538	0.98846	0.980399	0.796	2.43	1.01513	0.623435	0.262	0.79	1.00174	0.591406	0.936	0.518	0.498141	0.411261
MAPK3	IADPEHDHTGFLTE[pY]VATR	1	1.18588	1.07062	1.03534	0.6	1.61	1.14328	0.82455	0.173	0.342	0.553494	0.200141	0.324	0.315	0.281972	0.179743
MAPK3	IADPEHDHTGFL[pT]E[pY]VATR	1	1.55462	0.960158	0.763914	0.553	2.36	0.822242	0.666045	0.0554	0.129	0.273515	0.0710437	0.12	0.0829	0.100352	0.0456769
MAPK7	GLCTSPAEHQYFM[pT]E[pY]VATR	1	0.898306	0.397746	1.05039	0.499	1.57	0.641256	1.05616	0.259	0.591	0.594738	0.417136	0.54	0.41	0.457673	0.353025
MAPK7	GLCTSPAEHQYFMTE[pY]VATR	1	1.36646	0.77348	1.08991	0.688	1.73	1.2703	0.508926	0.222	0.447	0.629865	0.551516	0.411	0.352	0.432243	0.631659
MAPK9	TACTNF[oxM]M[pT]P[pY]VVTR	1	1.67164	1.6336	1.20554	0.652	2.14	1.07955	1.13674	0.409	0.565	0.950958	0.50716	0.593	0.505	0.674811	0.580758
MAPK9	TACTNFMM[pT]P[pY]VVTR	1	1.73441	0.988489	0.884268	0.61	1.34	1.03151	1.10676	0.397	0.539	0.86587	0.521135	0.711	0.528	0.531439	0.384135
MPZL1	SESVV[pY]ADIR	1	1.44329	1.4392	1.71897	0.699	2.31	0.915107	0.923143	0.499	0.594	0.804361	0.719875	0.71	0.669	0.749417	0.504207
MYH8	QK[pY]EETQAELEASQK	1	1.90298	0.346676	0.599872	0.101	0.0653	0.407946	0.413541	0.0408	1.77	0.245074	0.157318	0.155	0.56	0.114661	0.452752
NCK1	L[pY]DLNMPAYVK	1	1.23588	1.6087	1.35243	0.621	0.858	1.82909	1.21256	0.564	1.42	0.833476	0.919343	1.16	0.968	0.715073	0.7947
NEDD9	DGV[pY]DVPLHNPPDAK	1	1.63715	1.47045	1.16381	0.835	1.79	1.49094	1.2266	0.586	0.81	1.0506	0.825377	0.754	0.875	0.646079	0.759699
NEDD9	SWMDD[pY]D[pY]VHLQGKEEFER	1	1.32068	0.899937	1.25226	0.46	2.01	1.20173	0.724909	0.786	1.06	0.755677	0.96042	0.705	0.951	0.55542	0.778047
PDGFRA	MRVDSDNA[pY]IGVTYK	1	1.5545	1.87935	1.16961	0.589	2.09	1.34117	1.3083	0.504	0.763	0.629728	0.664141	0.87	0.689	0.918821	0.705002
PDGFRA	SYVILSFENNGD[pY]MDMK	1	1.19977	1.30559	1.63845	0.965	2.07	1.26038	1.19042	0.894	0.803	0.87828	1.23646	0.993	1.07	0.931503	0.767744
PDGFRA	VIESISPDGHE[pY]IYVDPMQLPYDSR	1	1.60572	1.43572	1.30596	0.909	2.55	1.33981	1.30791	0.53	0.865	1.09501	1.18082	1.26	1.16	1.11971	0.964955
PDGFRA	LSADSG[pY]IIPLPDIDPVPEEEDLGKR	1	1.6045	1.31082	1.33144	0.699	2.35	0.785805	0.910462	0.516	0.506	0.821934	0.841246	0.711	0.663	0.915792	0.693986
PDGFRA	VIESISPDGHE[pY]I[pY]VDPMQLPYDSR	1	1.28944	1.23772	1.21869	0.531	1.07	0.834918	0.752943	0.335	0.507	0.826101	0.807724	0.553	0.486	0.802286	0.668651
PDGFRA	QADTTQ[pY]VPMLER	1	1.53101	1.23713	1.13806	0.504	1.32	0.716602	0.939585	0.328	0.553	0.823357	0.536829	0.597	0.462	0.563927	0.413185
PDGFRA	SYVILSFENNGD[pY]MD[oxM]K	1	1.51642	1.63325	1.51562	1.22	3.09	1.56264	0.943659	0.884	1.1	1.39145	0.968562	1.47	1.12	0.833734	0.632729
PDGFRA	VIESISPDGHE[pY]IYVDP[oxM]QLPYDSR	1	2.12388	2.57553	1.73753	0.692	4.27	1.78838	1.18792	0.672	1.08	0.943873	0.900783	1.54	1.42	1.05599	0.719631
PEAK1	[pY]QEVWTSSTSPR	1	1.01079	1.01607	0.764826	0.532	1.63	0.847345	0.700184	0.309	0.606	0.885905	0.294565	0.566	0.423	0.419872	0.283067
PEAK1	VPIVINPNA[pY]DNLAIYK	1	1.73114	1.66833	1.19572	0.442	1.23	2.12193	1.70016	0.356	1.07	0.969491	0.669732	0.584	0.554	0.45512	0.616021
PEAK1	VPIVINPNAYDNLAI[pY]K	1	2.06406	2.45886	1.38113	0.67	1.97	1.97976	2.29742	0.683	1.13	1.4084	1.38683	0.978	0.971	0.691066	0.807932
PEAK1	VPIVINPNA[pY]DNLAI[pY]K	1	2.12097	2.21893	1.25462	0.8	2.88	2.30058	1.73728	0.602	0.884	1.14469	1.14113	0.69	0.727	0.693923	0.63705
PGAM1	H[pY]GGLTGLNK	1	1.90867	0.843443	0.838847	0.393	0.845	0.932234	1.013	0.26	0.878	0.636997	0.579886	0.464	0.43	0.410636	0.466808
PGAM1	FSGW[pY]DADLSPAGHEEAK	1	1.7908	1.69152	1.46863	0.674	1.99	1.75392	1.83292	0.522	0.884	1.7016	1.05423	0.876	0.71	0.954763	0.759359
PGK1	ELN[pY]FAK	1	1.49995	0.972496	0.772048	0.421	1.33	0.768478	0.794257	0.343	0.718	0.783166	0.601229	0.522	0.436	0.534946	0.479283
PIK3R1	DQ[pY]LMWLTQK	1	1.38903	0.958984	0.815278	0.554	1.09	1.36859	1.20581	0.373	0.756	1.0284	0.620499	0.646	0.52	0.406935	0.516382
PIK3R1	TRDQ[pY]LMWLTQK	1	1.38844	1.11767	0.738164	0.709	1.51	1.27522	0.932262	0.402	0.868	1.06859	0.609358	0.915	0.691	0.492449	0.418767
PIK3R1	SREYDRL[pY]EEYTR	1	0.574158	0.616366	0.619985	0.545	1.9	0.841662	0.277951	0.403	0.674	1.18387	0.618484	0.836	0.654	0.557917	0.272582
PIK3R1	DQ[pY]L[oxM]WLTQK	1	2.70044	2.67777	1.46101	0.725	1.88	1.58611	1.84194	0.411	0.89	1.42531	1.00976	0.881	0.681	0.882273	0.746896
PIK3R2	EYDQL[pY]EEYTR	1	1.45051	1.3932	1.1301	0.779	2.29	1.11255	0.984299	0.57	0.782	1.0906	0.883162	1.11	0.782	0.809584	0.636919
PIK3R2	EYDQLYEE[pY]TR	1	1.48249	1.34051	1.26493	0.693	2.13	1.05436	1.13606	0.488	0.717	0.841946	0.920606	0.993	0.635	0.699526	0.630695
PIK3R2	SREYDQL[pY]EEYTR	1	1.20549	0.954354	0.936117	0.594	2.06	0.767657	0.936599	0.458	0.601	0.99531	0.725158	0.844	0.665	0.698418	0.534711
PKM	I[pY]VDDGLISLQVK	1	1.57856	1.11699	0.956964	0.618	1.18	0.984031	1.03112	0.328	0.75	0.772141	0.673361	0.752	0.457	0.573834	0.468355
PLCG1	NPGF[pY]VEANP[oxM]PTFK	1	1.88167	1.86142	1.0854	0.731	1.85	1.35674	1.0251	0.271	0.502	0.807341	0.627836	0.432	0.39	0.552022	0.444177
PLCG1	[pY]QQPFEDFR	1	1.3073	1.25246	1.12751	0.529	2.01	0.857746	0.834336	0.408	0.535	0.671733	0.496222	0.484	0.455	0.544547	0.285513
PLCG1	NPGF[pY]VEANPMPTFK	1	1.79875	1.07485	1.02616	0.626	1.12	1.06504	0.930712	0.332	0.466	0.520233	0.530264	0.433	0.433	0.451701	0.353015
PRKCA	NLIPMDPNGLSDP[pY]VK	1	1.52771	2.02172	1.06985	0.928	2.01	1.57453	1.99357	0.406	0.621	1.1886	0.994251	0.887	0.524	0.703471	0.734792
PROSC	TFGEN[pY]VQELLEK	1	1.65715	1.32246	0.903135	0.498	1.47	0.946028	0.985412	0.373	0.608	1.02529	0.507661	0.959	0.596	0.550058	0.49921
PRPF4B	LCDFGSASHVADNDITP[pY]LVSR	1	1.79896	1.19445	1.12347	0.848	2.45	1.09389	1.12299	0.709	0.813	1.3611	0.961497	1.1	0.817	1.10097	0.793528
PRPF4B	LCDFGSA[pS]HVADNDITP[pY]LVSR	1	1.61787	1.17194	0.929308	0.709	2.05	0.891613	0.822893	0.403	0.667	1.14653	0.649616	0.859	0.658	0.692727	0.525834
PSMA2	SIL[pY]DER	1	1.51429	1.23548	0.869845	0.567	1.69	1.22573	1.11748	0.388	0.783	1.10583	0.686431	0.773	0.604	0.564087	0.471404
PTK2	THAV[pS]VSETDD[pY]AEIIDEEDTYTMPSTR	1	2.63972	2.09545	1.25029	0.269	1.46	0.913551	1.40037	0.194	0.335	0.455862	0.647031	0.391	0.273	0.223765	0.488373
PTK2	YMEDST[pY]YK	1	0.88583	1.26459	1.32399	0.705	1.01	0.96951	1.01926	0.379	0.757	0.573823	0.645939	0.794	0.608	0.47947	0.615345
PTK2	[pY]MEDSTYYK	1	1.0439	1.26222	1.28733	0.908	1.43	0.863773	0.94959	0.518	0.807	0.647291	0.888563	1.04	0.793	0.67466	0.681591
PTK2	THAVSVSETDD[pY]AEIIDEEDTYTMPSTR	1	1.0778	1.06126	1.19932	0.479	1.73	0.990758	0.840335	0.223	0.555	0.724037	0.328552	0.42	0.376	0.416312	0.476521
PTK2	[pY][oxM]EDSTYYK	1	1.7804	1.87081	1.08137	0.816	2.64	0.993345	1.38742	0.467	0.791	1.07946	0.880661	1.2	0.657	1.05607	0.795043
PTPN11	IQNTGDY[pY]DLYGGEK	1	1.50556	0.995451	0.964769	0.57	1.85	0.647927	0.616367	0.442	0.477	0.779598	0.657056	0.883	0.56	0.610156	0.423498
PTPN11	IQNTGD[pY]YDLYGGEK	1	1.51615	1.03791	0.899641	0.64	1.71	0.705473	0.715789	0.433	0.488	0.772848	0.702574	0.946	0.608	0.627985	0.45157
PTPRA	VVQEYIDAFSD[pY]ANFK	1	1.78982	1.25579	0.958721	0.547	2.05	1.00847	0.905294	0.807	0.969	1.25451	0.977113	1.38	1.07	1.12603	0.859235
PTPRZ1	LIIQDFILEATQDD[pY]VLEVR	1	1.65564	0.902491	1.05295	0.786	3.49	0.767008	0.659761	0.535	0.531	1.07087	1.03249	1.41	0.702	0.747978	0.507623
PXN	VGEEEHV[pY]SFPNK	1	1.68468	1.20622	1.4351	0.638	1.93	1.43582	1.18143	0.736	0.944	0.793822	1.07514	0.887	0.956	0.66796	0.789461
RASA3	SLCPFYGEDF[pY]CEIPR	1	1.80412	1.68109	1.10898	0.387	1.37	0.618965	1.02252	0.313	0.49	0.780362	0.627302	0.329	0.386	0.447182	0.398627
RPL10A	DTL[pY]EAVR	1	1.24134	1.20594	1.12446	0.474	1.7	0.910079	0.953529	0.574	0.791	0.896806	0.702474	0.779	0.78	0.809244	0.621984
RPLP0	IIQLLDD[pY]PK	1	1.66998	1.38731	1.40118	1.18	2.62	1.38075	1.63974	0.61	0.943	1.18161	0.928528	1.02	0.846	0.959757	0.786202
RPS10	D[pY]LHLPPEIVPATLR	1	1.08561	1.09244	0.757526	0.649	1.65	0.766148	1.44811	0.401	0.789	0.900271	0.722137	0.536	0.559	0.513394	0.491066
RPS27	LVQSPNS[pY]FMDVK	1	1.42947	1.14341	1.21289	0.586	1.21	1.01922	1.01848	0.385	0.599	0.905892	0.874155	1.03	0.676	0.666031	0.602633
SAMD5	EQDANAAGL[pY]FTLEPQPAPPGPPADAVPTGR	1	0.976997	1.07066	1.18683	0.541	2.02	1.36619	0.74514	0.431	0.639	0.754622	0.378868	0.912	0.91	0.681371	0.271077
SDCBP	LYPELSQ[pY][oxM]GLSLNEEEIR	1	1.5624	1.84982	0.868227	0.57	1.78	1.14773	1.08913	0.365	0.604	0.944036	0.822867	0.554	0.546	0.668992	0.629788
SDCBP	LYPELSQ[pY]MGLSLNEEEIR	1	1.5644	2.77852	0.822676	0.775	5.25	1.19488	1.16932	0.534	0.602	1.5914	0.443278	0.769	0.56	0.721707	0.348896
SEPT7	NLEG[pY]VGFANLPNQVYR	1	1.96686	1.91658	1.08827	0.558	2.03	1.01564	1.05085	0.364	0.564	1.08359	0.902036	0.687	0.528	0.663547	0.569433
SET	IDFYFDENP[pY]FENK	1	1.56198	1.26329	0.948137	0.725	2.54	1.20478	0.904811	0.532	0.649	1.10891	0.751992	1.09	0.646	0.761159	0.62189
SET	IDF[pY]FDENPYFENK	1	2.03038	1.2175	0.930368	0.696	2.2	1.31387	0.994089	0.58	0.734	1.24141	0.861252	1.13	0.785	0.814898	0.613207
SGK223	EATQPEPI[pY]AESTKR	1	1.74777	0.966408	1.09279	0.609	2.08	1.03876	0.908531	0.958	0.783	1.02024	1.3102	1.09	1.19	0.857097	0.767696
SGK223	EATQPEPI[pY]AESTK	1	1.37979	0.628839	1.24938	0.736	2.26	1.45899	1.16259	1.1	1.04	0.846809	1.12306	1.24	1.44	0.897365	0.883128
SH3PXD2A	YEEPE[pY]DIPAFGFDSEPELSEEPVEDR	1	0.756821	0.458429	0.915527	0.462	2.09	1.6592	0.783719	1.34	0.879	0.814506	0.450942	0.721	1.51	0.794263	0.461796
SHB	GIQL[pY]DTPYEPEGQSVDSDSESTVSPR	1	0.875298	0.887768	0.612183	0.532	1.21	0.658826	0.493598	0.556	0.672	0.707077	0.710419	0.884	0.734	0.618724	0.547938
SHB	VTIADD[pY]SDPFDAK	1	1.40104	1.59488	1.08514	0.732	1.55	1.38058	1.26371	0.491	0.847	0.898731	0.954434	1.1	0.857	0.645546	0.696159
SHB	DKVTIADD[pY]SDPFDAK	1	1.49387	1.37355	1.47625	0.745	1.65	1.51384	1.23179	0.542	0.885	0.780393	1.19817	1.33	0.978	0.640259	0.877487
SHB	LD[pY]CGGSGEPGGVQR	1	1.90975	0.601483	1.17818	0.811	1.89	1.09295	1.53394	0.792	0.253	1.00292	0.842166	1.56	1.19	0.545435	0.657738
SHB	GIQL[pY]DTPYEPEGQSVD[pS]DSESTVSPR	1	1.17688	0.568167	0.965624	0.665	2.2	0.907659	0.805263	0.568	0.853	0.786232	0.732869	1.25	0.942	0.620461	0.558107
SHB	LPQDDDRPADE[pY]DQPWEWNR	1	1.59821	1.23417	1.05695	0.6	1.85	0.848546	0.822108	0.532	0.742	0.930399	0.921066	1.24	0.869	0.53278	0.681478
SHB	GESAG[pY]MEPYEAQR	1	0.569719	0.893435	1.29483	0.836	1.03	1.49918	1.76469	0.622	1.02	0.992271	1.22731	1.45	1.11	0.679185	0.790625
SHC1	ELFDDPS[pY]VNVQNLDK	1	1.52606	1.1575	1.07306	0.567	2.07	0.949375	0.787224	0.14	0.141	0.154775	0.164442	0.112	0.113	0.105467	0.0776915
SIRPA	EITQDTNDIT[pY]ADLNLPK	1	1.38984	1.08571	0.925348	0.645	2.45	1.00308	1.07889	0.7	0.75	0.9779	0.613571	0.865	0.796	0.939345	0.504533
SIRPA	QPAPKPEPSFSE[pY]ASVQVPR	1	2.52401	0.659324	1.46631	0.443	1.53	1.64932	0.975819	0.757	0.667	1.26077	1.12745	0.929	1.16	0.919767	0.641436
SLC25A4	[pY]FPTQALNFAFK	1	1.58308	0.76328	0.750648	0.716	1.31	1.3645	1.38903	0.38	1	0.725245	0.71528	0.68	0.596	0.572276	0.620168
SLC38A2	SH[pY]ADVDPENQNFLLESNLGK	1	1.33366	1.16525	1.10918	0.764	1.95	1.14767	0.996845	0.613	0.983	1.02035	0.711559	0.857	0.69	0.807954	0.5393
TENC1	GPLDGSP[pY]AQVQRPPR	1	1.82315	1.60945	1.50074	0.776	2.78	0.868156	1.1142	0.751	0.791	0.998563	0.91618	1.05	0.786	1.02784	0.616638
TLN1	ALD[pY]YMLR	1	1.2201	1.06951	0.927521	0.494	1.16	0.691617	0.63163	0.271	0.404	0.558285	0.538507	0.659	0.386	0.382226	0.342131
TLN1	TMQFEPSTMV[pY]DACR	1	1.68617	1.35402	0.849719	0.622	1.82	1.15678	0.740441	0.316	0.628	1.05503	0.558956	0.742	0.567	0.65571	0.522521
TLN2	ECD[pY]SIDGINR	1	1.3945	0.743746	0.749224	0.277	1.09	0.741146	0.52036	0.246	0.588	0.939994	0.365405	0.559	0.472	0.298092	0.368367
TNK2	[pY]ATPQVIQAPGPR	1	1.0671	0.716308	1.58123	0.825	1.73	1.53378	1.6	0.495	0.996	1.63733	1.17072	0.965	0.946	0.828924	0.844532
TPM1	SIDDLEDEL[pY]AQK	1	1.41443	0.820899	0.721307	0.124	0.352	0.738388	0.705014	0.0551	1.3	0.37523	0.327196	0.0742	0.497	0.199321	0.363963
TTN	IDQLQEGCSY[pY]FR	1	1.87633	0.671051	0.636144	0.284	0.769	0.702205	0.720285	0.115	1.01	0.572188	0.400877	0.253	0.385	0.288808	0.371289
TTN	ANLLANNEY[pY]FR	1	1.67334	0.489932	0.634012	0.103	0.3	0.384219	0.442903	0.064	0.997	0.2774	0.257727	0.0878	0.298	0.183774	0.34374
TTN	VDQLQEGCSY[pY]FR	1	1.6501	0.849859	0.730663	0.107	0.295	0.573132	0.679302	0.0869	1.03	0.340594	0.350797	0.173	0.416	0.201945	0.248367
TUBA1C	VGIN[pY]QPPTVVPGGDLAK	1	2.06176	1.24695	0.92544	0.483	2.24	0.91856	0.968013	0.391	0.574	0.865742	0.764227	0.899	0.559	0.721368	0.517955
TYK2	LLAQAEGEPC[pY]IR	1	1.75159	3.58191	2.72546	0.859	2.42	1.43147	1.64802	0.189	0.382	0.752468	1.21615	0.338	0.271	0.661371	1.09028
VCL	SFLDSG[pY]R	1	1.46129	1.03355	0.663268	0.325	1.01	0.926383	0.744177	0.276	0.784	1.08245	0.423825	0.713	0.514	0.41409	0.447305
VIM	VELQELNDRFAN[pY]IDK	1	1.67723	0.278417	0.518019	0.305	0.965	0.241179	0.35983	0.289	0.286	0.912903	0.396407	0.584	0.416	0.327545	0.21252
VIM	FAN[pY]IDK	1	1.41252	1.86815	1.50865	0.921	1.41	1.45867	1.14636	0.342	1.01	0.687293	0.821236	1.13	0.745	0.621903	0.610708
VIM	SLYASSPGGV[pY]ATR	1	1.72645	1.62489	0.996198	0.544	1.83	0.902424	0.975274	0.361	0.528	0.792509	0.567347	0.663	0.573	0.654288	0.486134
VIM	SL[pY]ASSPGGVYATR	1	1.85944	1.43502	1.15555	0.629	1.95	0.911415	0.845435	0.414	0.656	0.771985	0.766124	0.651	0.608	0.700147	0.591172
VIM	EMEENFAVEAAN[pY]QDTIGR	1	1.95933	1.06393	1.14	0.559	1.89	0.922285	0.630449	0.249	0.585	0.742067	0.577393	0.508	0.439	0.385666	0.326904
VTA1	[pY]AGSALQYEDVSTAVQNLQK	1	1.34633	1.19236	0.952669	0.672	1.83	0.798891	0.758976	0.459	0.471	0.777917	0.512506	0.694	0.528	0.663739	0.428057
WASL	VI[pY]DFIEK	1	1.39352	1.04711	0.8956	0.426	1.15	0.990242	0.92512	0.454	0.872	1.07858	0.465705	0.577	0.604	0.504426	0.491829
YES1	KDPDERPTFEYIQSFLEDYFTATEPQ[pY]QPGENL	1	1.60563	1.19944	1.19117	0.554	2.02	0.825795	0.633891	0.539	0.603	0.911049	0.961594	1.21	0.72	0.833591	0.666438
