# Supplementary material for: Integrated mapping of pharmacokinetics and pharmacodynamics in a patient-derived xenograft model of glioblastoma
Source: Nat Commun. 2018 Nov 21;9:4904. doi: 10.1038/s41467-018-07334-3 (PMC6249307; doi:10.1038/s41467-018-07334-3)
Supplement: Supplementary file 5 — Supplementary Data 3 [file 41467_2018_7334_MOESM5_ESM.xlsx]

## Sheet: Sheet1
Ensembl_ID	GeneSymbol	P_0005	P_0006	P_0007	P_0008	U_0010	U_0011	U_0012	U_0013	L_0014	L_0015	L_0016	L_0017	H_0018	H_0019	H_0020	H_0021
ENSG00000249352	7SK	0.13749	0.0757766	0.0712771	0.0213334	0.218382	0.28907	0.248515	0.167822	0.316242	0.376989	0.215478	0.362619	0.327717	0.498531	0.407828	0.103342
ENSG00000175899	A2M	10.7111	8.42008	12.3532	10.6154	14.2722	11.2288	8.15479	8.54801	7.44715	7.53481	7.174	10.0998	11.2379	5.47453	8.31317	15.6051
ENSG00000128274	A4GALT	3.46579	2.23522	2.56285	3.60702	1.31344	1.56838	1.40821	1.16809	0.669809	0.449276	0.745283	0.840002	0.40704	0.631608	0.91767	0.625607
ENSG00000094914	AAAS	31.3608	29.603	30.9378	32.9503	35.7184	34.0479	33.317	34.7762	41.882	38.9248	39.2777	39.4013	33.589	40.31	38.9529	39.072
ENSG00000158122	AAED1	9.20962	8.73666	8.39516	8.98628	8.25777	6.53463	6.95705	9.29065	5.21214	4.56299	5.38668	4.45381	4.60932	5.0117	5.53062	4.74727
ENSG00000157426	AASDH	3.51921	3.27997	3.27535	3.08729	4.04467	4.38405	4.48544	3.79235	5.82575	6.01295	5.38424	5.71867	6.30931	6.37896	5.18118	3.56211
ENSG00000108270	AATF	39.796	34.5106	39.3997	39.7645	30.7171	31.9499	28.7184	33.2572	28.7789	30.0978	32.5713	26.3344	26.448	25.6217	29.228	61.3144
ENSG00000183044	ABAT	25.5672	19.6112	19.9787	22.3316	32.8906	33.0315	40.8749	40.4346	41.9673	60.7672	51.9571	54.4496	70.4639	62.5165	41.8572	34.5622
ENSG00000165029	ABCA1	2.24005	3.10447	1.20532	0.982247	2.87788	2.11072	3.40091	2.75089	9.04446	14.3389	10.8275	10.9761	27.0622	16.3739	12.4551	6.04207
ENSG00000179869	ABCA13	0.00757156	0.0212078	0.0186193	0.030579	0.0436272	0.0895804	0.0524102	0.0388318	0.280769	0.113483	0.107453	0.116007	0.109754	0.271574	0.204233	0.0740427
ENSG00000135776	ABCB10	17.5789	15.0004	14.9977	15.2444	12.5116	13.5121	14.0851	13.2981	14.1874	11.5542	10.3083	11.9618	11.3669	11.3287	11.89	6.32554
ENSG00000131269	ABCB7	18.4844	20.6435	18.8448	18.1305	22.5906	23.7341	24.3531	21.1645	23.5422	27.4813	25.8004	24.5869	25.6276	25.9734	23.7647	20.7354
ENSG00000103222	ABCC1	5.67541	7.43021	6.77464	7.22119	7.89095	7.05546	7.80015	7.13157	8.88591	8.9831	7.77401	9.52495	9.50931	9.58141	8.83122	6.45997
ENSG00000125257	ABCC4	3.03733	2.29827	1.72242	2.25626	1.4399	1.16327	1.55167	2.3414	1.66178	1.50033	1.17591	1.52762	1.57736	1.54922	1.54487	0.829817
ENSG00000114770	ABCC5	13.9781	12.8083	12.7607	12.4094	15.2442	15.1477	16.2155	13.4693	17.9578	23.7719	22.2788	19.7645	23.4715	21.3695	18.2067	15.3056
ENSG00000173208	ABCD2	2.88092	2.30658	2.89075	2.49769	3.87095	4.39899	3.90424	3.46532	6.51457	4.53912	3.80753	5.48145	6.10911	7.10962	5.71006	2.1808
ENSG00000119688	ABCD4	17.2656	18.2665	16.5616	14.8183	21.1324	19.4936	22.4091	19.5541	22.1961	24.2976	30.94	23.1677	21.9726	21.1306	21.9662	31.1115
ENSG00000164163	ABCE1	49.4344	46.4783	48.8774	48.8736	31.8808	39.1609	39.7174	39.4218	27.9738	24.3912	21.9349	25.6929	26.423	25.9773	26.212	11.2025
ENSG00000033050	ABCF2	22.776	20.4572	20.3369	20.4836	16.3798	18.4713	18.1368	18.4943	15.7322	16.1656	15.7432	16.2522	16.0838	17.4385	13.737	12.0755
ENSG00000106077	ABHD11	8.06427	10.3718	10.2883	10.248	10.8178	7.92982	9.27217	8.81065	5.33929	5.69548	5.82411	4.27718	3.52111	3.82041	5.42323	8.12462
ENSG00000139826	ABHD13	6.41775	6.43591	6.10287	5.82219	5.40775	5.73419	5.96017	5.49763	5.13615	4.65148	3.99488	4.99275	5.12465	5.0434	4.8664	2.37384
ENSG00000204427	ABHD16A	23.814	23.5745	21.292	21.7733	27.6566	27.3619	28.4083	23.3938	31.7763	42.4734	42.8613	32.6773	33.692	37.609	31.893	41.4721
ENSG00000107362	ABHD17B	23.7778	20.2983	21.3906	21.3253	21.3126	24.2273	25.7259	23.1278	29.2505	26.7397	25.8507	28.3725	29.7661	27.7326	28.7877	14.9995
ENSG00000136379	ABHD17C	36.8583	37.1162	36.9729	44.0992	33.7298	33.9447	47.3088	46.7912	20.8106	19.8082	21.0828	18.2915	17.6609	19.0408	18.9381	15.3881
ENSG00000100439	ABHD4	20.8482	21.9799	20.6871	19.695	30.0147	30.3909	32.4134	27.9878	45.8579	50.8369	46.3852	45.3626	47.7785	50.6179	47.3329	70.484
ENSG00000154175	ABI3BP	1.06252	2.66374	0.114797	0.587142	0.0352009	0.0285452	0.906509	0.714717	0.0705207	0.538333	0.135258	0.128854	0.225013	0.0911118	0.0664839	0.0350894
ENSG00000143322	ABL2	5.86139	5.75034	5.53417	5.32861	5.82638	6.0791	6.73371	5.57698	4.40855	4.67298	3.4827	5.03276	5.69698	5.42676	4.51376	2.30934
ENSG00000163995	ABLIM2	0.66155	0.580381	0.890449	0.822688	1.27451	0.908848	1.0513	1.0086	3.21222	2.67256	2.97162	2.64681	2.03446	2.6421	3.03083	3.70973
ENSG00000159842	ABR	77.3505	71.1183	67.1125	70.0113	66.8991	76.7977	73.3906	79.8102	12.7418	13.6131	16.236	12.3318	12.2969	10.3351	13.5419	14.7583
ENSG00000114626	ABTB1	7.48666	11.1836	9.32679	8.74389	15.8588	13.9896	14.3527	10.4226	12.9094	13.7145	19.3581	13.1418	12.1415	12.892	13.4603	19.3349
ENSG00000166016	ABTB2	9.40717	9.50357	7.89525	8.31903	9.06526	9.78054	12.39	11.2052	3.76097	4.18738	3.9537	4.55315	3.84684	3.52253	3.90278	2.3017
ENSG00000231170	AC002451.3	0.138295	0.177765	0	0.0202421	0.677566	0.667595	0.351961	0.743871	0.8897	0.386577	1.49958	0.391959	0.342878	0.688105	0.403411	0.94466
ENSG00000272675	AC004019.18	2.25901	2.91316	2.4096	2.36839	3.8351	1.4852	2.21822	2.47787	6.18432	5.93701	11.2256	4.0089	3.2996	2.03483	6.79457	15.0679
ENSG00000260664	AC004158.3	1.24521	1.16941	1.21319	1.14163	1.28548	1.46868	1.98919	1.60623	0.530135	1.08002	0.601663	0.845931	0.715854	0.57736	0.458428	0.135696
ENSG00000225792	AC004540.4	0.736786	1.48349	1.952	1.76163	3.67103	3.3112	2.12656	2.14744	5.4303	4.38105	5.52387	3.48911	3.26788	5.01109	4.83698	3.65917
ENSG00000214870	AC004540.5	1.0762	1.26742	1.38484	1.61218	3.48518	2.65869	2.55032	3.37607	5.32505	5.21668	6.54903	4.70131	3.20934	5.55431	6.73479	9.15199
ENSG00000256210	AC005255.3	3.09061	5.57275	4.07195	3.87056	0.507473	0.404429	2.93614	5.26676	0	3.02591	1.95908	4.57417	0.917907	1.21434	0.329895	1.23326
ENSG00000255513	AC005363.9	1.98278e-17	1.27623	9.87364e-05	0.0750817	3.03809e-20	1.11678e-25	4.35917e-17	1.59709e-09	1.11945e-25	4.45503e-14	9.40927e-50	0.385745	4.32075e-30	2.79973e-07	1.97101e-09	2.07783e-24
ENSG00000261757	AC005592.3	0.98794	1.07937	1.30701	0.775372	0.546803	1.22067	0.795957	0.401739	0.849142	0.111138	0.107329	0.409439	0.392394	0.296731	0.257376	0.219453
ENSG00000267473	AC005789.11	1.33031	1.87837	1.2839	1.22451	0.685588	0.857431	0.903567	1.18513	0.206432	0.152635	0.235051	0.223127	0.211904	0.119666	0.347294	0.471953
ENSG00000268568	AC007228.9	0.529503	0.540482	0.484383	0.553185	0.529314	0.707175	0.910416	0.344456	0.575617	0.733655	1.09641	0.527408	1.15453	0.79873	1.00188	1.40124
ENSG00000213981	AC007277.3	1.08533	1.61714	0.904088	0.942319	1.98513	1.06729	2.16283	1.69548	2.5653	4.84845	4.60553	3.83529	3.93825	2.8477	2.27793	3.03399
ENSG00000180672	AC007362.1	16.6358	30.6273	18.2032	19.3375	14.5021	11.8584	16.822	23.6138	6.20082	9.87733	13.5625	9.02545	9.18361	4.9318	8.1834	9.25171
ENSG00000222033	AC007405.2	0.0913177	0.0753744	0.0292919	0.0276666	0.0557518	0.0969	0.170594	0.0797319	0.233816	0.241339	0.119133	0.1096	0.189495	0.160222	0.172605	0.119216
ENSG00000239467	AC007405.6	10.6183	10.8642	7.72821	9.80088	9.4788	7.679	10.6992	11.6081	11.3861	16.6264	15.0763	14.3007	11.1816	12.2525	9.99364	11.1646
ENSG00000233762	AC007969.5	20.3315	37.1354	13.9741	17.3943	12.9558	9.82199	22.7756	27.5481	8.44841	26.7895	26.2132	21.1707	11.0857	8.40961	11.6925	72.9299
ENSG00000269636	AC010441.1	36.0104	64.914	56.6289	46.0533	39.8919	46.6362	42.2496	46.1523	12.8299	9.08579	18.3254	14.2753	11.4871	10.8882	15.4389	12.9984
ENSG00000237013	AC010987.6	0.40403	0.298169	0.529827	0.698563	0.301069	0.479018	0.457689	0.600036	0.0606003	0.0267028	0	0.193795	0.0618247	0.123346	0.0990164	0.0672672
ENSG00000226702	AC011306.2	0.50202	0.435135	0.441863	0.371112	1.24925	1.02816	0.859579	0.740723	1.20627	1.20811	1.74938	1.07101	2.26267	1.40637	0.895785	0.616073
ENSG00000265629	AC011897.1	6.55977	7.66227	6.70151	5.99506	4.3453	5.1011	5.35874	5.34733	1.84864	2.66379	2.92322	2.34774	2.82977	1.65944	1.87728	2.05387
ENSG00000226539	AC012512.1	5.07825	5.14698	4.38164	4.85848	4.78302	3.60696	6.71381	5.93545	2.56764	3.491	3.62788	2.42624	3.45339	3.33212	2.42491	1.78348
ENSG00000272888	AC013394.2	87.8726	129.125	113.407	104.774	165.559	128.793	124.567	133.327	176.394	154.615	184.754	159.353	148.136	139.425	174.065	194.956
ENSG00000235597	AC013402.2	0.359872	0.504732	0.344745	0.622212	0.795017	0.440596	0.971204	0.709241	0.992431	1.4594	1.531	1.18328	1.02469	0.986394	1.22586	0.999316
ENSG00000189223	AC016683.6	12.765	10.5029	8.48484	10.102	9.11038	9.12779	9.85434	9.13291	5.05	6.9166	7.32927	6.19338	7.61278	5.8838	6.066	4.94847
ENSG00000234997	AC016745.3	0.592157	0.409048	0.761839	0.973388	0.615658	0.963057	1.36872	0.586316	0.342276	0.1448	0.160412	0.584392	0.458838	0.569452	0.108613	0
ENSG00000228486	AC017099.3	1.11484	0.682771	0.715024	0.46357	0.77665	0.703592	0.626412	1.29592	0.732553	1.14186	0.686045	0.799912	0.784406	0.228453	1.06337	1.50799
ENSG00000227544	AC018647.3	0.0334381	0.128827	0.0525693	0.0632702	0.35092	0.286456	0.0507305	0.164758	0.418697	0.122183	0.425492	0.479691	0.268818	0.236593	0.528051	0.348653
ENSG00000233639	AC018730.1	34.9569	54.1785	48.7143	41.7313	66.6372	58.5568	63.0746	61.2751	70.8804	77.5343	107.475	74.0315	60.7482	63.1711	83.5815	145.783
ENSG00000167765	AC018755.1	0.318302	0.263009	0.315769	0.163385	0.415501	0.469075	0.409957	0.491829	0.466981	0.637533	0.661573	0.57033	0.45577	0.485587	0.566933	0.847203
ENSG00000255990	AC034102.1	20.8448	22.5754	24.2228	22.6874	30.9306	27.8598	26.0361	27.6763	32.6191	37.9993	43.0839	34.0021	33.2364	33.3367	34.5243	32.7996
ENSG00000225649	AC064875.2	6.63732	9.6666	7.53968	6.85593	4.78869	5.39805	6.84265	5.04386	0.703651	0.512224	0.827907	0.915967	0.617583	0.520771	0.502163	0.322493
ENSG00000234177	AC068057.2	0.650438	0.763659	0.553345	0.690198	0.633229	0.685581	0.640728	0.460143	0.276229	0.291299	0.383336	0.285105	0.331415	0.315251	0.130735	0.142961
ENSG00000236682	AC068282.3	0.122189	0.10414	0.0827703	0.10141	0.136427	0.138716	0.182242	0.139504	0.170159	0.289706	0.288767	0.142208	0.250704	0.141762	0.25079	0.266656
ENSG00000235574	AC073150.6	0.0263344	0.0112529	0.039842	0.0858804	0.0918526	0.108702	0.0378156	0.0237585	0.143962	0.185869	0.186151	0.165337	0.14261	0.250526	0.246407	0.0958247
ENSG00000232044	AC073479.1	0.0577553	0.0709819	0.0685676	0.109634	0.241654	0.327927	0.206207	0.166571	0.225884	0.357771	0.470626	0.400873	0.659601	0.444801	0.304788	0.249517
ENSG00000214484	AC074008.1	0.0280154	2.32717	0.0961417	0.0585992	0.0606322	0	1.60616	0.189672	0	0.241405	0.239585	0.0979479	0	0.372584	0.0301259	2.74767
ENSG00000259820	AC083843.1	0.687698	1.27836	1.24181	0.839563	1.20229	1.26499	1.36762	0.738496	0.702858	0.515744	0.888961	0.903884	0.535672	0.686527	0.569061	0.283161
ENSG00000212694	AC084018.1	14.7776	14.7095	15.6045	13.054	25.1319	19.3461	20.4508	18.8909	31.138	37.6618	43.0587	34.3415	31.8012	24.533	31.5693	50.1199
ENSG00000236819	AC087393.1	0.37251	0.14612	0.199169	0.163376	0.264269	0.331396	0.223017	0.292413	0.597665	0.683607	1.27604	0.700244	0.693287	0.776811	0.608966	1.48773
ENSG00000237549	AC092570.3	0.230087	0.225283	0.113687	0.34017	0.158026	0.0424287	0.365546	0.268637	0.217321	0.424826	0.230699	0.201397	0.137853	0.162219	0	0.665417
ENSG00000238018	AC093110.3	0.790626	0.850565	0.904014	1.16582	0.958782	1.15246	0.704117	0.830991	0.443437	0.435321	0.327539	0.547381	0.283954	0.459693	0.689686	2.81971e-08
ENSG00000256604	AC093668.2	0.184527	0.0209135	0.116198	0.0239574	0.294836	0.133051	0.0386997	0.228596	0.349807	0.0978976	0.175459	0.325681	0.153246	0.173733	0.362397	0.649708
ENSG00000232533	AC093673.5	8.64217	8.01786	8.06665	9.56898	6.3019	6.04482	6.42627	7.11367	1.85451	2.80728	3.28553	2.03956	1.8092	1.87575	2.21344	4.72378
ENSG00000224184	AC096559.1	1.52508	2.36814	2.70785	2.19649	1.25486	2.2253	0.977417	2.26829	0.283234	0.363026	0.622244	0.368949	0.447244	0.845999	0.560562	1.18891
ENSG00000244567	AC096772.6	2.07586	2.37001	3.00176	2.49386	3.66583	2.75188	2.98516	2.82268	6.0535	5.19542	5.51082	4.17801	5.36172	4.78697	5.9077	4.61773
ENSG00000228162	AC097713.3	2.27208	1.45846	0.949604	1.17989	2.38486	4.24524	2.06936	3.35073	3.82944	5.84908	5.76738	4.56391	9.59015	10.0227	3.45834	1.20667
ENSG00000224272	AC114730.3	0.373244	0.200808	0.157096	0.346234	0.369253	0.405176	0.338919	0.717979	0.746619	1.53422	1.1358	1.54045	1.60281	1.2072	1.03715	2.38736
ENSG00000231259	AC125232.1	1.0572	1.21698	1.47482	1.28665	1.8909	1.67993	1.82017	1.3281	2.45215	2.09558	1.96929	2.54633	1.98218	2.38672	2.58517	0.859816
ENSG00000260923	AC137934.1	0.0238749	0.01827	0.0424091	0.119747	5.76947	27.3036	0.081118	0.133367	0.281265	5.22265	0.284013	0.275226	9.46707	0.16223	0.211524	0.422229
ENSG00000273117	AC144652.1	1.35699	1.26186	1.78921	2.1714	1.48092	1.84417	1.59862	1.76158	0.672196	0.836311	0.793344	0.921591	0.529974	0.66504	0.821567	0.796557
ENSG00000234471	AC147651.1	0.151185	0.244218	0.216837	0.154831	0.277121	0	0.0816847	0.10408	0.122657	0	0	0	0	0	0	0
ENSG00000223855	AC147651.3	0.534305	0.65914	0.66165	0.433787	0.454093	0.527939	0.64463	0.345826	0.19333	0.325324	0.321848	0.262284	0.171991	0.248082	0.15147	0.320277
ENSG00000249574	AC226118.1	0.235212	0.242321	0.294454	0.231211	0.284283	0.207823	0.225529	0.235043	0.0622492	0.0651987	0.0572438	0.0642392	0.0911622	0.067052	0.0783637	0.00609283
ENSG00000167315	ACAA2	82.4056	85.8559	94.1264	90.3923	110.457	97.2664	110.551	102.529	114.229	131.307	137.296	115.995	124.442	118.4	127.285	155.756
ENSG00000132142	ACACA	21.5192	18.4219	19.7618	20.423	17.7821	14.6458	18.1066	17.2018	14.7693	14.0511	11.793	17.122	11.7106	12.8718	13.2413	10.2254
ENSG00000076555	ACACB	2.45825	2.19117	2.77032	2.75435	3.53777	3.74863	4.97625	3.29339	4.9511	4.02929	4.24813	6.96613	5.08012	6.27795	4.43619	3.29251
ENSG00000115361	ACADL	0.032583	0.12663	0.0749969	0.0935098	0.0567641	0.0376535	0.238734	0.116601	0.0485761	0.196832	0.0921792	1.18568	0.0403709	0.135615	0.0674475	0
ENSG00000122971	ACADS	4.86322	6.16888	6.50133	6.31457	8.13228	6.96168	6.96307	6.29013	10.0145	8.75007	11.6618	9.22024	6.36524	8.88586	10.6475	17.7349
ENSG00000114331	ACAP2	12.9783	12.2428	12.2095	11.0654	11.253	13.9157	13.6331	10.556	12.3761	8.97169	7.5834	11.7244	11.8352	12.4151	10.49	3.65339
ENSG00000120437	ACAT2	82.4195	70.9785	88.7547	100.889	54.472	58.0588	57.0788	67.0596	51.5801	37.5038	40.2022	41.8486	30.4992	40.3558	43.7228	47.7987
ENSG00000107897	ACBD5	17.7781	20.2396	18.8205	17.5834	18.3574	21.7436	19.895	17.7842	27.6547	21.524	20.1786	25.1087	24.8802	27.7148	26.693	12.6673
ENSG00000176244	ACBD7	1.32092	1.15849	1.48328	1.87543	2.68289	2.86875	2.9486	2.34375	3.47209	3.73234	2.78544	4.2	3.84783	4.5971	2.92958	0.561541
ENSG00000159640	ACE	1.10491	1.40712	0.38841	0.876521	0.189222	0.0180245	1.52178	0.922104	0.0861358	1.8257	0.4268	1.41732	0.758382	0.294044	0.198265	0.743828
ENSG00000078124	ACER3	14.3485	13.8579	12.7757	12.8111	10.3863	10.9407	13.3149	12.7956	10.5039	6.55681	5.84856	8.09622	8.27236	8.97542	9.12889	6.08445
ENSG00000100813	ACIN1	96.715	88.9383	96.1204	84.6785	97.4979	102.588	102.519	93.2417	131.463	145.301	143.544	128.578	137.938	140.183	126.347	124.743
ENSG00000131473	ACLY	52.8293	49.6604	52.6602	55.1913	41.1396	45.4515	42.8917	44.6064	38.9626	38.0736	36.5161	41.867	39.8616	43.6204	37.1303	25.2633
ENSG00000097021	ACOT7	94.2271	89.6718	94.6039	102.646	83.9198	72.5426	72.5923	87.4507	78.8728	77.4522	82.116	74.3824	58.0495	66.8833	76.2081	140.251
ENSG00000123130	ACOT9	27.2627	26.7516	27.1928	27.0224	22.5598	21.0579	22.1924	22.661	17.9576	21.1392	19.7131	19.6248	16.4046	17.8121	19.0449	25.6675
ENSG00000168306	ACOX2	4.953	3.5711	2.86134	3.33722	2.72242	2.27862	1.71718	3.90871	1.27234	0.862746	1.13242	1.00568	1.27692	0.720255	0.80483	1.38091
ENSG00000147174	ACRC	1.45447	1.0481	1.17946	1.0785	1.34514	1.37835	1.77518	1.29812	1.6242	2.52914	3.04624	1.73448	2.05792	1.51712	2.01258	2.73997
ENSG00000123983	ACSL3	77.3527	78.5112	86.5643	88.1575	64.4888	82.849	75.4617	69.632	39.3399	39.8383	37.025	43.2274	38.1791	38.9067	39.8071	27.0107
ENSG00000068366	ACSL4	17.4598	17.9187	22.9311	16.8855	14.7706	16.5844	19.2003	14.0251	14.0967	11.9715	10.7041	13.7422	13.1168	13.709	14.1263	5.93529
ENSG00000164398	ACSL6	0.231657	0.258199	0.173551	0.192444	0.477126	0.537072	0.254959	0.29208	1.11261	1.12047	0.987179	0.80915	1.85964	1.31003	1.70618	0.441143
ENSG00000154930	ACSS1	22.9144	22.3946	27.2411	27.171	35.4402	39.9567	34.9581	27.2352	24.6669	26.7317	31.409	23.9604	20.3255	21.8452	24.2453	26.3645
ENSG00000143632	ACTA1	34.7375	3.72067	0.575703	41.1072	0.704616	5.65405	91.6292	26.7884	0.549622	31.5488	0.98832	28.3184	0.548413	0.395624	0.965606	107.441
ENSG00000072110	ACTN1	55.5256	65.4318	52.9561	49.5766	36.0137	41.6805	43.8274	41.1567	26.3748	31.3044	30.629	31.1981	27.6306	28.6067	27.5514	23.6184
ENSG00000248746	ACTN3	0.62816	0.104357	0.0318687	0.945327	0.0335872	0.0914027	5.24555	0.676084	0.0417101	0.961031	0.0330514	0.769058	0.0235058	0.0190641	0.0582773	1.23218
ENSG00000138071	ACTR2	120.281	104.381	106.724	104.23	87.1936	100.091	103.524	98.2742	85.8532	75.1848	64.3388	82.4065	84.1118	85.9127	76.7838	34.097
ENSG00000115091	ACTR3	122.519	123.237	106.014	108.676	90.5019	105.04	111.324	103.91	73.4457	80.1241	69.514	77.5359	84.9343	83.1337	67.7701	32.4698
ENSG00000075089	ACTR6	23.6861	25.4538	24.6424	24.2325	27.3597	28.1963	29.8298	25.4773	32.8574	30.1345	33.3286	31.2827	30.5486	32.9098	31.5439	18.7247
ENSG00000115170	ACVR1	11.0561	10.3583	7.99974	8.36795	7.43572	7.06524	9.54518	10.0888	3.98275	7.40188	6.04382	5.86696	6.61974	4.69198	4.0289	3.28922
ENSG00000121989	ACVR2A	8.61401	8.9045	8.87393	7.7213	11.6628	9.34323	9.79926	9.84112	19.7334	26.2192	21.1899	24.3184	26.6777	22.7644	17.7748	12.5068
ENSG00000114739	ACVR2B	2.10148	2.65744	2.57511	2.41752	3.47045	3.74166	3.53337	2.87212	4.91888	4.23021	3.9615	4.84745	5.53498	4.99705	4.72309	3.46147
ENSG00000148848	ADAM12	10.2304	11.4378	8.62683	8.73541	8.43913	8.53644	8.41945	8.07798	5.69596	6.2959	4.82177	6.62399	8.88404	8.35666	5.54683	2.75407
ENSG00000135074	ADAM19	46.156	53.6634	47.7804	52.3056	40.8004	47.9782	50.2174	51.6078	17.8461	12.0736	11.9351	15.4391	11.7219	12.5497	14.6941	7.42029
ENSG00000042980	ADAM28	0.0680407	0.0508121	0.0538653	0.0444704	0.092483	0.0301048	0.143655	0.199886	0.0728277	0.275786	0.176981	0.090862	0.247716	0.15613	0.101121	0.0418798
ENSG00000149451	ADAM33	10.5318	23.1321	21.68	15.0486	35.0436	22.0891	31.8584	22.2281	36.6094	41.8722	66.7369	37.0618	21.6841	31.5738	41.5183	57.4335
ENSG00000154734	ADAMTS1	5.86767	7.75842	7.4034	6.02103	4.30222	6.59861	5.32376	4.46627	2.11412	1.59157	2.19946	2.09001	1.94516	2.28397	2.52901	1.15327
ENSG00000138316	ADAMTS14	0.683344	0.898141	1.0454	1.01009	1.72043	2.17424	1.23542	0.906153	0.993447	0.979517	1.23498	1.08275	0.7161	0.934406	0.998707	0.742401
ENSG00000140873	ADAMTS18	1.33338	0.98607	0.508007	0.454544	0.217734	0.102607	0.688831	0.865381	0.0810572	0.213171	0.312021	0.19554	0.638012	0.289815	0.0963266	0.122772
ENSG00000087116	ADAMTS2	1.64641	2.05015	0.323695	0.930666	0.269062	0.155165	1.34802	1.04252	0.0645284	1.48294	0.860539	0.654803	0.806409	0.469183	0.173825	0.715023
ENSG00000156140	ADAMTS3	22.0314	25.9396	23.0927	23.6411	17.2463	17.2639	23.0763	24.0633	5.8015	5.12873	4.17974	4.61087	3.85628	3.81922	4.13866	2.26619
ENSG00000154736	ADAMTS5	5.72869	4.20498	6.31733	4.48236	4.40131	5.70076	5.45638	3.53376	4.41151	3.33291	3.08985	4.07068	5.23869	5.75539	4.58686	1.18587
ENSG00000163638	ADAMTS9	23.0426	28.8724	28.7669	26.7877	18.1776	17.9389	20.1743	19.0362	11.9512	12.1782	12.4552	11.7962	8.78006	8.99954	12.1969	9.92473
ENSG00000178031	ADAMTSL1	1.08708	0.701966	0.507788	0.442671	2.06793	1.95488	3.02323	1.80964	2.66089	7.9414	5.66049	5.45109	7.69264	4.7063	2.91133	3.81219
ENSG00000163050	ADCK3	3.11514	2.90049	3.14581	3.61808	8.14741	7.66587	7.75251	6.65918	19.8294	18.3548	20.0148	16.4905	13.8634	18.0356	22.648	31.236
ENSG00000078295	ADCY2	41.6628	37.0429	37.8566	37.5397	50.2661	51.1686	40.4606	41.2465	35.1476	30.85	22.9089	43.6281	39.8214	43.3599	30.8914	8.80177
ENSG00000162104	ADCY9	9.18574	8.18197	7.26515	7.6799	6.45247	7.80872	8.79641	7.19798	4.81702	5.04596	3.94151	5.066	5.02023	5.09607	4.69096	2.87331
ENSG00000078549	ADCYAP1R1	24.2765	19.5251	27.2959	23.4096	45.2623	52.9653	37.2781	31.1678	60.0225	47.645	39.8861	59.7701	58.674	71.5387	51.905	23.4157
ENSG00000075340	ADD2	6.34991	4.20186	3.0111	2.80563	2.53833	2.49261	4.07851	4.22598	1.95416	3.0893	2.18875	2.6157	4.94205	2.02666	2.66094	1.95617
ENSG00000148700	ADD3	14.4195	13.1487	11.226	10.6098	19.4282	21.1626	18.3588	17.5282	27.6723	27.8642	27.0484	30.9773	44.4281	38.8332	29.7414	13.3023
ENSG00000182551	ADI1	32.2697	26.9212	28.6444	29.0835	35.6007	29.5576	32.6603	29.834	34.4535	40.4364	44.0201	33.7146	36.2677	34.8316	37.8157	41.289
ENSG00000006831	ADIPOR2	22.6109	22.8739	22.9933	24.7602	23.5203	23.6026	24.5944	24.0712	31.2624	30.0889	28.4881	31.2218	29.6591	33.4104	31.9019	20.1118
ENSG00000156110	ADK	44.9754	45.1856	48.3477	47.1143	51.1559	45.7357	46.8952	53.2779	59.8023	55.3777	54.996	54.511	55.4628	59.5521	59.8207	61.9467
ENSG00000148926	ADM	4.28082	78.3994	35.2169	17.0093	15.4864	23.2062	12.5284	10.5741	8.1325	4.8227	18.9304	10.8705	6.44284	5.4909	17.0877	23.009
ENSG00000181915	ADO	19.6663	18.849	17.6433	18.559	15.9049	15.4421	16.6916	17.8198	11.7155	11.0442	12.1478	10.8078	12.3985	11.1889	12.0554	9.458
ENSG00000163485	ADORA1	7.89483	6.0796	2.55188	3.47859	1.5415	1.06436	3.4502	4.84145	1.01325	2.86088	2.24386	2.34657	2.55713	1.11952	1.17633	3.10618
ENSG00000170425	ADORA2B	2.99184	4.9759	2.34277	2.97369	2.32101	1.46624	1.7828	2.94109	0.679793	1.28411	1.1982	1.15084	1.62457	0.731438	1.03855	0.843577
ENSG00000116863	ADPRHL2	25.6168	26.3116	25.231	26.8471	22.4842	22.7713	22.2909	25.5046	19.4019	21.4776	24.843	19.1663	17.3352	18.7695	21.7985	33.7507
ENSG00000120907	ADRA1A	0.11996	0.155764	0.331174	0.182637	0.246902	0.516873	0.482045	0.066064	0.078134	0.0612682	0.0192993	0.113388	0.033245	0.103584	0.10908	0
ENSG00000171873	ADRA1D	0.338587	0.114281	0.378052	0.079545	0.0590883	0	0.0352723	0.0222656	0.0188757	0.030806	0.0159719	0.0266918	0.0229969	0.00899515	0.0399248	0
ENSG00000173020	ADRBK1	49.8294	42.96	45.6762	49.4653	43.2736	42.9146	42.1709	43.0148	43.2981	34.7768	35.6686	35.971	31.5824	36.5845	41.7694	45.2218
ENSG00000100077	ADRBK2	3.94069	3.60486	4.32405	4.72804	8.2586	6.93853	8.86952	5.85521	7.28931	8.12246	6.5679	9.29093	8.24198	9.02502	7.40438	3.34136
ENSG00000185100	ADSSL1	2.46793	5.55602	5.27296	4.58071	5.97848	5.80929	4.82011	5.40396	8.30832	5.14248	7.9839	5.60248	4.11722	5.49006	8.23303	12.2552
ENSG00000259054	AE000662.93	0.0490843	0.125526	0.113701	0.535932	0.103015	0.122176	0	0.134706	0	0	0	0	0.256384	0	0	0.384084
ENSG00000181026	AEN	13.2104	11.2079	11.6976	13.6408	8.01434	8.82469	7.49608	9.94447	2.33162	2.07892	1.90748	1.92353	1.53144	1.67549	1.99031	1.89856
ENSG00000196526	AFAP1	12.6814	14.7204	14.6699	13.3779	18.3906	19.5088	19.2615	15.0104	20.621	19.1121	15.9912	22.9491	24.4072	27.6111	19.7887	8.45492
ENSG00000157510	AFAP1L1	8.41901	13.9344	15.8393	14.3257	9.23358	11.9445	10.4447	10.6836	8.11036	5.10166	5.082	6.15213	3.2722	5.02498	7.19605	5.94936
ENSG00000172493	AFF1	4.53032	4.60724	4.66312	4.03839	6.01566	7.24225	6.20026	4.29055	7.78033	6.62847	5.75839	8.78145	9.55748	10.395	7.5146	2.96932
ENSG00000072364	AFF4	18.1939	19.4836	17.8748	16.0297	19.497	23.2333	24.1709	18.2122	22.2111	20.6991	16.9143	26.0857	31.4893	28.9562	22.174	8.89274
ENSG00000157985	AGAP1	23.5202	25.0943	29.1144	28.5425	22.7008	20.7495	20.585	22.0363	22.0738	16.0248	14.852	21.7689	14.7578	18.5318	23.0763	16.3723
ENSG00000173744	AGFG1	42.4689	48.0855	52.8658	44.7994	38.7355	50.2315	44.5069	41.9071	29.8848	32.9883	30.7044	36.1317	37.0684	37.8003	35.4957	18.7102
ENSG00000092847	AGO1	9.51956	8.53347	8.16816	8.36015	9.49335	11.0881	12.1129	10.6257	10.7588	13.4322	11.2404	12.3714	15.4313	13.9398	11.022	8.07126
ENSG00000123908	AGO2	9.59581	11.4069	11.167	9.03869	10.9197	14.1606	14.6185	8.60017	6.48207	7.58496	7.10385	9.13815	9.06042	10.5174	6.20708	3.6134
ENSG00000134698	AGO4	7.68031	7.8769	7.9854	6.56934	9.32456	10.8582	9.78648	8.34498	9.54742	10.7862	8.88004	10.0452	10.6253	11.33	9.82426	5.51006
ENSG00000169692	AGPAT2	14.7135	15.8376	15.0372	16.5917	12.1234	10.8279	11.7211	14.5444	11.2778	12.0506	12.7053	10.5509	6.34983	7.69351	11.2314	29.9818
ENSG00000155189	AGPAT5	66.9429	63.4054	60.4894	61.9843	49.0121	59.214	56.9294	51.8985	48.2719	45.8097	41.1718	47.84	54.2498	55.8779	49.3947	22.6606
ENSG00000158669	AGPAT6	122.517	165.514	167.333	154.724	138.434	167.062	129.822	108.208	83.8712	92.5575	88.0577	94.6827	96.463	96.9785	93.6745	58.716
ENSG00000126705	AHDC1	4.42799	4.18064	3.92101	4.16934	4.14346	5.00593	5.83335	4.40434	6.53561	6.44734	5.05811	6.30142	5.82486	6.92317	6.53555	5.19215
ENSG00000185567	AHNAK2	1.13659	3.18568	0.997404	0.858666	1.81176	0.450413	0.508525	0.812553	0.312557	0.591335	0.938885	0.884841	1.06377	0.250205	0.609603	0.779087
ENSG00000145192	AHSG	0.168611	0.249741	0.428646	0.530033	0.430013	0.409107	0.202867	0.328748	0.26544	0.0286233	0.111241	0.0687396	0.0755993	0.103342	0.358581	0.480179
ENSG00000126878	AIF1L	393.94	261.403	290.822	325.62	254.47	232.576	261.527	298.197	182.742	178.808	153.825	190.878	169.072	146.911	168.635	167.083
ENSG00000147853	AK3	44.5497	45.9385	44.9755	42.5537	54.9529	46.5759	51.9374	55.9381	84.5409	72.7444	73.6917	80.9805	85.6131	75.5296	85.084	50.626
ENSG00000162433	AK4	70.5953	76.5639	85.0381	81.0717	88.438	97.697	84.0117	75.2424	41.6326	34.6885	36.9039	45.0794	37.4693	39.4903	40.5808	21.9403
ENSG00000154027	AK5	0.157537	0.0701342	0.0840621	0.0137153	0.189808	0.204555	0.0539808	0.147144	0.0873301	0.21799	0.161157	0.0914711	0.077526	0.477167	0.219187	0.17308
ENSG00000155085	AK9	1.7372	1.85729	1.65529	1.66663	1.9046	2.858	2.37064	1.94091	2.28698	2.64917	3.37709	2.66346	3.17789	2.97241	1.99783	2.25162
ENSG00000023516	AKAP11	13.7929	11.9008	11.597	11.2498	10.4706	14.9433	13.602	10.6912	12.0149	9.61715	7.69048	12.3032	14.6317	13.9304	10.3671	3.29459
ENSG00000131016	AKAP12	17.2301	81.5444	53.1729	34.7827	42.6492	54.8205	35.1738	27.0473	27.4193	20.2193	25.4175	31.6257	21.3057	25.2929	35.0908	18.0294
ENSG00000186471	AKAP14	0.0450863	0.0289459	0.0250238	0.0469916	0.0491116	0	0	0.0467753	0.0913089	0.0985996	0.0749958	0	0.319489	0.247272	0.0234324	0.268503
ENSG00000241978	AKAP2	31.7766	36.3912	37.2574	33.9865	33.5972	37.6348	32.6309	28.9231	12.6054	14.1655	12.9639	16.6636	19.6128	14.45	12.85	4.23762
ENSG00000151320	AKAP6	0.611876	0.780543	0.49765	0.523581	0.489817	0.226389	0.717408	0.378376	0.176267	0.280748	0.312515	0.239893	0.911915	0.379517	0.244219	0.147878
ENSG00000118507	AKAP7	87.0632	94.0762	100.62	106.457	121.801	115.097	121.886	109.643	36.8365	31.2653	38.7537	35.9625	30.3266	31.0963	35.9119	22.7337
ENSG00000011243	AKAP8L	31.103	35.6476	35.3576	33.7662	39.8032	33.0285	34.9586	36.0294	44.3082	46.9922	54.0976	44.3924	34.7467	35.9263	45.6133	72.7905
ENSG00000174574	AKIRIN1	51.8739	45.6418	43.6718	45.9491	36.4462	42.2609	46.3708	43.2703	28.9405	31.3132	26.1634	29.0931	35.7883	33.7672	28.7244	17.1947
ENSG00000162641	AKNAD1	2.51591	3.14951	4.0109	3.203	8.79909	7.11516	6.75638	4.94381	15.8801	18.1344	25.293	17.3968	22.3086	15.7768	19.9126	29.4353
ENSG00000196139	AKR1C3	0.168035	0.41473	0.34408	0.243619	0.319219	0.305242	0.553645	0.457898	1.30703	0.738869	1.44103	0.560519	0.454902	0.672631	1.25285	1.6752
ENSG00000142208	AKT1	241.754	223.175	239.892	256.725	222.71	195.558	195.202	224.538	210.884	194.044	194.302	204.421	180.808	211.743	206.008	180.573
ENSG00000204673	AKT1S1	39.9475	39.5762	41.5485	45.0231	49.2672	43.7605	42.3046	48.534	53.8724	57.0379	60.9215	49.3739	43.5117	49.5375	51.9706	75.9444
ENSG00000117020	AKT3	26.5029	26.6279	19.8867	20.0244	31.6765	37.0288	46.1241	33.53	52.3084	71.3562	55.5801	61.597	101.346	80.8485	50.1152	24.4296
ENSG00000259171	AL163636.6	0.92177	2.98134	2.18443	2.53064	4.91248	3.41228	5.55981	2.54081	6.16354	4.02508	4.73438	6.28909	4.47954	5.93267	5.43794	2.63277
ENSG00000220023	AL592183.1	3.52568	3.15786	3.49	3.69004	5.47086	4.95501	5.79289	4.90579	5.99381	5.5153	4.75589	5.7517	6.3642	6.58381	5.5072	1.8651
ENSG00000267884	AL626787.1	1.92416	1.34154	1.0822	1.49698	0.380967	1.0578	0.23432	0.684812	0.207952	0.426461	0.590471	0.558079	0.307041	0.230905	0.709727	0.564526
ENSG00000023330	ALAS1	27.0415	20.982	18.6169	23.996	14.5388	18.7269	16.0218	21.6323	21.4456	21.0421	19.8422	20.7928	20.1901	23.2955	22.9526	29.7205
ENSG00000170017	ALCAM	0.927117	1.49382	0.825409	0.905711	1.20889	2.38239	1.7054	1.52742	6.79599	4.65613	3.08852	4.45351	3.75892	6.47883	4.89465	2.81759
ENSG00000059573	ALDH18A1	39.4321	35.0519	36.9185	38.5272	27.707	30.1606	28.3697	32.2897	24.1949	25.0876	21.2657	23.2237	22.432	22.9109	22.8932	18.7199
ENSG00000128918	ALDH1A2	0.686481	1.19349	0.958745	1.41536	0.566004	0.446211	0.932503	1.57636	0.487552	0.578173	0.320781	0.219265	0.27295	0.297845	0.396866	0.238722
ENSG00000137124	ALDH1B1	23.4196	19.2196	20.9337	23.2722	17.6773	19.5503	18.2079	18.1397	11.1012	9.99672	10.2558	10.7895	9.5316	10.9724	9.3095	7.7053
ENSG00000144908	ALDH1L1	0.0406224	0.0648706	0.0108103	0.00997872	0.0190345	0.0106549	0.20608	0.0238368	0.0176815	0.0170017	0.0234987	0.700184	0	0	0.00223059	0.130019
ENSG00000108602	ALDH3A1	0.402331	0.824847	0.805263	0.759343	1.83619	1.54265	1.56713	0.931707	3.18682	3.84979	3.82084	2.50157	2.25859	2.92622	3.01292	4.0799
ENSG00000072210	ALDH3A2	49.0198	57.6141	60.5238	55.2599	86.268	92.1516	92.0434	63.4448	113.568	121.279	128.746	120.325	128.935	150.72	117.737	92.5484
ENSG00000119711	ALDH6A1	2.88963	3.05603	2.94734	3.47469	5.24833	5.11685	6.05036	3.56864	5.82173	6.33839	4.83532	8.96584	7.24949	6.96559	5.23521	3.36288
ENSG00000164904	ALDH7A1	57.9585	50.2582	57.7209	59.1611	62.2978	60.08	72.8539	65.2591	75.2828	86.7419	76.7232	75.7669	85.1099	80.4156	73.3105	90.2728
ENSG00000118514	ALDH8A1	0.557783	0.520116	0.8116	0.550121	0.716483	0.967936	0.599787	0.605561	1.13031	1.16236	1.27211	0.670132	0.692123	0.766783	0.729861	0.859739
ENSG00000214297	ALDOAP2	0.307478	0.718647	0.0564363	0.378543	0.139011	0.149942	1.33234	0.37502	0.0994555	0.378621	0.36048	0.695011	0.128424	0.0326381	0.114673	0.39305
ENSG00000175548	ALG10B	0.947133	1.36139	0.796079	0.669698	0.954315	1.37856	1.2826	0.933638	1.08899	0.877958	0.386364	1.19586	1.4471	0.9903	1.16392	0.101566
ENSG00000159063	ALG8	48.5048	36.6715	38.7173	41.2564	35.015	33.7481	32.3569	37.3881	28.2373	29.7618	30.8782	27.625	29.2575	27.3633	27.9469	40.2119
ENSG00000100601	ALKBH1	5.00309	5.97653	5.11661	5.04369	6.17696	5.63441	5.3728	6.47462	7.45339	6.57218	7.90481	7.21559	7.75325	6.64387	7.92368	8.06006
ENSG00000125652	ALKBH7	34.6541	44.2314	47.2751	44.9916	53.6604	51.1748	46.522	49.2807	57.7733	52.9488	67.2171	49.8647	36.6045	44.3914	59.7523	172.929
ENSG00000137760	ALKBH8	5.18877	4.8079	5.39442	5.10217	4.21681	4.94663	5.32861	4.68185	4.64023	3.33628	3.20582	3.6642	3.75971	3.41326	4.55877	2.13119
ENSG00000198796	ALPK2	0.569566	0.640925	0.588898	0.333411	0.345826	0.238518	0.571066	0.587879	0.105245	0.364249	0.309135	0.202257	0.256864	0.0928862	0.0945347	0.272489
ENSG00000052850	ALX4	0.273426	0.0866138	0.110588	0.0892863	0.0513493	0.130674	0.0737825	0.0622743	0.0880917	0.0554144	0.039713	0.0411702	0.0839704	0.0397051	0.136699	0.0658599
ENSG00000110497	AMBRA1	7.82137	6.76602	6.64403	6.5007	7.9093	8.50463	9.91029	8.19574	9.07107	10.0974	8.60984	9.4178	9.54379	10.262	9.33806	7.03002
ENSG00000123505	AMD1	59.5816	63.0787	61.6028	58.6647	46.9905	49.2731	54.1791	47.1968	47.6075	44.3032	51.2218	50.0294	64.0994	49.6658	57.5631	30.7468
ENSG00000184675	AMER1	3.2944	2.93742	3.14285	2.93513	2.74616	3.03167	3.42518	2.86	2.26013	1.95588	1.69707	2.4264	2.56786	2.68494	2.2719	1.42003
ENSG00000181754	AMIGO1	2.80579	2.15759	2.41867	2.442	3.74997	3.63671	3.75965	3.47833	4.88093	3.84386	3.01683	4.29511	3.59679	4.22353	4.74027	2.88022
ENSG00000139211	AMIGO2	9.07325	3.99157	3.08546	2.96822	1.78622	1.26042	2.33886	4.17926	0.423858	1.35447	1.26819	0.968892	1.67202	0.740806	0.578105	0.820598
ENSG00000126016	AMOT	1.25001	0.636996	0.587288	0.91369	1.02753	1.39958	1.25629	1.45739	2.16673	2.15417	1.89546	2.39958	3.82471	2.65171	2.63582	1.32947
ENSG00000166025	AMOTL1	19.5494	18.2023	18.0918	18.4343	19.8509	19.661	19.4379	19.0401	24.9376	20.467	19.7924	23.0569	32.2691	31.8713	26.274	12.6229
ENSG00000114019	AMOTL2	9.59791	6.93548	6.57297	7.30591	6.55693	6.34755	10.1359	8.45873	9.46697	22.1008	13.6338	13.722	15.75	10.5051	7.78176	7.97624
ENSG00000133805	AMPD3	0.295024	0.700801	0.23609	0.296927	0.235737	0.152638	0.311462	0.148237	0.0755501	0.148704	0.0937325	0.174179	0.260241	0.0196809	0.142543	0.179118
ENSG00000013523	ANGEL1	6.32756	5.86165	6.26936	5.96347	7.46591	7.94373	9.29649	7.34949	9.06998	12.1048	8.72428	9.91682	11.4166	10.7593	7.77147	3.85812
ENSG00000154188	ANGPT1	1.86512	0.910894	0.325793	0.462696	0.742608	0.660065	0.776239	1.26739	1.24543	1.62592	1.50687	1.47603	3.99757	1.87396	1.86581	0.556201
ENSG00000091879	ANGPT2	0.202743	0.894601	0.599407	0.40458	0.201637	0.573054	0.265482	0.184553	0.0496656	0.0241592	0.0697955	0.0529046	0.0383423	0.0581079	0.0354287	0.0612981
ENSG00000116194	ANGPTL1	3.82368	2.11216	1.91796	1.78865	1.56515	1.95474	1.99041	1.90468	0.936642	0.750003	0.42163	1.00531	0.381397	0.371345	0.484116	0.317134
ENSG00000136859	ANGPTL2	29.3269	31.6144	29.8441	31.9878	31.7984	29.832	31.2599	31.1942	51.1824	55.7557	59.0393	48.916	57.7433	54.4018	51.4656	44.993
ENSG00000029534	ANK1	4.43998	5.16732	6.04451	4.98359	3.23326	4.06012	3.78506	3.82557	2.1302	1.86964	1.85251	2.00546	1.42204	1.51732	1.67731	1.88858
ENSG00000145362	ANK2	26.6382	32.9456	27.695	26.1649	47.351	53.8417	59.9	39.7367	71.951	81.3978	63.7822	83.0586	97.4713	99.6938	71.5283	49.8254
ENSG00000151150	ANK3	37.8796	35.7074	46.5896	42.2389	30.8134	38.2092	33.5415	29.3597	35.5315	20.4797	18.9346	28.7273	19.5294	27.9312	31.5516	8.24915
ENSG00000154122	ANKH	5.57737	4.88548	2.99739	6.81161	4.24152	2.43614	3.24815	5.50839	2.28657	2.39148	2.40663	2.44937	1.72953	1.98213	1.56726	2.67354
ENSG00000001629	ANKIB1	15.3185	14.7874	14.3256	13.7945	13.3013	16.3064	14.8039	13.4289	13.6541	13.6528	10.8262	14.6092	16.7223	15.7329	12.5325	4.56299
ENSG00000170209	ANKK1	1.04397	1.25486	2.67014	2.57194	2.51589	3.37967	1.47558	1.87242	0.78231	0.253073	0.424984	0.44373	0.259567	0.318543	0.713139	0.368916
ENSG00000164331	ANKRA2	7.87344	9.02973	8.59711	8.39326	11.9786	9.87342	9.83374	11.8659	13.9203	14.1336	14.0989	12.9792	14.7449	13.7196	13.5282	7.16184
ENSG00000076513	ANKRD13A	14.4638	13.6318	16.2122	15.266	18.8403	20.0789	19.4842	17.026	23.9413	20.7047	19.7271	23.4073	21.9897	27.0971	23.8097	16.1633
ENSG00000181039	ANKRD34A	1.05651	0.955204	1.13459	1.1414	0.648301	1.03758	0.916365	0.704685	0.344595	0.28878	0.364893	0.337607	0.23656	0.246889	0.436378	0.291071
ENSG00000154945	ANKRD40	33.0951	31.1112	35.5425	35.893	32.0294	32.0846	35.207	33.7731	28.3791	25.9987	22.4964	29.8534	27.0488	29.8714	26.5425	12.7989
ENSG00000065413	ANKRD44	12.132	13.8128	15.4514	12.2725	9.77392	16.7597	16.0913	13.5496	8.13676	5.98891	4.30989	7.55994	8.28311	8.78637	5.8388	0.953322
ENSG00000186106	ANKRD46	7.57446	6.65835	5.86271	5.74031	6.46867	6.84865	6.70327	6.06814	9.29924	8.4148	8.11248	8.39191	9.42959	8.92984	9.82921	4.56676
ENSG00000151458	ANKRD50	6.55386	6.08719	7.61981	6.76713	8.05891	9.86275	10.3177	6.7771	14.5831	9.83831	8.57306	13.2014	15.7477	15.9317	13.451	3.817
ENSG00000139645	ANKRD52	18.9213	14.8729	15.7046	16.1693	11.7452	13.6038	15.0653	14.1419	10.0508	10.4833	8.08097	10.5047	11.0008	11.4536	9.32416	6.49517
ENSG00000235098	ANKRD65	18.4582	17.5339	17.9002	21.6704	26.3243	23.0208	18.5391	21.5593	38.211	37.2409	45.4384	34.0711	35.8632	38.0931	43.6027	64.5093
ENSG00000156381	ANKRD9	21.4725	21.5517	22.6235	24.9073	17.8746	15.1268	16.1014	21.4364	15.3736	12.8891	17.3055	12.9464	9.37172	14.1773	16.1199	27.9249
ENSG00000163516	ANKZF1	7.15967	10.2452	8.88493	7.83269	13.7447	11.2675	14.194	10.3928	18.2493	18.9622	22.3578	18.0119	16.6285	15.9719	20.7007	28.601
ENSG00000131620	ANO1	20.813	23.5187	21.3359	17.2191	10.1188	15.6935	16.2488	11.713	12.0771	8.72673	5.59931	9.65426	4.37502	7.77055	12.5957	4.82814
ENSG00000143401	ANP32E	79.7259	82.8322	88.4447	85.1608	86.2111	88.7708	89.9987	81.7363	103.074	93.8383	89.7849	108.66	102.954	108.728	93.3129	63.8648
ENSG00000163297	ANTXR2	26.3932	20.8946	20.5735	23.6965	24.8326	29.3097	28.7514	27.3179	41.0305	43.9944	31.4463	43.4135	55.38	49.0826	38.1836	18.7163
ENSG00000135046	ANXA1	520.093	489.662	498.684	431.124	401.191	449.079	445.685	411.628	259.863	280.023	305.308	286.603	249.241	250.112	305.194	253.423
ENSG00000122359	ANXA11	14.2503	20.3786	24.1777	22.5694	21.9432	16.6333	15.5769	16.061	14.991	9.60509	14.1426	11.5127	6.21075	9.21951	14.68	20.904
ENSG00000231991	ANXA2P2	8.607	21.5156	5.43194	6.18608	5.49395	3.83125	10.4185	10.1606	4.12157	11.2824	9.26191	6.89986	5.53812	4.82507	4.91602	7.33029
ENSG00000143412	ANXA9	0.252621	0.243734	0.202092	0.302313	0.376502	0.433465	0.403487	0.373657	1.30721	0.705588	0.722691	0.898964	1.03486	0.774736	0.86658	0.561742
ENSG00000234380	AP000330.8	0.120055	0.240968	0.110029	0.101278	0.083273	0.0123769	0.0107963	0.162268	0.0981297	0	0.0224336	0	0.0333934	0.00799647	0.0261369	0.0219868
ENSG00000227755	AP000344.4	0.149183	0.0330856	0.116411	0.0366693	2.59702	0.190508	0.0554576	0.0930909	0.217719	0.217359	0.107221	0.114672	0.0993397	0.126443	0.161613	0.234194
ENSG00000228798	AP000473.5	1.88865	2.43584	2.15197	1.40093	3.24192	3.85563	4.54164	2.49785	5.00139	9.89506	9.63071	6.01126	10.4836	6.48602	4.47161	6.96439
ENSG00000270093	AP000473.8	1.03365	0.763731	1.06289	0.622977	1.88121	1.37933	1.86949	1.25491	2.81985	4.68347	4.64189	3.96558	5.02489	2.75775	2.95339	1.66959
ENSG00000255059	AP000620.1	11.3662	20.7927	6.37758	6.12367	4.31725	1.00629	11.049	15.5787	4.12022	16.0247	11.3055	9.56961	5.47128	5.3342	3.73153	9.7329
ENSG00000239600	AP000797.2	0.593975	1.42856	0.291726	0.478672	0.371148	0.254168	0.327189	0.826298	0	0.704483	0.2417	0.085787	0.0807695	0	0	0.638845
ENSG00000237989	AP001046.5	3.03188	4.37791	4.27613	3.57274	4.29892	5.14698	4.20631	3.50644	1.55784	1.59633	1.68402	1.62078	0.900569	1.39992	1.38173	1.62441
ENSG00000042753	AP2S1	97.4578	115.916	98.0324	105.328	105.279	82.5926	92.7997	112.261	93.9239	111.336	138.391	95.3039	80.5169	84.4238	101.407	369.549
ENSG00000070718	AP3M2	10.3361	10.8526	10.2505	9.95078	8.83252	9.09196	11.3684	9.71801	8.08771	6.90286	7.0303	7.54253	7.94668	7.58605	8.24099	6.79721
ENSG00000125843	AP5S1	9.58526	9.21067	9.79075	10.175	11.1018	10.8987	9.20754	11.8141	14.6467	15.8697	14.3815	14.0696	12.7891	14.3207	14.8365	17.3393
ENSG00000242802	AP5Z1	18.1908	19.6434	21.0669	20.1403	26.3331	19.8059	21.7762	21.5812	25.2701	25.8029	34.1433	23.6253	17.8355	22.8285	27.5484	58.8397
ENSG00000034053	APBA2	10.2899	9.97005	9.56395	10.3406	10.2032	11.2786	10.0952	11.3079	12.9349	13.5101	13.738	12.4152	15.0146	14.6028	13.2092	16.6249
ENSG00000166313	APBB1	31.8278	30.4714	31.2413	32.0669	35.5421	30.7235	32.4287	36.7863	44.3472	43.5965	49.0812	41.8066	37.2676	40.0972	45.0768	71.8688
ENSG00000115266	APC2	2.73682	0.756971	0.711662	0.976387	1.45439	1.47187	1.03279	1.72423	4.18382	3.20563	2.15553	3.08412	5.72549	4.08617	4.49129	2.46043
ENSG00000154856	APCDD1	62.5921	50.5256	66.5915	74.7619	99.0678	110.385	90.8995	72.1825	130.059	123.151	114.701	129.9	129.772	153.867	118.093	74.4633
ENSG00000169188	APEX2	15.9992	13.1683	15.6691	15.5335	12.3522	11.9007	12.1266	14.0746	10.6424	10.5351	10.9611	9.83464	9.02814	9.76053	10.3701	8.78886
ENSG00000171388	APLN	0.266732	3.98845	2.54519	1.44165	1.60725	1.84295	0.749644	0.701684	1.59971	0.519507	1.28467	1.38159	0.622124	0.877639	2.1222	1.7986
ENSG00000134817	APLNR	3.14882	1.00742	0.552291	1.12703	0.341556	0.241308	1.61181	2.13235	0.105703	2.74695	0.436927	0.816181	0.543498	0.420539	0.0795354	0.102765
ENSG00000130203	APOE	7.24833	18.721	10.2537	8.28438	12.2294	8.82279	6.31499	9.765	21.491	16.6105	32.3854	12.9977	33.0828	26.6084	57.6539	71.8148
ENSG00000100342	APOL1	0.920245	0.280586	0.112635	0.465519	0.0982663	0.47475	0.14947	0.271696	0.076188	0.0740473	0.136255	0.0891826	0.37292	0.0270039	0.0495027	0.0565701
ENSG00000100336	APOL4	1.02606	0.692427	0.664523	0.846591	0.924083	1.52659	0.798298	0.576243	0.433083	0.235522	0.638624	0.528891	0.635297	0.32122	0.27675	0.468985
ENSG00000221963	APOL6	0.592002	0.433403	0.219881	0.298877	0.356058	1.20235	0.257349	0.243273	0.196442	0.0939891	0.267523	0.210004	0.566075	0.174408	0.196175	0.0783308
ENSG00000136044	APPL2	16.2735	17.2892	14.9016	14.5575	20.3152	21.0965	20.2325	21.538	24.3719	24.5752	24.7578	23.9221	28.0925	25.1124	25.7997	13.7696
ENSG00000165272	AQP3	0.161804	0.114175	0.140288	0.147431	0.357124	0.501283	0.309306	0.298069	0.457126	0.397498	0.573743	0.501727	0.407137	0.602497	0.607848	0.58525
ENSG00000186466	AQP7P1	0.272351	0.434041	0.512362	0.362065	0.353645	0.303554	0.424374	0.293269	0.173724	0.0680736	0.0911469	0.150934	0.0292736	0.0651225	0.0585421	0.0678328
ENSG00000169083	AR	2.51056	2.02175	2.47057	2.11368	2.69724	2.47364	2.74969	2.37785	3.82439	2.51138	2.42078	3.46825	2.98059	3.68165	3.26582	1.39996
ENSG00000047365	ARAP2	0.726374	0.454833	0.441466	0.360488	1.15754	0.807819	0.812319	0.559854	4.11692	2.7863	2.15166	3.04363	3.3673	3.30213	3.07975	1.117
ENSG00000120318	ARAP3	14.5858	13.6859	15.5448	15.3578	10.5714	11.5515	11.9373	11.9954	7.96323	6.45732	6.80658	6.45928	5.62768	7.35225	8.19717	8.05552
ENSG00000198576	ARC	13.3791	10.7108	14.3801	13.9539	9.48372	17.0243	13.313	9.72436	1.66608	0.781722	1.28195	0.803396	0.395118	0.714128	1.02082	0.96942
ENSG00000095139	ARCN1	101.846	94.7939	93.6372	94.0912	83.0841	87.0449	92.1087	91.8007	60.6386	65.6204	69.4451	63.5427	68.5116	63.32	62.228	55.1219
ENSG00000143761	ARF1	189.429	194.3	186.843	191.729	172.304	164.786	161.983	177.933	146.003	159.963	162.59	155.299	133.28	138.204	147.78	211.789
ENSG00000168374	ARF4	180.515	164.659	150.79	155.04	125.601	133.586	141.421	149.682	112.919	124.587	121.987	115.118	122.886	106.535	114.128	82.4008
ENSG00000165527	ARF6	132.392	147.649	152.557	146.895	136.471	144.093	138.405	127.1	83.4467	84.4578	89.4257	85.1576	86.0143	90.1366	90.3256	73.9257
ENSG00000149182	ARFGAP2	34.4765	35.7326	33.5835	34.9298	38.9302	36.5901	37.725	38.2524	42.6457	48.4014	49.0871	44.4161	36.8493	40.3985	45.4375	54.2649
ENSG00000165322	ARHGAP12	48.3936	48.1643	44.3516	41.2429	46.3932	45.1817	46.7817	55.0864	19.7965	25.9159	29.178	24.4671	26.9669	23.1205	22.0009	15.1048
ENSG00000075884	ARHGAP15	0.0247456	0.0205265	0.0289659	0.0116965	0.0183153	0	0.0971214	0.0455763	0.0432829	0.0739858	0.0701283	0.0600055	0.129071	0.0143788	0.092425	0.0385125
ENSG00000137727	ARHGAP20	4.12266	4.82576	5.50875	4.95563	9.23136	8.53606	8.93807	7.05903	17.5162	16.3201	14.5056	18.6777	20.595	21.7138	18.2977	6.47254
ENSG00000163219	ARHGAP25	0.200076	0.187659	0.186759	0.143909	0.159985	0.212312	0.259068	0.318834	0.0168362	0.145685	0.0874396	0.0714769	0.100567	0.0977068	0.0454388	0.149109
ENSG00000145819	ARHGAP26	1.8003	2.66401	1.79208	2.0164	1.60241	2.50549	1.68131	1.17755	1.52707	1.14377	1.09893	1.15255	1.00412	1.19761	1.14315	0.845651
ENSG00000137962	ARHGAP29	0.552698	0.937208	0.422386	0.424403	0.232798	0.133585	0.576068	0.503166	0.0405576	0.370332	0.234986	0.245768	0.280063	0.215401	0.109887	0.0457898
ENSG00000031081	ARHGAP31	9.17633	7.42199	8.84189	8.62128	7.93731	11.7143	11.4097	9.88728	4.89992	4.74639	3.69309	6.00419	6.1498	5.5134	4.29864	2.12762
ENSG00000004777	ARHGAP33	17.2142	18.196	19.6154	20.9326	26.3659	21.4534	21.0924	18.828	27.2645	23.3539	29.3893	27.8575	22.9835	28.4056	29.2328	30.2394
ENSG00000147799	ARHGAP39	7.91709	5.83563	5.54834	5.83906	4.58754	4.46438	4.72082	5.99153	4.89702	4.04603	3.98385	4.25432	3.77461	4.04222	5.01738	4.50158
ENSG00000165895	ARHGAP42	20.187	19.2131	20.4102	19.1356	22.1875	28.0758	25.1608	18.7799	16.0853	13.3309	10.5517	16.9808	19.1054	19.8246	15.3093	3.92574
ENSG00000141522	ARHGDIA	330.81	296.986	341.991	370.734	245.123	235.001	218.234	276.983	170.035	178.58	196.071	171.093	137.271	156.67	183.649	315.515
ENSG00000111348	ARHGDIB	0.482153	0.967742	0.248816	0.522852	0.325257	0.345293	0.245736	0.355261	0.223137	0.211962	0.129309	0.172751	0.174821	0.0566087	0.37883	0.235945
ENSG00000074964	ARHGEF10L	6.46385	7.9515	6.6158	6.05677	8.41874	6.97889	6.79355	7.53657	12.3509	10.7742	12.372	10.7224	12.8609	12.0075	14.1578	16.8815
ENSG00000214944	ARHGEF28	6.79126	9.89117	10.8385	9.5584	13.7371	12.7933	13.5323	10.5094	20.229	18.4089	19.1448	19.1411	17.2506	17.4233	22.1029	17.0068
ENSG00000163947	ARHGEF3	1.00608	0.944739	0.655594	0.576264	1.19478	0.92499	0.532808	1.43538	1.17696	0.963006	1.7655	1.35648	2.56686	2.02888	1.77797	0.72334
ENSG00000183111	ARHGEF37	0.233963	0.249344	0.168351	0.175147	0.337466	0.267844	0.298686	0.308065	0.459694	0.355548	0.55535	0.494953	0.80249	0.311898	0.577828	0.514999
ENSG00000129675	ARHGEF6	39.4473	28.0727	27.5276	27.2862	25.565	27.6759	33.3415	29.6172	17.0642	19.8417	16.8949	19.5778	19.1418	16.9881	14.9646	10.0463
ENSG00000102606	ARHGEF7	32.4205	34.5513	36.9601	33.9001	38.8044	46.9558	41.5036	38.3774	27.5661	21.0194	22.3859	23.5629	22.6499	26.2378	26.5967	12.5369
ENSG00000131089	ARHGEF9	15.7906	13.83	12.7684	12.7207	16.887	17.3085	17.919	16.0187	19.4619	21.2862	21.1719	21.4123	25.9785	22.6396	19.9233	23.2405
ENSG00000117713	ARID1A	12.1479	11.5694	11.8524	11.9842	13.1494	13.1915	15.894	13.4638	15.8126	17.566	14.5412	17.9589	17.8071	17.0998	15.9125	8.62132
ENSG00000189079	ARID2	10.4127	9.87989	9.82387	9.26506	11.4211	11.8628	12.3365	10.3966	13.287	14.8891	12.0339	13.3183	14.4988	15.0593	13.0187	9.53213
ENSG00000054267	ARID4B	12.2683	11.1771	11.0487	11.4521	13.4124	15.8669	14.5753	13.932	21.9736	21.3055	19.5121	22.4716	25.8035	24.4215	21.5047	8.62852
ENSG00000196843	ARID5A	11.5477	14.7136	14.3494	12.7962	12.276	14.6979	14.2649	12.717	7.66069	8.32396	9.49769	8.49927	6.48683	6.70969	9.01903	13.3921
ENSG00000150347	ARID5B	2.55188	2.94215	2.71078	2.20822	2.88862	2.84067	3.14532	2.80563	6.76824	6.85786	5.90292	7.17673	8.41496	8.2017	6.26637	3.72006
ENSG00000120805	ARL1	32.1953	34.6954	31.3129	28.7141	26.172	26.4338	27.5032	26.785	22.3627	22.6995	20.9164	22.7461	24.3525	21.9598	22.1913	14.3066
ENSG00000175414	ARL10	12.969	12.5353	12.5309	12.9098	8.71667	11.8385	11.9457	9.50925	8.1793	7.71542	6.84328	8.18363	9.84831	9.33654	6.59057	4.6721
ENSG00000213465	ARL2	51.3749	49.7013	50.5975	53.2313	40.7697	35.3944	40.3721	44.5487	33.254	37.4021	44.7804	36.7013	30.0442	32.4752	39.5327	89.3804
ENSG00000102931	ARL2BP	56.5046	53.8676	53.0427	56.5007	50.3446	48.1078	49.6389	56.8035	41.8527	42.9088	43.4975	41.1375	44.031	42.6758	43.9786	34.495
ENSG00000122644	ARL4A	39.6034	31.3119	34.5572	31.4028	32.8607	28.5135	29.9418	40.3423	72.6088	75.1692	77.3779	73.1468	72.1594	70.1799	62.497	77.9992
ENSG00000188042	ARL4C	38.3776	69.82	42.6846	45.6341	60.0482	53.9928	52.5003	68.1038	67.7865	64.6601	86.3227	66.2149	81.8393	79.5821	73.0178	56.9349
ENSG00000175906	ARL4D	3.29447	2.21039	1.97661	1.90328	2.57434	2.24417	2.1608	2.80051	2.95911	3.34706	4.684	2.93937	6.50271	4.28841	4.26839	5.23363
ENSG00000170540	ARL6IP1	343.698	295.365	317.288	312.704	389.378	362.08	387.994	371.825	410.628	490.596	457.537	489.899	552.215	484.83	397.979	255.591
ENSG00000182196	ARL6IP4	98.0686	101.345	104.678	105.833	103.638	87.4088	79.3742	106.577	103.213	104.186	136.56	99.8073	73.085	83.1801	109.421	323.778
ENSG00000144746	ARL6IP5	42.6193	42.1284	35.7278	35.0919	40.8481	40.3885	41.0214	39.2239	47.9248	50.7511	50.9525	50.958	51.951	48.5526	51.5243	41.7627
ENSG00000143862	ARL8A	44.2535	48.717	46.1607	48.0794	43.8027	40.4464	43.145	46.8784	37.6641	36.1626	40.5137	34.5762	32.7344	35.1496	38.614	40.3777
ENSG00000196503	ARL9	0.310514	0.251045	0.492787	0.331161	0.440655	0.263314	0.229331	0.307472	0.793745	0.626492	0.755379	0.622025	0.357361	0.541596	0.879345	1.13961
ENSG00000104442	ARMC1	24.0778	22.5096	24.5241	25.4008	25.283	25.7366	27.3073	24.9527	34.3004	30.1848	29.9752	32.3884	34.5563	35.1499	34.0009	19.0078
ENSG00000140691	ARMC5	4.60571	3.73385	3.36982	3.73575	3.83037	3.15259	4.533	4.36078	5.85518	6.53258	7.30552	5.53144	5.57636	5.17885	6.33271	15.8641
ENSG00000126947	ARMCX1	27.1827	30.3512	28.9693	25.1171	32.04	34.3247	37.4881	28.5946	46.7043	48.4546	55.4197	45.3601	50.0217	45.668	46.9773	36.9071
ENSG00000184867	ARMCX2	8.95654	6.51182	4.25503	3.88694	3.80231	3.21254	5.19216	4.64024	2.29879	5.44669	3.99586	3.1896	4.94155	3.60873	2.60731	2.98603
ENSG00000125962	ARMCX5	13.231	14.2225	16.7613	16.3567	15.327	13.4926	14.9669	16.2125	10.1349	9.6778	8.26459	10.1107	9.04687	9.01307	10.6063	6.98666
ENSG00000172379	ARNT2	15.604	15.1002	17.0731	17.6546	19.2625	20.8234	20.1303	19.2912	25.3157	21.1016	16.9857	22.8121	23.502	26.098	23.7528	14.3249
ENSG00000163466	ARPC2	160.61	179.119	148.742	156.445	139.792	127.136	137.42	162.029	113.432	120.364	123.769	114.523	105.37	104.243	119.603	129.454
ENSG00000136950	ARPC5L	47.6074	43.3135	45.7313	50.7163	41.1181	36.9759	37.4289	45.5435	28.6527	30.1706	34.6712	26.5492	24.8999	24.4164	31.9451	43.1601
ENSG00000105643	ARRDC2	0.277567	0.765289	0.529458	0.293386	0.594482	0.629277	0.524713	0.612678	2.589	1.11328	2.32967	1.88931	1.73808	2.23574	2.77789	2.50073
ENSG00000113369	ARRDC3	8.66262	26.2561	14.6996	8.49098	14.5623	18.2393	13.8312	10.8669	31.7218	29.8848	29.5369	30.5066	36.2097	31.1318	28.0888	14.9761
ENSG00000180801	ARSJ	12.0235	12.4945	9.99707	10.5144	9.46703	9.44793	8.85185	10.7189	3.83842	3.67402	3.21757	4.39348	5.53124	4.55009	3.77341	1.23034
ENSG00000156219	ART3	2.32014	3.072	4.45733	3.45476	5.74515	6.16308	6.63341	5.65295	7.5186	8.25652	5.88346	7.20582	6.93825	6.04207	6.10307	3.99586
ENSG00000004848	ARX	14.6578	12.7093	16.8945	18.4148	24.9709	22.3427	18.5276	19.2541	31.2987	23.1365	27.5483	26.5331	26.1439	27.5842	33.5734	20.3611
ENSG00000204147	ASAH2B	0.769464	0.798604	0.668949	0.851861	0.575443	0.644199	0.657611	0.949376	0.473699	0.239223	0.247452	0.296677	0.232555	0.265278	0.49278	0.200256
ENSG00000151693	ASAP2	18.6553	20.1516	18.1425	16.8167	16.8107	17.5903	18.6368	17.256	13.9213	12.734	11.8797	15.0686	16.8149	16.1706	12.8845	8.06642
ENSG00000164122	ASB5	0.136605	0.106982	0.0545306	0.0962337	0.222318	0.182782	0.333137	0.340023	0.564373	0.579388	0.735841	0.569409	0.811782	0.843847	0.562839	0.361901
ENSG00000148331	ASB6	15.4152	12.6279	12.1618	13.5591	11.7751	11.9214	12.5368	12.6733	10.3789	10.6711	10.4071	10.209	10.0751	10.9772	10.6106	10.3848
ENSG00000177981	ASB8	10.3773	10.7535	11.0636	10.6216	12.9614	13.2569	14.0554	13.3841	15.0264	16.4724	15.4301	16.1922	15.7358	17.1744	16.8333	11.265
ENSG00000138303	ASCC1	12.2703	14.1765	14.1704	12.8068	15.2361	16.3563	16.7075	15.6076	19.3355	19.271	17.7403	17.4019	16.6669	18.9922	20.7227	12.8236
ENSG00000139352	ASCL1	11.1945	11.7104	9.27094	9.22529	17.1469	15.0536	22.4741	16.6083	77.6787	94.6783	90.7174	76.7461	121.316	88.3117	86.8929	114.678
ENSG00000111875	ASF1A	25.2305	21.4904	23.257	24.5999	25.9763	25.9482	28.1011	26.8479	39.9912	38.9225	35.7018	37.3494	42.1268	41.8538	40.1146	28.8555
ENSG00000070669	ASNS	10.1084	19.1626	18.1597	16.6307	19.2749	22.1118	15.4781	11.2471	8.77279	11.2803	12.6999	9.69316	11.8987	9.05951	8.35792	11.3645
ENSG00000066279	ASPM	27.2689	24.2014	28.6068	28.3176	36.9354	38.1876	45.8505	34.8641	49.5871	53.6264	48.6891	57.0312	66.2053	67.8123	43.3634	36.8993
ENSG00000169696	ASPSCR1	21.4644	24.2126	24.1958	23.4871	27.3748	23.4201	22.6887	26.6887	28.5591	30.0947	37.467	26.3141	21.5643	24.5003	29.3438	81.5562
ENSG00000225308	ASS1P11	0.13497	0.63102	0.117368	0.155116	0.254208	0.0992114	0.10408	0.194347	0.013197	0.23833	0.271649	0.0688752	0.0716599	0.012851	0.0757183	0.0703123
ENSG00000171456	ASXL1	32.6713	36.8873	39.0684	35.3445	43.2608	40.814	41.2411	39.6183	50.8933	48.2422	39.155	53.154	46.851	50.983	44.1906	27.6517
ENSG00000141431	ASXL3	1.2489	0.985861	1.05794	1.09978	1.93714	2.07903	1.95466	1.46211	1.61244	1.83821	1.35639	1.88989	2.30173	1.80922	1.70967	0.745669
ENSG00000197785	ATAD3A	31.3068	27.8471	29.9586	33.4833	21.5223	20.0884	20.175	26.636	25.0828	19.9414	21.9539	19.5109	14.5795	19.9824	24.0705	50.213
ENSG00000160072	ATAD3B	11.6455	10.2829	11.0773	12.7153	9.55517	8.46233	8.56737	10.2341	8.44767	7.13617	9.07577	6.64802	5.60894	6.54484	8.86662	17.8682
ENSG00000167654	ATCAY	0.357114	0.170787	0.0371453	0.0759744	0.118695	0.214137	0.0639418	0.108403	0.26406	0.167125	0.32863	0.176563	1.0392	0.602597	0.447768	0.389349
ENSG00000115966	ATF2	13.56	15.7821	13.4799	11.5315	12.8915	17.2309	18.7877	12.1401	18.0764	17.1693	16.4243	19.0607	21.725	21.3637	17.8307	8.17227
ENSG00000162772	ATF3	6.99128	9.36582	9.90993	6.82278	7.89396	11.0994	6.23683	4.73038	2.13968	1.40472	2.67543	2.6561	2.01852	1.86296	3.41365	1.94681
ENSG00000213676	ATF6B	25.0819	24.682	24.8657	25.5746	32.9836	29.7161	31.0696	29.4077	28.7668	35.6532	34.9861	33.5514	31.991	28.2419	28.4553	34.9898
ENSG00000171681	ATF7IP	12.9389	10.8676	11.4627	10.8213	13.8879	16.1476	18.5138	11.8748	23.1601	20.7408	13.4555	24.6593	31.5348	30.0689	18.9352	4.83151
ENSG00000175224	ATG13	17.8915	19.3214	18.6876	19.6399	31.1516	24.2583	28.1448	27.225	33.3906	35.979	32.4661	32.8062	34.7458	36.4346	32.0645	32.1755
ENSG00000126775	ATG14	3.14957	4.34638	4.72688	3.4509	5.5507	5.17298	5.58739	4.43669	8.66744	6.83542	8.19213	7.83508	7.69782	6.84458	8.66677	5.4225
ENSG00000110046	ATG2A	5.01	5.04167	4.81211	4.99363	6.15414	5.78298	7.3827	6.20156	8.07176	8.72824	8.24817	8.59578	7.67769	9.02648	8.52327	6.81312
ENSG00000066739	ATG2B	5.0222	4.48865	5.127	4.37481	6.56265	5.94611	7.15789	5.74986	7.43117	6.67677	5.49956	8.87506	8.03691	9.18655	7.68624	2.75535
ENSG00000197548	ATG7	18.3146	19.0639	18.8392	17.9682	13.9295	13.184	14.1537	13.9833	11.1481	9.59799	9.78545	10.0027	9.83627	11.327	8.96992	14.5087
ENSG00000198925	ATG9A	25.4817	24.4689	25.1966	27.3706	33.4942	27.1769	31.4736	30.7759	40.855	39.5551	36.7733	39.0764	37.9925	40.5397	38.6208	35.6826
ENSG00000149311	ATM	13.9348	12.3066	12.5773	13.1557	14.2783	18.6158	17.1283	14.3694	17.749	17.6245	12.677	16.9768	20.0294	18.7341	15.2645	3.8704
ENSG00000179774	ATOH7	0.0874425	0.0421815	0.0492615	0.046143	0.0942406	0.0822558	0	0.0745496	0.246605	0.0784719	0.32002	0.0553087	0.0206265	0.0727067	0.248265	0.442241
ENSG00000206190	ATP10A	2.88914	2.32734	2.08104	2.62704	1.85	1.99006	2.38567	2.37027	1.11311	1.159	1.73933	1.35998	1.27919	1.04369	1.11531	0.943015
ENSG00000145246	ATP10D	6.31384	5.60791	5.61201	5.89206	7.98513	6.95306	7.13059	6.21426	10.5039	10.9379	8.00351	8.998	13.755	12.7298	10.0117	4.1064
ENSG00000133657	ATP13A3	46.723	44.4653	45.1376	45.6915	34.1754	42.8243	42.2104	36.0481	30.7217	26.5763	20.6282	31.4636	32.1792	31.6094	28.3921	11.3817
ENSG00000163399	ATP1A1	63.7313	72.0777	61.8171	58.5384	50.1185	43.2324	45.3478	59.9737	35.3464	46.7633	49.4099	39.7152	53.0716	37.1244	40.6855	45.5001
ENSG00000018625	ATP1A2	75.8905	62.256	63.9255	60.6116	76.4694	85.8442	91.4137	70.3289	93.1947	100.001	86.6394	96.8108	76.4018	89.6109	73.2805	50.9509
ENSG00000105409	ATP1A3	0.409705	0.504931	0.258715	0.187039	0.230372	0.279666	0.293888	0.309078	0.799477	0.828963	0.73939	0.579707	1.463	1.37171	1.1741	0.676466
ENSG00000143153	ATP1B1	10.7671	9.38606	9.81237	10.459	11.227	10.0789	12.2508	12.3157	34.583	22.4676	22.6323	25.8718	23.2852	28.6543	30.0084	16.7935
ENSG00000129244	ATP1B2	1.6247	1.68009	1.72336	1.49426	2.8051	2.84689	2.7769	3.26899	5.241	4.17436	3.53585	4.36276	3.86299	4.0976	5.15772	2.81466
ENSG00000069849	ATP1B3	150.936	140.611	141.002	148.359	144.411	124.74	141.342	155.515	170.062	271.607	283.885	193.278	258.365	235.443	197.966	301.251
ENSG00000070961	ATP2B1	68.5644	77.6399	75.3151	76.1806	55.34	63.6044	64.48	68.2616	36.7675	34.2433	25.9272	38.2481	32.1518	37.6489	35.5248	12.7243
ENSG00000157087	ATP2B2	0.208683	0.0890346	0.135867	0.141639	0.245367	0.531559	0.357051	0.520638	1.10903	0.880618	0.498366	0.833738	1.15199	1.016	1.19939	0.521947
ENSG00000058668	ATP2B4	5.08974	2.94889	3.13821	2.73028	4.98792	5.17112	4.65227	3.99727	7.45982	7.01515	6.81102	7.21932	8.67604	8.86995	7.98015	4.39969
ENSG00000099624	ATP5D	107.77	121.755	141.344	146.036	127.804	125.228	108.686	135.826	147.392	141.737	183.777	127.75	87.7761	129.826	174.638	597.647
ENSG00000232734	ATP5G1P7	0.605214	1.24677	0.198714	0.532815	0.228825	0.110056	1.34001	0.826218	0.211952	0.423402	0.75583	0.449695	0.434209	0	0.0908508	1.52791
ENSG00000169020	ATP5I	168.632	175.06	165.823	177.491	172.16	138.036	143.525	163.447	149.808	162.499	217.628	140.979	132.07	122.031	166.068	516.112
ENSG00000105341	ATP5SL	28.5347	29.9695	30.8499	30.8652	34.653	33.0439	32.4962	31.2732	37.8787	42.5308	39.9358	38.6427	36.5568	37.0194	37.8913	41.6343
ENSG00000185344	ATP6V0A2	14.9768	12.6903	13.8196	13.8367	8.98978	10.5894	12.4498	11.8676	10.9121	8.2531	5.96087	8.55671	9.00176	9.82511	9.33424	4.7156
ENSG00000114573	ATP6V1A	19.5388	20.0332	20.582	19.8224	24.2455	24.673	24.5821	22.1607	26.7967	24.8509	23.5807	26.3271	28.6365	30.51	27.532	13.5416
ENSG00000155097	ATP6V1C1	20.1262	23.0582	22.8217	20.6829	27.325	29.4771	30.8948	23.7676	28.8645	29.3282	27.8258	28.7665	32.192	34.0821	28.5527	16.2568
ENSG00000047249	ATP6V1H	21.2462	22.5468	20.4433	21.9304	23.5701	22.9287	23.5515	23.4033	25.7106	28.7937	31.5478	27.1469	29.1573	27.8096	28.9785	57.0744
ENSG00000130270	ATP8B3	0.140163	0.258098	0.330475	0.27991	0.555998	0.539348	0.691457	0.359432	0.440695	0.79365	0.646082	0.550527	0.521977	0.39433	0.35518	0.32407
ENSG00000054793	ATP9A	14.1419	11.3853	8.93592	8.8403	10.3009	9.04983	13.2352	12.4062	13.0067	16.802	12.4755	16.0408	23.8947	16.5309	12.8231	7.68225
ENSG00000124788	ATXN1	4.92573	6.09228	4.31727	4.32116	6.57025	6.29986	7.90096	6.4278	8.55573	9.87825	8.42937	10.2376	11.1802	9.56367	9.08732	5.41308
ENSG00000066427	ATXN3	5.49103	7.19255	5.40037	5.24687	6.95036	9.54319	10.8457	6.57517	8.43369	11.1879	9.16078	8.78393	10.1955	10.0711	7.99043	6.0696
ENSG00000162650	ATXN7L2	7.40366	6.07358	6.20673	6.45728	8.27193	7.32815	7.24446	8.01638	13.0806	14.6607	17.7931	12.0095	10.8705	11.632	13.1011	18.1786
ENSG00000148090	AUH	5.89879	5.93279	5.56275	5.30947	8.4664	6.91365	8.38439	6.83781	11.5308	10.2175	11.1375	11.3453	8.84482	10.167	11.0494	8.40863
ENSG00000175756	AURKAIP1	116.194	114.817	120.455	131.219	118.66	99.2153	101.487	119.959	105.155	111.445	142.824	97.1328	79.1597	95.6337	117.138	398.384
ENSG00000158321	AUTS2	14.3013	10.1358	12.3639	10.8241	13.2005	12.2841	15.9298	14.0973	18.7651	28.3403	22.2692	24.7906	32.3963	26.0247	19.3566	15.0798
ENSG00000103126	AXIN1	14.1798	13.6259	13.022	13.4424	10.3342	10.4754	10.8526	12.1677	7.43921	8.10291	7.18194	7.92444	6.33377	7.29322	7.67048	7.05474
ENSG00000141577	AZI1	11.0791	9.93018	11.1027	11.3475	15.2566	10.711	11.7995	12.8946	16.5305	17.6871	23.9478	15.7034	12.5252	15.6922	16.9774	61.3968
ENSG00000155096	AZIN1	95.5971	95.7568	96.0212	91.4797	81.6998	98.8447	99.0365	84.6722	66.9935	65.7955	54.5769	71.0952	78.1055	78.3831	63.2583	28.4948
ENSG00000166710	B2M	1479.81	1898.1	1946.79	1798.09	2338.26	2533.73	1768.33	1801.49	2437.55	1946.08	2727.86	2160.78	2108.37	2253.36	2752.91	2107.09
ENSG00000169255	B3GALNT1	8.80015	7.36841	6.73938	6.74635	5.6635	5.5185	5.66518	6.45104	4.73791	3.94151	2.97196	3.96734	4.23709	4.10992	3.5827	2.59175
ENSG00000162885	B3GALNT2	14.7109	14.7706	14.8254	13.729	13.2525	17.0756	17.1997	13.3722	14.9708	16.3606	10.8621	17.2772	23.2182	19.567	14.2469	3.12635
ENSG00000176022	B3GALT6	25.0481	22.601	24.6694	27.8195	19.5079	18.2845	18.4674	23.7101	16.9152	15.8853	18.0845	13.7373	11.4871	14.6433	17.2829	30.9484
ENSG00000187676	B3GALTL	24.4026	22.309	26.1394	28.0731	33.1884	29.8923	28.1711	32.0074	37.507	35.4964	32.5255	37.474	32.7007	38.6823	34.5571	25.2054
ENSG00000149541	B3GAT3	31.978	27.5098	26.8639	27.235	21.62	19.2221	18.1254	23.7331	17.7914	19.3655	23.5053	16.5098	15.141	14.3144	18.7674	34.9098
ENSG00000170340	B3GNT2	8.69369	16.3962	17.2721	13.6998	9.05521	11.8621	11.9882	11.1072	19.2309	17.9803	18.477	15.317	12.9635	16.6508	22.7141	11.1279
ENSG00000176597	B3GNT5	50.6783	51.9838	52.4802	55.4414	39.2408	59.1024	47.8811	43.1613	30.7412	30.4274	24.2308	29.8328	32.3377	34.7652	30.3435	12.9388
ENSG00000156966	B3GNT7	1.03844	1.09223	0.919963	1.22162	0.701165	0.480399	0.621223	1.20268	0.329709	0.25541	0.163881	0.238604	0.185492	0.15036	0.405453	0.33372
ENSG00000177191	B3GNT8	0.0412616	0.12556	0.0433233	0.0743693	0.152009	0.140445	0.113698	0.0965287	0.244859	0.347161	0.391841	0.118573	0.207579	0.193388	0.121948	0.386139
ENSG00000237172	B3GNT9	4.6391	4.58803	4.34055	5.3241	4.27899	3.55794	3.64337	4.43812	2.82789	3.11381	2.50285	2.58988	2.07163	2.3847	2.74308	2.37613
ENSG00000139044	B4GALNT3	9.35273	6.07525	7.39346	7.96	6.877	5.381	4.77987	6.93625	3.89119	2.25794	2.36104	3.66035	2.63402	2.3262	3.28196	2.93362
ENSG00000182272	B4GALNT4	1.25571	1.55364	0.924156	0.843981	0.843659	1.33058	0.849889	1.14698	1.59172	1.57501	1.59599	1.10156	2.20062	1.87681	1.98944	6.55151
ENSG00000086062	B4GALT1	16.2857	15.3353	14.3522	14.0069	14.2656	13.8361	14.5144	13.5593	13.3048	11.441	9.82813	12.3983	11.5929	11.7968	12.7311	8.36647
ENSG00000117411	B4GALT2	66.1256	59.5434	60.6111	69.6415	51.878	46.9004	45.0579	58.8287	52.8051	45.5216	45.6797	45.7229	36.6011	44.3348	49.5683	79.961
ENSG00000158470	B4GALT5	64.0349	54.9107	57.2915	62.0687	52.1949	58.6812	56.1916	57.3528	37.1596	39.6689	31.5393	38.3206	41.0252	43.9766	35.7145	18.8448
ENSG00000164929	BAALC	305.677	340.698	375.221	360.213	329.825	308.599	259.554	342.202	232.151	153.919	188.81	184.121	153.958	184.546	233.613	164.947
ENSG00000156273	BACH1	18.8532	19.0177	20.848	18.0089	20.6126	20.0656	18.3922	17.8539	12.4053	10.6114	9.59379	13.3086	17.7271	12.0335	12.9786	7.01698
ENSG00000166170	BAG5	31.3949	31.5486	35.1128	33.1012	33.3273	34.9526	32.8563	34.9432	23.195	20.6365	19.3864	23.1269	23.6422	23.6457	22.4644	12.7372
ENSG00000181790	BAI1	17.7077	6.72081	10.0663	6.6686	6.53728	5.02305	4.83383	5.77387	3.68383	3.62993	4.13096	3.41334	3.04622	2.4836	3.96335	4.41104
ENSG00000030110	BAK1	12.1888	10.518	11.7514	12.1392	9.83193	9.80936	10.3315	10.6357	6.86313	8.38624	8.69285	7.26743	6.84982	7.55524	7.10345	8.2914
ENSG00000095739	BAMBI	1.85779	1.31958	0.987474	0.836001	0.642497	0.423861	0.92479	1.377	0.197118	0.605944	0.329022	0.294107	0.198068	0.243733	0.27399	0.594649
ENSG00000163930	BAP1	34.3298	34.3579	35.3851	36.338	42.1133	34.552	35.3502	38.6983	42.9806	45.8943	48.8616	42.1335	36.7708	40.2242	45.3457	73.0649
ENSG00000176788	BASP1	30.6968	26.228	19.1641	18.2011	25.6398	22.729	23.1895	27.0748	28.1949	28.8934	37.7359	29.8053	52.2434	33.9102	40.6519	29.4085
ENSG00000168062	BATF2	0.714843	0.220206	0.130643	0.300705	0.0751592	0.516514	0.0121767	0.0735694	0.0462901	0.0543199	0.109034	0.0167413	0.113921	0.0720816	0.0531655	0.0438839
ENSG00000123685	BATF3	2.70678	2.83591	3.10112	3.5144	2.23309	1.90711	1.08344	1.50774	0.361605	0.185804	0.523625	0.469304	0.25604	0.358984	0.584189	1.70054
ENSG00000076108	BAZ2A	11.8558	12.8078	13.1551	11.5777	15.4253	20.0994	19.7631	12.9947	15.451	14.0607	11.9547	16.4025	17.604	18.1585	15.3958	5.87725
ENSG00000123636	BAZ2B	8.90137	8.7364	8.19974	7.318	10.5085	13.976	14.1843	12.7934	19.6498	18.0346	13.8873	19.9131	25.6436	21.0885	21.8561	5.70317
ENSG00000105327	BBC3	3.42601	6.48533	5.75785	5.52478	8.73979	8.57016	7.32923	6.47367	12.1666	8.67003	10.0239	9.79684	4.80269	6.25175	10.7264	11.5279
ENSG00000129151	BBOX1	0.525686	0.334259	0.457295	0.403536	0.716418	0.920983	0.664162	0.895974	1.40235	1.76471	1.10346	1.3057	2.29435	1.16646	1.2458	0.475315
ENSG00000122507	BBS9	6.77756	7.62977	6.57331	6.79876	9.71684	10.9039	10.956	9.62216	7.98949	10.9514	10.7856	8.97379	11.5661	10.5165	9.33324	8.36382
ENSG00000114439	BBX	12.3958	11.4651	10.8786	10.0299	13.5209	16.5128	16.113	13.8009	21.8163	14.9918	10.2653	18.124	24.3349	22.863	17.9849	4.82533
ENSG00000132692	BCAN	29.8742	23.8672	16.695	21.1721	15.2477	25.9551	18.2781	29.8526	36.0171	39.1504	28.7541	22.9181	29.9978	36.8407	40.4982	51.4222
ENSG00000050820	BCAR1	18.8122	20.6765	16.6898	16.8516	19.5034	17.3154	16.7913	17.0606	24.0025	28.9498	28.2448	24.5284	25.2992	25.7663	25.6282	30.8429
ENSG00000137936	BCAR3	24.1441	16.5643	17.0877	15.2707	15.9336	15.8967	19.0324	16.2063	9.41792	11.659	13.1258	10.2809	13.4414	11.077	10.6328	9.79017
ENSG00000060982	BCAT1	2.70304	3.40542	3.85476	3.82256	1.908	1.65869	2.54691	2.62359	1.24652	1.01907	0.722274	1.31706	1.12598	0.876995	0.886597	0.830255
ENSG00000107949	BCCIP	50.5816	46.3975	49.1145	49.9903	40.3806	39.3579	42.2342	45.0116	38.3559	37.5401	38.0098	36.6948	34.2811	32.8244	37.093	40.3949
ENSG00000127152	BCL11B	0.116638	0.0554462	0.0287265	0.0288464	0.0576997	0.0785441	0.134407	0.0738276	0.127727	0.188614	0.332604	0.143497	0.603172	0.335158	0.257117	0.0770673
ENSG00000171791	BCL2	5.84233	5.5381	5.55691	5.69745	4.35698	4.92995	5.08727	4.90106	2.87275	2.18999	2.0957	2.79749	2.88455	3.39164	2.53802	1.46064
ENSG00000153094	BCL2L11	16.8069	15.4692	16.6692	17.1393	19.468	23.3479	24.5204	21.6487	41.9208	43.9879	36.3978	42.2507	47.074	52.5146	40.0584	21.6274
ENSG00000113916	BCL6	1.10361	2.31684	0.903758	0.889133	1.25611	1.07695	1.5854	1.25394	1.88565	3.01315	2.52426	2.10594	2.45025	2.17375	1.88697	2.32068
ENSG00000110987	BCL7A	13.1729	12.3602	13.4966	14.2838	17.5713	18.1152	16.8303	15.2976	33.5164	25.8591	23.2812	30.3678	32.1479	33.998	33.345	17.0015
ENSG00000099385	BCL7C	30.6008	29.0951	27.7697	30.634	28.2173	22.0168	23.1023	30.9849	24.0897	28.062	30.0359	23.1931	21.2762	22.1254	25.2274	88.3896
ENSG00000116128	BCL9	8.17315	6.61432	5.96722	6.88174	6.05101	8.04893	6.63882	6.5255	10.9285	10.0509	7.30078	10.1401	11.8764	12.0672	9.41399	5.09443
ENSG00000186174	BCL9L	12.0033	9.0924	10.1521	11.3396	9.77889	13.2097	15.4164	10.675	22.3309	19.881	13.3562	22.4339	20.1131	25.8599	18.0942	5.48078
ENSG00000186716	BCR	8.00459	6.65387	5.92944	7.11692	7.60496	7.67263	9.99789	9.81242	10.2147	15.1039	14.281	11.7816	12.1776	10.3366	10.761	16.7752
ENSG00000164039	BDH2	13.6333	16.3857	15.6682	14.6772	19.8648	17.8136	19.4005	19.2184	30.3619	34.0281	35.6539	26.2917	28.7364	27.7303	32.1466	39.8766
ENSG00000176697	BDNF	0.916355	0.678227	0.413927	0.474629	0.136956	0.055906	0.35979	0.421699	0.0681169	0.0697854	0.126368	0.0842408	0.133949	0.0578124	0.0529901	0.0856388
ENSG00000166546	BEAN1	2.32014	1.99551	1.7971	2.5866	1.49593	1.15328	0.975509	2.23698	1.1799	0.87017	1.28155	1.03649	1.36382	0.871739	1.58442	1.38937
ENSG00000196289	BECN1P1	0.0589423	0.106941	0.0661024	0.0358101	0.0269199	0.0621771	0	0.101166	0.2111	0.212049	0.126168	0.180917	0.190463	0.216748	0.216779	0.0374722
ENSG00000183092	BEGAIN	0.389574	0.557127	0.301208	0.229981	0.245855	0.0929123	0.206422	0.365959	0.267778	0.231704	0.126879	0.16818	0.0449081	0.0951848	0.15064	0.15833
ENSG00000162373	BEND5	20.6157	26.1353	29.4175	30.512	23.4123	27.44	22.2805	19.6099	17.58	17.0316	18.6693	17.8501	18.7175	16.0255	17.4499	33.0987
ENSG00000127325	BEST3	0.0871638	0.0326725	0.0565332	0.0736112	0.175003	0.139967	0.285804	0.186891	0.610674	0.915414	1.51297	0.994549	2.53483	1.17624	1.89362	1.94377
ENSG00000133169	BEX1	23.2678	19.2551	12.2434	16.1724	10.7955	7.68988	11.8821	28.7339	14.9892	24.6435	39.7065	16.094	28.3956	15.3904	19.4963	78.3055
ENSG00000182492	BGN	53.1487	78.4649	21.3589	28.5802	8.98319	7.33119	41.9323	42.8904	4.28609	56.9879	19.2419	18.5643	18.7762	9.22492	5.93507	15.5958
ENSG00000198908	BHLHB9	4.53348	2.98989	3.74996	3.58658	2.33192	2.31456	2.95361	2.78389	2.48024	2.19897	1.72753	1.9674	2.84315	2.60083	1.90486	0.797277
ENSG00000134107	BHLHE40	10.4366	59.2799	42.2457	21.2782	26.1435	35.6036	28.5124	16.969	13.9029	9.54252	20.3495	17.304	9.50809	8.94447	20.617	9.659
ENSG00000185963	BICD2	19.4771	17.789	16.2914	16.5215	12.7173	15.8135	17.3378	14.3237	11.9453	14.3681	12.9834	12.7867	14.3438	14.3014	11.4793	9.77402
ENSG00000015475	BID	23.9751	22.8356	21.9695	26.6678	20.2151	16.7303	14.0145	19.4843	14.1246	13.6627	15.2269	14.989	11.1697	11.285	16.3344	15.4193
ENSG00000023445	BIRC3	0.499404	1.91706	0.633712	0.45526	1.00795	2.1842	1.01387	0.52311	0.889403	0.368017	0.568276	0.601721	0.475341	0.802155	1.1105	0.386956
ENSG00000089685	BIRC5	95.3691	82.0809	101.084	106.279	123.474	101.21	104.908	114.108	125.4	143.275	142.913	145.576	138.023	142.958	118.888	188.989
ENSG00000186222	BLOC1S4	14.6068	14.265	14.7692	16.0051	13.2401	12.6036	12.575	14.6554	10.2751	11.2929	12.9955	10.7252	9.51787	9.86672	11.3436	14.4389
ENSG00000104164	BLOC1S6	28.0307	29.4563	30.9282	29.2535	33.1208	34.5635	33.9693	30.423	42.8691	33.1927	31.5812	38.6149	41.2336	42.887	39.012	20.072
ENSG00000106605	BLVRA	30.3197	28.9281	25.45	30.1499	23.8289	20.5986	21.3791	28.3881	20.843	22.1805	25.2558	17.9664	18.0645	18.4538	21.6711	41.4893
ENSG00000104081	BMF	0.546241	0.454219	0.533349	0.54732	2.06244	1.48337	1.7518	1.26824	17.0866	19.5144	16.1559	15.8474	15.1811	14.6468	13.9215	9.79601
ENSG00000125845	BMP2	12.3607	10.5857	13.563	12.4206	9.4984	9.23692	10.8468	9.81945	7.84357	13.3542	7.45927	9.0796	5.7196	5.74831	6.10972	5.55502
ENSG00000112175	BMP5	0.409551	0.288983	0.361321	0.287331	0.506666	0.376383	0.317729	0.339037	0.931497	0.417088	0.58197	0.613985	0.991801	0.669447	1.26241	0.226965
ENSG00000101144	BMP7	49.9792	45.5145	38.6714	41.0215	32.161	38.2894	47.0643	42.955	16.9087	28.1762	24.2945	21.8015	16.8421	19.3957	15.5547	23.7398
ENSG00000164619	BMPER	4.12377	3.07442	2.54847	3.00519	9.56755	7.0071	8.27384	6.71865	24.8338	24.0053	23.1471	25.9123	34.9674	31.108	25.9025	13.6033
ENSG00000107779	BMPR1A	23.8765	18.2142	21.9513	22.5659	18.5641	21.5436	23.3636	23.3948	9.92609	9.67275	7.04589	10.4382	11.6115	11.4362	8.0969	3.42447
ENSG00000165733	BMS1	9.4311	7.83962	8.81969	8.66921	7.15367	7.3908	8.32159	8.139	6.76197	6.27872	5.6499	6.13219	5.77398	6.11325	6.479	4.76478
ENSG00000237238	BMS1P10	13.3672	27.1956	16.0572	12.4806	14.5818	12.1356	14.3164	11.9584	4.90298	6.11854	10.9133	6.73046	7.45652	5.28915	5.97218	6.44924
ENSG00000260518	BMS1P8	0.141435	0.366922	0.184951	0.213092	0.154914	0.0990786	0.257847	0.20657	0.193716	0.17981	0.0720254	0.102848	0.0988465	0.0481944	0.0722762	0.0231743
ENSG00000198312	BMS1P9	0.54518	0.784343	0.637176	0.257272	0.385806	0.274892	0.327993	0.39282	0.133103	0.095377	0.184665	0.138837	0.428385	0.176456	0.142214	0.0645423
ENSG00000173068	BNC2	0.22844	0.463408	0.142117	0.160765	0.0557011	0.0140697	0.294758	0.395563	0.0114777	0.205518	0.0123329	0.0895658	0.0178186	0.0728615	0.0036391	0.109707
ENSG00000163141	BNIPL	0.102746	0.0817869	0.052732	0.136773	0.226837	0.179851	0.105523	0.171132	0.255639	0.19774	0.406265	0.110499	0.210464	0.0623365	0.0500012	0.0329667
ENSG00000144857	BOC	24.8452	21.9993	22.7054	21.0993	27.8517	26.4578	30.6393	24.7936	33.0196	48.4527	37.0621	37.461	44.5011	40.8752	33.5685	32.3196
ENSG00000038219	BOD1L1	6.31994	7.75076	7.70877	6.62624	11.6984	9.6977	10.2219	8.54455	10.8405	11.1423	9.5964	12.0853	12.8099	10.7185	12.3102	4.28272
ENSG00000178096	BOLA1	13.0324	13.3438	11.3691	11.733	14.6225	14.4384	14.1594	14.4501	14.7387	18.5026	22.9691	13.047	12.7046	13.6077	14.6453	30.1319
ENSG00000163170	BOLA3	27.8512	29.0585	25.6786	25.9172	25.8332	20.2355	20.1954	23.3145	16.9985	14.7198	20.3993	16.5069	14.2532	14.5244	17.0789	29.5454
ENSG00000170727	BOP1	14.7277	10.5298	12.4005	14.081	7.91428	9.54282	8.73093	9.50081	9.45979	7.26938	6.529	6.97395	6.23766	8.33508	8.60511	5.34733
ENSG00000162813	BPNT1	15.037	13.1324	14.2319	14.6937	13.5746	14.1718	16.1466	14.9419	21.297	20.4332	19.7134	17.6462	22.1308	22.1544	19.1049	15.6954
ENSG00000171634	BPTF	29.5563	24.8465	25.9603	28.1843	30.9077	33.1359	34.9214	31.9935	37.7662	39.7654	34.9422	41.929	44.6258	41.7747	38.728	26.4376
ENSG00000089234	BRAP	5.74429	5.77766	6.14314	5.63139	6.8096	6.5183	6.48301	6.36349	8.36511	7.40716	7.34037	7.55776	7.97007	7.49818	8.45743	7.51325
ENSG00000204256	BRD2	86.4828	82.5327	89.2979	89.095	91.013	96.035	89.3062	89.4871	117.355	110.252	109.236	111	109.215	110.149	119.911	82.4119
ENSG00000169925	BRD3	18.9759	15.8873	16.6725	16.8594	17.0917	19.755	19.9927	18.2965	24.5813	24.9311	22.18	24.7205	30.1998	27.8399	24.9591	15.5993
ENSG00000112983	BRD8	25.143	23.3287	25.235	22.4531	36.5956	37.1862	41.9387	30.7509	73.6905	83.6037	80.2826	76.5056	82.9414	90.8197	73.8231	71.0747
ENSG00000184992	BRI3BP	11.4803	10.3168	10.8862	11.1554	6.84623	7.88072	8.44435	8.06247	7.09706	5.65886	4.7548	6.21231	5.7746	6.57208	6.23112	3.42531
ENSG00000198797	BRINP2	1.17309	1.94418	1.48026	1.41212	1.69358	2.60079	3.1262	2.82512	2.86663	2.38193	2.61712	1.34166	1.47394	2.67595	2.61437	2.60153
ENSG00000162670	BRINP3	1.91791	1.1028	1.00802	1.48233	1.28426	2.60329	2.56083	1.9692	6.12982	4.42187	2.1128	3.69636	1.66855	3.363	3.72168	2.29951
ENSG00000136492	BRIP1	10.1532	8.53857	10.0411	9.05234	9.91637	11.3761	13.1048	9.82685	16.2512	14.5834	11.6427	16.0802	19.1761	20.7108	15.4879	7.97221
ENSG00000113460	BRIX1	31.8072	31.6725	31.9903	35.3957	23.4432	24.302	25.7626	26.5531	14.5698	16.9906	16.3702	17.9678	15.8852	14.3715	17.3628	14.1085
ENSG00000100916	BRMS1L	29.564	24.1252	30.8282	29.272	37.7197	35.4525	33.6467	33.0672	78.9201	53.1426	52.7144	63.6827	60.6385	71.472	72.7355	37.2387
ENSG00000162819	BROX	17.9428	18.4325	17.271	17.1543	23.0946	25.6054	25.2043	21.3942	35.0543	32.6564	30.2397	34.641	37.2043	37.2695	34.5882	20.255
ENSG00000096070	BRPF3	11.3022	8.56211	9.09465	8.83509	8.8244	10.1213	10.3522	9.06821	13.8407	13.1788	11.9536	12.416	15.1006	14.3332	13.1349	7.34021
ENSG00000165288	BRWD3	8.47646	8.49602	7.12939	6.64344	8.07965	11.8118	10.8343	7.18583	9.80192	9.69463	7.06731	10.8309	15.7737	13.4761	9.17268	3.51017
ENSG00000160058	BSDC1	24.5176	23.6449	22.616	23.1212	31.1001	30.5893	31.3021	29.9737	34.62	39.6521	36.9233	36.0886	41.2726	37.5677	35.9641	25.8245
ENSG00000164061	BSN	0.426366	0.257287	0.325744	0.303924	0.316469	0.525289	0.340145	0.356603	0.505098	0.535213	0.289519	0.489395	0.518605	0.656703	0.550613	0.310722
ENSG00000130303	BST2	1.87888	0.957713	0.567779	0.802275	0.779933	1.827	0.59531	1.06848	0.366783	0.442155	1.24791	0.230142	0.984676	0.280671	0.432691	0.917662
ENSG00000095564	BTAF1	12.5977	13.7669	14.6155	11.8524	14.3668	13.9748	13.9007	13.3423	15.0745	12.6693	10.0197	14.8195	16.5833	15.9115	14.7465	4.04785
ENSG00000222009	BTBD19	2.30321	2.90369	2.21104	1.82422	1.94095	1.64233	2.32239	2.2927	0.882321	0.891436	1.06687	0.807143	0.963634	0.691478	0.722222	0.759262
ENSG00000132640	BTBD3	52.7835	42.4569	43.6492	46.2386	57.2623	48.9524	58.4007	55.7623	118.255	105.428	85.1997	118.43	121.563	118.071	106.992	45.3306
ENSG00000224834	BTF3P9	1.88572	4.75277	1.08582	1.36895	0.448087	0	3.65103	4.1433	0.273794	2.85693	3.60468	2.31417	1.09444	1.38675	1.00234	4.10136
ENSG00000133639	BTG1	31.1094	58.1092	38.1732	32.3636	51.5653	47.692	50.3474	48.3244	121.377	153.407	169.128	134.256	179.118	134.702	143.232	117.705
ENSG00000159388	BTG2	28.4704	31.1691	31.8075	31.1289	48.2648	49.8378	51.5091	42.4571	88.2958	118.965	118.394	91.7727	115.858	99.2931	94.0665	81.334
ENSG00000124508	BTN2A2	2.3511	3.68748	3.54961	3.74914	5.58771	4.67412	5.30265	4.3904	9.49331	7.13011	7.71274	8.89949	9.75247	8.06129	9.45543	4.95316
ENSG00000026950	BTN3A1	2.38804	3.36781	2.37925	2.53666	5.49824	5.29048	4.67822	3.44655	6.50893	7.37076	7.94065	7.33596	7.42188	8.01045	7.21681	3.85536
ENSG00000186470	BTN3A2	3.07485	3.97277	3.02293	3.22084	5.72048	6.77557	5.05712	4.22083	6.67396	6.78257	9.40499	6.25077	8.89156	8.6622	7.04155	7.14698
ENSG00000111801	BTN3A3	1.46131	1.37715	1.40648	1.07727	2.29725	2.2378	2.01793	1.71064	3.11747	2.52975	4.06503	3.04238	3.71857	3.80336	3.50888	1.6982
ENSG00000169679	BUB1	37.3791	30.0155	36.4062	37.6764	40.958	44.0314	45.8974	40.2228	44.6299	47.8761	41.2451	52.0172	56.3929	62.8645	39.4563	26.9319
ENSG00000156970	BUB1B	29.7611	25.1183	32.4159	33.0617	32.5143	32.1218	36.2924	35.3679	47.7372	47.5461	44.2103	50.5265	48.9781	58.2377	42.6679	42.2256
ENSG00000112578	BYSL	18.3685	17.8259	19.2059	21.2378	13.1231	13.9304	12.2759	17.7016	10.6787	12.3732	13.646	11.7042	10.3983	9.53527	11.1951	16.5338
ENSG00000082153	BZW1	107.563	101.511	106.186	108.299	81.8114	102.406	102.275	106.851	79.3635	66.6335	50.7465	72.5118	77.0476	80.3531	79.8961	32.285
ENSG00000165507	C10orf10	3.46747	8.24366	5.68681	4.85613	9.55683	7.66516	5.79612	4.57242	17.6007	21.119	25.6537	20.5116	28.7756	23.4554	20.5202	21.1446
ENSG00000183346	C10orf107	1.29302	0.748447	0.850723	0.667409	1.5046	1.09663	0.923636	2.09589	3.30231	3.24594	1.95136	2.54315	1.78926	1.88892	2.45724	3.27205
ENSG00000166275	C10orf32	14.4052	14.9303	15.4305	15.1551	18.2533	14.3059	16.3804	18.6334	23.3994	21.1856	20.0295	22.6334	19.1768	19.6966	23.1196	22.7404
ENSG00000171067	C11orf24	25.0651	24.8008	25.476	25.6119	17.8484	16.5074	17.9779	19.4371	11.3893	13.2821	15.7645	11.3277	11.2623	10.0525	12.5658	32.5458
ENSG00000166352	C11orf74	11.4543	12.3471	11.0371	11.3968	14.2058	11.302	14.5027	13.4857	13.7968	18.4985	21.3607	14.5071	18.3147	12.288	13.9814	21.9481
ENSG00000168005	C11orf84	27.1961	23.5958	24.829	25.692	20.0711	19.7578	24.2174	21.01	20.6445	21.2506	21.6373	18.113	18.325	19.8475	20.7109	20.0741
ENSG00000185742	C11orf87	0.468877	0.370676	0.261708	0.286449	0.35834	0.275427	0.317802	0.428221	0.783789	0.53292	0.494409	0.687764	0.767246	0.695129	0.777952	0.291834
ENSG00000188070	C11orf95	16.295	14.3932	14.6312	15.1203	18.4742	18.639	20.7591	17.9593	33.421	38.9462	38.5586	33.9975	49.4817	38.3325	33.315	27.5415
ENSG00000047621	C12orf4	6.27569	6.67368	6.68892	6.71142	6.54716	7.7181	6.32876	6.4271	4.65065	4.84874	4.52665	5.1965	4.61133	5.19613	4.81435	3.40894
ENSG00000123395	C12orf44	19.4113	16.8731	16.8508	17.3277	13.8395	14.869	13.8561	14.6823	8.65765	10.8443	12.3116	9.17162	9.19319	9.07764	10.2528	16.4088
ENSG00000111412	C12orf49	13.6147	15.7541	15.399	13.8212	15.6628	17.0235	17.5097	15.098	18.4378	22.6738	20.1319	23.9553	23.4903	25.1679	17.8668	17.204
ENSG00000078237	C12orf5	26.4984	25.6591	28.0168	33.9467	23.7086	26.1244	29.4667	29.853	10.0465	10.0627	9.04876	9.42897	9.04882	9.88244	9.33216	6.50668
ENSG00000111678	C12orf57	130.142	151.532	160.846	153.371	153.81	148.943	135.561	151.879	164.545	145.068	186.801	141.383	92.4358	121.184	189.371	537.204
ENSG00000177875	C12orf68	0.704615	0.650585	0.337199	0.427303	0.228971	0.226998	0.362746	0.25958	0.172301	0.181408	0.168622	0.143548	0.195697	0.104713	0.133688	0.196324
ENSG00000235162	C12orf75	32.3263	26.7422	25.7533	28.4881	22.4798	19.2686	22.2853	26.4642	16.3056	17.975	14.9293	17.4101	18.7919	18.0223	15.6626	13.9405
ENSG00000227051	C14orf132	4.6025	4.42258	2.07875	2.22308	2.22313	1.89567	2.76904	4.89586	1.8149	4.25374	6.49545	3.48899	8.99156	4.15931	2.44797	17.4137
ENSG00000184601	C14orf180	0.133721	0.0990773	0.183048	0.183014	1.84611	0.927986	1.04307	0.7999	8.76721	9.92731	10.9262	9.21026	7.22835	7.05057	9.11441	15.713
ENSG00000156411	C14orf2	182.518	205.625	197.627	219.255	238.785	189.449	190.968	224.651	205.304	214.264	264.635	189.89	168.247	175.298	219.934	564.679
ENSG00000186960	C14orf23	15.189	18.574	17.03	15.3079	25.8607	24.0631	19.3397	21.4169	28.9429	25.5989	38.2927	27.7704	36.4526	28.6381	36.9571	30.3387
ENSG00000179476	C14orf28	4.20023	4.3135	4.09391	3.66503	4.98099	5.40426	4.99181	4.72162	5.61493	5.25056	5.47441	5.62269	4.92513	5.3837	5.08891	4.5128
ENSG00000185347	C14orf80	69.0243	62.8236	72.2355	78.1633	61.5281	53.3111	51.8582	63.9876	51.7691	46.3081	56.7118	43.8808	28.7649	39.9639	46.6391	145.645
ENSG00000100802	C14orf93	5.92242	6.75604	7.01142	6.90764	9.5031	10.3049	9.82956	8.40086	14.4901	14.449	15.1913	12.5829	11.9031	13.439	13.497	16.859
ENSG00000167173	C15orf39	3.74402	3.50606	3.5931	3.16056	2.6893	2.90503	2.57618	3.39208	1.96478	1.93116	2.34176	1.81147	2.2689	1.83724	2.61229	1.78528
ENSG00000205363	C15orf59	33.1549	36.6027	30.393	31.3049	24.3372	23.9442	32.1307	32.2159	11.527	16.8078	21.481	15.025	9.51748	10.7494	13.6915	31.3544
ENSG00000070761	C16orf80	28.2996	24.771	26.4304	26.2986	27.5854	24.7256	25.8808	29.8131	36.654	36.3548	41.3556	35.3261	36.3904	38.4962	39.8341	45.9287
ENSG00000154035	C17orf103	1.08931	1.10549	1.13831	1.11172	2.27695	2.42133	2.73017	1.88511	4.04975	3.73706	3.36534	3.53871	3.96626	4.05276	3.73426	2.59728
ENSG00000212719	C17orf51	7.57848	6.41901	6.95618	6.94126	5.79854	6.26395	6.52353	5.78709	5.98925	5.58158	4.15302	5.51196	5.8207	5.88903	5.20997	3.59904
ENSG00000196544	C17orf59	1.98003	2.39767	2.40823	1.8607	2.43521	2.18201	2.28067	2.70195	3.15409	3.1311	3.95013	2.83958	2.58669	2.36006	3.6661	5.44112
ENSG00000224383	C17orf72	1.08709	0.952325	0.823437	1.00097	0.312631	0.311992	0.788246	0.654955	0.0912428	0.224404	0.158901	0.204548	0.277625	0.105628	0.219747	0.240399
ENSG00000175061	C17orf76-AS1	422.197	573.772	556.744	534.234	640.885	609.083	515.925	535.835	631.554	630.203	735.044	599.871	500.067	545.2	681.436	1016.55
ENSG00000187013	C17orf82	0.725748	0.617137	0.618422	0.657582	0.788681	0.36018	0.594542	0.612005	0.243094	0.33729	0.446005	0.272117	0.175098	0.442212	0.322125	1.0972
ENSG00000224877	C17orf89	91.7388	91.8811	86.4156	102.091	77.855	57.7489	64.057	91.5781	58.1738	71.3988	82.5776	52.2723	49.2906	51.4084	68.2263	227.897
ENSG00000141428	C18orf21	16.4727	18.6693	18.0369	15.8171	19.4721	16.049	16.8078	18.7271	19.8973	22.5109	24.6046	21.7635	22.6302	18.7071	23.0417	31.6888
ENSG00000131943	C19orf12	15.7368	12.7821	13.932	16.2552	13.0994	13.3758	14.3437	14.1342	10.7365	11.3928	11.2017	11.0923	12.5479	11.5772	11.4304	13.4076
ENSG00000228300	C19orf24	53.0421	52.1527	53.083	56.4077	50.0583	40.5668	35.6963	47.4729	42.9645	40.0812	58.4643	38.4975	25.5557	31.2957	52.2229	176.623
ENSG00000099625	C19orf26	15.552	14.0379	14.8448	14.8367	13.1248	13.6228	13.2401	15.9546	8.16653	6.35358	8.17199	6.57715	5.79077	6.69994	8.58398	6.67028
ENSG00000188305	C19orf35	0.0949891	0.327157	0.206926	0.299931	0.183106	0.229068	0.215105	0.16889	0.144108	0.0948847	0.097385	0.0934948	0.0332796	0.0866653	0.0650033	0.121565
ENSG00000123144	C19orf43	164.793	166.664	155.071	161.245	161.443	143.339	137.441	165.659	140.788	175.871	217.697	144.19	131.765	140.998	152.457	413.964
ENSG00000119280	C1orf198	5.97267	6.44976	7.36573	7.3247	9.65835	8.98348	7.66497	7.47483	13.1542	9.65861	7.96658	11.3635	8.87997	10.9988	13.5787	7.0733
ENSG00000142686	C1orf216	14.6983	13.0479	13.835	14.2536	10.2963	10.4501	11.4667	12.5756	10.4776	10.5808	11.6067	8.60589	9.35968	8.47109	9.68715	12.4089
ENSG00000239887	C1orf226	39.3023	33.3304	40.3162	42.2255	36.1313	36.3114	37.2028	43.559	25.2149	22.3448	19.2209	21.7033	19.7395	21.5058	21.9838	11.7476
ENSG00000228594	C1orf233	7.72104	7.54798	8.35868	8.99834	5.94396	5.55171	4.86519	7.07989	5.56477	5.18481	5.53792	4.68	3.4287	4.88235	5.63439	12.0812
ENSG00000164008	C1orf50	8.30052	8.76626	7.87842	8.43696	9.463	9.85276	9.49152	8.14499	9.71449	14.226	12.8766	10.757	10.3414	10.8874	9.56658	16.2401
ENSG00000203724	C1orf53	0.601553	0.516129	0.45937	0.343274	0.61415	0.459012	0.757386	1.64774	0.970189	1.69832	1.20311	1.28162	0.841095	1.13319	1.48772	1.4635
ENSG00000125462	C1orf61	385.9	320.994	262.059	312.805	241.245	250.139	208.59	329.825	149.463	196.707	183.153	154.59	178.781	146.991	197.18	361.527
ENSG00000198715	C1orf85	22.1911	27.2709	25.6011	26.9599	34.279	29.9309	32.5667	30.0902	38.4822	45.3584	49.9151	37.9277	31.289	36.2555	37.1987	78.5378
ENSG00000162585	C1orf86	55.7985	64.3902	62.7189	67.1328	63.5658	53.1133	50.9303	67.368	59.5531	63.1956	79.011	56.816	36.6981	52.0651	65.4192	199.851
ENSG00000142698	C1orf94	2.35169	3.08454	3.8944	3.91379	2.60836	2.789	2.88478	3.43497	2.07946	1.62131	1.42082	1.46217	0.623819	1.29775	1.71662	1.22445
ENSG00000203685	C1orf95	0.125413	0.196955	0.221405	0.187616	0.290486	0.472812	0.231599	0.187783	0.402954	0.71676	0.570636	0.443978	0.658872	0.464391	0.610176	0.321972
ENSG00000108561	C1QBP	98.2971	91.8195	98.8495	100.12	77.7315	76.3376	76.569	86.1249	69.2313	63.8893	67.3391	63.9614	50.9421	62.9619	70.0765	82.9217
ENSG00000131094	C1QL1	51.503	40.4085	39.0566	39.509	32.6266	26.8708	32.3	42.0566	24.4274	53.1005	35.205	37.3737	30.3626	22.9	27.0053	59.9597
ENSG00000173918	C1QTNF1	16.051	18.5218	23.2463	17.2721	17.6149	23.2236	24.258	14.1711	15.4714	14.3295	18.4427	14.5329	7.29287	14.2321	13.0196	6.93542
ENSG00000223953	C1QTNF5	50.0002	51.546	61.0086	59.2447	84.8393	65.7602	60.5297	63.2762	104.796	101.901	142.737	92.8474	69.823	89.8789	105.745	222.04
ENSG00000133466	C1QTNF6	0.795146	0.665556	0.795496	0.841207	0.759216	0.782952	0.314735	0.320922	0.333219	0.287491	0.251963	0.238504	0.398961	0.240259	0.263262	0.393071
ENSG00000101220	C20orf27	65.7533	62.7998	65.9632	73.4735	55.3537	50.1566	44.151	56.9876	50.2977	47.0964	58.0758	47.0047	32.1642	39.0849	50.6218	106.602
ENSG00000196476	C20orf96	7.73488	9.41537	9.97487	8.79195	10.4499	10.0619	10.7215	9.60601	13.9614	13.6087	16.6351	12.2341	11.4829	11.8039	15.1169	15.9661
ENSG00000160226	C21orf2	5.20466	5.73193	5.69635	6.06425	6.32749	5.26759	5.25601	6.92448	9.32029	7.55322	10.3032	6.65172	5.07129	6.53968	10.6885	30.0416
ENSG00000160298	C21orf58	6.72483	5.72207	7.219	7.63082	9.30223	8.34875	8.24784	7.41688	8.86576	10.2207	11.7265	9.18389	10.4393	10.4657	8.71906	14.9529
ENSG00000159079	C21orf59	29.974	26.8084	25.2108	27.2106	22.147	21.9005	23.232	25.8347	18.6966	21.772	23.786	18.9903	17.245	18.7611	19.2038	26.7624
ENSG00000205929	C21orf62	1.27627	2.09613	1.71459	1.765	0.964198	1.04207	1.50089	1.90663	0.656796	0.519115	0.473956	0.586636	0.736148	0.631136	0.483157	0.436067
ENSG00000111731	C2CD5	16.2041	14.0286	14.4804	14.718	17.1842	20.7313	21.0751	15.4453	22.8433	22.5927	20.9397	23.3993	28.0405	26.8089	21.2721	12.7538
ENSG00000163009	C2orf48	1.2634	1.59086	2.98196	2.32681	3.20705	2.72497	2.09248	2.7676	3.84511	2.27665	2.16046	2.90858	1.56836	2.62123	3.21037	5.32978
ENSG00000187944	C2orf66	0.891562	0.812197	0.89003	0.603866	1.53884	0.880911	1.05235	1.28933	1.63586	1.28386	1.89772	1.24654	1.69175	1.03572	1.36577	0.82342
ENSG00000204128	C2orf72	1.82491	2.77579	2.72918	2.9446	3.26887	3.72847	2.27918	2.53017	4.88936	3.13097	3.4239	4.00625	2.63203	3.64828	4.4565	3.03138
ENSG00000188674	C2orf80	0.458194	0.432803	0.545784	0.403123	0.803475	1.06367	0.806829	0.940003	1.36828	1.59935	1.64231	1.19468	1.1131	1.30985	1.49721	1.29654
ENSG00000187068	C3orf70	31.2298	30.9844	35.1897	34.3754	32.1649	36.6327	36.7091	35.8756	29.3274	26.6184	22.4587	28.2705	27.4907	28.8993	26.5726	15.5414
ENSG00000180044	C3orf80	2.76863	2.17975	1.15078	1.70962	0.697198	0.621711	0.780523	1.8792	0.0695664	0.0451122	0.273577	0.108072	0.0847305	0.026951	0.0772794	0.0797521
ENSG00000138658	C4orf21	6.74089	6.34241	7.21825	6.65201	11.5656	8.74526	10.2159	8.41652	12.1527	12.631	11.7461	14.0271	15.1093	16.9263	12.1555	9.36206
ENSG00000164096	C4orf3	46.5644	55.0708	50.613	48.343	44.7093	48.6547	43.7524	38.2589	37.9287	36.213	41.0622	37.2125	35.9103	33.3514	37.6013	39.1975
ENSG00000205208	C4orf46	19.6751	17.3085	18.8703	18.2394	17.9097	16.9725	18.794	18.2077	29.7059	21.9345	20.5122	27.7173	29.0728	30.3674	29.516	15.7604
ENSG00000243449	C4orf48	82.2154	80.8569	69.6652	74.9461	62.7251	49.0791	54.7519	87.3912	54.8993	70.5891	92.1114	48.8229	34.8254	49.9557	65.1573	309.636
ENSG00000082213	C5orf22	19.6529	23.7515	26.3151	25.909	32.2007	29.8483	28.0013	26.8581	16.618	13.0651	14.5019	14.4637	12.9308	14.3604	14.658	7.14492
ENSG00000181904	C5orf24	40.0617	33.8368	33.71	29.8383	28.5771	36.5148	37.2334	30.9211	51.5378	43.9488	39.1499	47.8095	56.0021	54.1142	49.0657	19.0485
ENSG00000181751	C5orf30	7.71728	7.10113	6.07225	6.1971	4.89056	5.4191	6.07346	5.57312	4.08947	3.98149	3.81128	3.98267	3.9169	3.87082	4.30081	2.45236
ENSG00000197536	C5orf56	1.06142	1.16834	1.00614	1.43706	1.10017	1.26683	1.13083	1.68028	2.4421	2.15383	2.37769	1.97035	1.71979	2.10296	2.32892	2.71943
ENSG00000197261	C6orf141	45.4633	64.2204	60.383	59.3915	68.9227	51.5563	49.8891	66.7004	34.7072	26.2096	38.3034	29.6015	26.7538	27.0616	42.8519	33.0215
ENSG00000181577	C6orf223	0.803474	2.68504	1.25216	1.10133	0.638123	1.17253	0.786142	0.728347	0.22182	0.160641	0.378229	0.315339	0.212202	0.188303	0.153099	0.523976
ENSG00000204387	C6orf48	98.5423	132.567	122.289	104.012	135.309	111.267	106.162	116.509	121.157	140.405	188.66	124.724	113.574	111.107	137.516	187.636
ENSG00000145965	C6ORF50	0.591522	0.432141	0.366308	0.331426	0.788983	0.459315	0.444853	0.349932	0.776269	0.972764	1.47303	0.720052	0.76529	0.45305	0.74573	0.622536
ENSG00000112308	C6orf62	75.0304	91.3448	73.8231	73.6857	78.0406	79.8694	87.5123	83.2659	104.714	106.081	106.356	100.746	112.349	100.754	100.269	63.8388
ENSG00000180354	C7orf41	9.96134	10.3816	10.5665	9.77416	17.0312	17.9804	16.3949	13.4331	20.592	22.1303	17.6984	20.5494	22.0383	20.5055	21.2822	12.8549
ENSG00000122783	C7orf49	20.106	15.5604	16.7337	19.9992	17.1934	15.432	16.193	17.6938	12.7658	12.9506	11.7544	12.76	11.8558	14.1083	12.9794	10.4617
ENSG00000146963	C7orf55-LUC7L2	42.5357	45.0082	47.7082	46.9345	49.7966	48.0582	47.2925	49.5532	58.7975	52.0262	56.1399	53.9437	51.0942	56.3357	58.766	41.3916
ENSG00000164603	C7orf60	6.16472	7.14603	6.81024	5.58363	6.47284	7.82395	7.84013	6.90947	10.2098	8.72422	7.42773	10.6912	10.7291	10.2881	9.83793	4.71087
ENSG00000243317	C7orf73	75.6159	71.139	70.8122	73.4564	75.2154	76.1222	69.0178	74.9877	86.6806	94.9334	95.4931	92.5968	91.2086	87.3418	83.3311	78.7135
ENSG00000169085	C8orf46	23.3799	25.1753	35.2121	31.402	30.5421	30.7583	25.6061	26.2112	24.3758	17.3757	18.2662	20.8274	16.0148	19.5886	23.617	10.6029
ENSG00000164743	C8orf48	5.02432	3.19235	3.53102	3.64169	2.93002	3.05595	2.67242	3.37461	1.50451	1.56762	1.77069	1.26529	1.59002	1.47554	1.37645	1.63474
ENSG00000241852	C8orf58	5.69893	5.15563	5.03987	5.4513	4.89138	4.96982	4.37179	5.26165	2.9422	2.89997	3.12283	2.76016	2.21273	2.42002	2.96741	4.64233
ENSG00000136932	C9orf156	6.61803	7.127	8.40213	7.58784	9.08789	7.64968	7.65974	9.98362	12.6914	11.8973	11.1161	11.0493	8.45932	9.77769	13.5554	12.9953
ENSG00000171159	C9orf16	46.8629	49.8227	52.0782	52.2343	50.3142	45.9323	43.905	56.5044	57.421	60.1577	65.6988	53.8577	37.9806	46.4769	63.3838	153.833
ENSG00000197191	C9orf169	0.343403	0.410612	0.369684	0.420906	0.635796	0.276802	0.499251	0.446052	0.814751	0.586286	0.927086	0.711669	0.453354	0.69775	1.04542	2.69018
ENSG00000164972	C9orf24	0.531761	0.196228	0.505675	0.228928	0.226704	0.43465	0.779067	0.75136	0.52526	1.85263	0.652924	0.276349	0.192894	0.575415	1.32422	4.40813
ENSG00000156017	C9orf41	7.21139	6.3482	6.14548	5.76825	4.65274	5.25686	7.07763	4.61839	3.65481	4.10348	3.1436	3.7969	3.42156	3.05965	2.96779	1.28529
ENSG00000238227	C9orf69	26.358	22.5716	24.2002	25.887	20.1976	19.0989	20.2089	23.5049	18.5202	18.6364	19.6111	17.1532	16.2822	17.021	17.542	23.9863
ENSG00000147894	C9orf72	15.4453	17.3156	16.0168	16.2486	19.7801	16.8764	20.0523	19.7752	24.3266	20.7712	19.4773	23.5577	24.748	24.5427	26.3736	13.0397
ENSG00000165233	C9orf89	38.0565	51.1329	34.9671	36.4512	30.5932	26.8792	31.4381	38.6568	14.8539	17.2704	21.0895	16.561	13.3338	11.8346	16.9658	25.7598
ENSG00000157693	C9orf91	8.84348	9.84896	10.0742	8.62507	7.49878	7.64782	8.63891	10.1045	6.89943	5.9427	4.95592	5.83581	5.603	5.71428	7.0053	3.09871
ENSG00000074410	CA12	5.69213	17.3685	7.98653	8.79115	9.74596	7.99766	6.71365	8.22863	8.21248	5.30128	6.45022	8.90571	8.469	8.82616	10.4617	3.70967
ENSG00000118298	CA14	0.851972	0.579816	0.810646	0.854462	0.944497	0.8097	0.664675	0.980053	1.56163	1.38683	1.14079	1.33152	1.24248	1.58671	1.96121	2.03901
ENSG00000104267	CA2	12.9079	14.4645	9.1913	9.53622	5.82433	5.84196	14.3428	16.0067	3.94298	13.7004	10.3986	7.59124	9.39529	5.27027	3.64474	8.76249
ENSG00000167434	CA4	0.201967	0.312949	0.498946	0.423285	0.562135	0.508455	0.790748	0.259464	0.830501	0.726804	0.83151	0.83998	0.373638	0.433737	0.798411	0.730165
ENSG00000102547	CAB39L	2.7802	3.25834	2.9009	2.75702	3.09311	3.26739	2.82844	3.26523	3.98033	4.15397	3.58602	4.26929	4.50925	3.79252	4.32627	2.94523
ENSG00000134508	CABLES1	4.18384	5.34545	8.40843	6.14367	5.0979	5.48722	4.92792	4.3556	3.90562	2.89809	2.85565	3.42843	2.19026	3.41354	4.22075	2.47939
ENSG00000100314	CABP7	0.226522	0.148115	0.216244	0.144313	0.768744	0.768683	0.660146	0.417752	2.3509	3.57917	2.961	2.35514	3.37867	3.92194	3.16514	2.71241
ENSG00000160325	CACFD1	8.47854	6.9962	7.46406	7.73513	9.55417	8.05563	9.76683	9.41252	12.8559	15.6569	13.1416	12.1825	11.3045	11.1063	12.8436	17.4582
ENSG00000141837	CACNA1A	1.56047	2.34769	1.80733	1.94109	2.54557	1.97692	1.90916	2.18577	2.57109	3.21392	3.99587	2.21593	3.4001	2.82854	2.86219	7.37082
ENSG00000075461	CACNG4	67.0534	62.3544	70.933	73.2083	58.9992	70.1436	64.5827	71.2043	36.5542	34.1716	29.5815	34.3687	25.816	29.2352	29.6568	22.157
ENSG00000075429	CACNG5	1.89054	2.22632	2.92257	2.91313	3.84263	4.8883	4.16138	4.02538	1.42711	1.55399	0.688661	1.91702	1.29975	1.11439	0.931002	0.198208
ENSG00000142408	CACNG8	6.73417	7.27567	8.10808	8.36073	7.79593	6.60815	5.77333	6.71009	5.47165	3.39746	3.57215	4.67159	3.06552	3.9037	4.34685	4.56792
ENSG00000151893	CACUL1	9.6071	11.2732	11.1221	9.73181	11.7479	10.9148	12.4621	10.236	15.4062	12.2252	11.7163	12.7978	14.6749	13.765	13.8368	8.48107
ENSG00000116161	CACYBP	92.6305	87.0669	90.0383	86.9575	77.8126	83.6518	74.2749	82.4655	63.302	60.1612	62.5449	60.8194	59.5798	63.7112	63.4337	51.2064
ENSG00000175161	CADM2	0.456754	0.34447	0.295458	0.471875	0.386507	0.917465	0.679978	0.696154	1.14979	1.14656	0.522622	1.0666	1.13733	1.1343	1.5838	0.844815
ENSG00000105767	CADM4	50.6661	50.2994	53.4666	58.9914	56.6155	57.0304	55.5371	61.9364	78.8644	84.7333	73.6525	67.735	71.6342	75.3577	75.0432	100.158
ENSG00000270419	CAHM	3.88897	4.02827	4.75229	4.92186	5.34136	3.51677	3.76242	5.17356	5.14695	7.86126	10.0197	5.87466	4.75879	5.00282	6.31301	14.001
ENSG00000012822	CALCOCO1	13.0595	14.4954	12.8006	12.3808	23.2043	22.7567	23.2091	20.965	27.0511	36.0197	38.9726	29.5881	34.0317	30.1625	29.2547	22.8296
ENSG00000136436	CALCOCO2	28.379	27.3859	28.4671	26.4847	35.9367	40.6272	38.8683	29.0398	37.6567	39.5671	37.4719	42.8693	48.8053	47.1115	39.0979	23.8503
ENSG00000138172	CALHM2	8.77034	7.66393	6.38934	5.91023	6.10637	6.07137	7.70231	7.56437	4.62499	5.4005	5.69411	5.15115	4.14578	4.04995	4.72643	5.70919
ENSG00000198668	CALM1	741.168	731.148	755.354	757.541	539.363	638.295	556.99	639.924	331.341	269.083	302.453	327.14	249.106	286.664	319.756	265.786
ENSG00000179218	CALR	407.471	445.77	390.583	408.266	408.537	428.939	369.952	361.129	258.94	391.413	367.221	308.07	263.681	253.889	249.281	562.349
ENSG00000128595	CALU	117.947	122.47	113.177	117.17	103.316	99.7951	112.68	111.999	85.3205	100.86	74.8914	97.7219	100.306	94.7248	81.6025	38.1093
ENSG00000145349	CAMK2D	37.789	46.0873	40.2391	35.7298	37.6362	40.6273	36.8231	32.7424	25.7731	25.0923	24.2045	29.4434	34.4021	31.813	27.177	12.7731
ENSG00000162545	CAMK2N1	15.3098	20.0344	9.6127	8.6159	7.88215	7.93987	8.12751	10.1855	7.95979	9.05993	11.0312	8.15132	17.7113	10.4841	10.8373	10.5006
ENSG00000152495	CAMK4	1.84362	1.18745	1.30072	0.770015	0.95364	0.647596	1.72435	1.33149	0.7457	0.825426	0.90989	0.737038	2.31869	1.63219	1.28413	0.305594
ENSG00000164076	CAMKV	0.390088	0.340395	0.395396	0.43213	0.451171	0.413985	0.248804	0.501476	0.543738	0.568565	0.790603	0.352181	0.950861	0.634564	1.02319	0.710168
ENSG00000164615	CAMLG	34.7602	45.4708	38.9902	33.0727	47.1353	44.5734	43.448	38.4457	58.167	60.461	80.6062	58.1343	63.1223	56.1619	66.0098	79.9125
ENSG00000131236	CAP1	145.153	130.197	123.467	129.433	107.954	112.993	114.783	117.263	79.9881	80.7837	76.4306	90.3171	86.8994	86.3555	81.7553	46.8153
ENSG00000103326	CAPN15	17.3554	14.214	15.1049	16.219	13.4336	12.6516	11.9311	12.8733	10.2993	9.44871	10.6697	9.89555	7.16835	9.35453	9.26489	12.7288
ENSG00000149260	CAPN5	6.43568	5.38761	5.58704	6.26602	4.89907	6.3198	4.79135	4.78598	3.54935	3.29186	2.92136	3.81487	3.01859	3.43276	3.60301	2.63063
ENSG00000180881	CAPS2	1.23502	0.829249	0.969486	1.0601	1.94565	1.77613	1.91985	1.92574	2.44996	2.3098	1.91563	2.34978	3.22365	2.45546	1.73204	1.08782
ENSG00000198286	CARD11	0.0375082	0.038356	0.0187651	0.0239083	0.0514852	0.106511	0.15984	0.0880563	0.506865	1.60437	1.16814	1.23987	2.2043	1.55541	0.597139	1.38435
ENSG00000132357	CARD6	0.119455	0.0918499	0.0613826	0.0644071	0.060077	0.0731295	0.100817	0.125218	0.110144	0.145841	0.196148	0.199809	0.316256	0.201178	0.1364	0.116437
ENSG00000105483	CARD8	23.7268	23.2498	22.5941	20.4653	26.2387	26.0381	26.137	24.2838	32.7962	33.2227	32.2478	32.6198	36.9229	38.2736	30.5008	41.3683
ENSG00000110619	CARS	28.1038	35.689	30.149	28.1551	25.9995	27.4087	24.5748	24.6626	19.9424	22.0743	23.9397	19.4602	20.4723	20.2928	21.4063	29.6942
ENSG00000204682	CASC10	2.09289	1.16986	1.30586	1.53689	0.970222	1.00234	1.22801	1.06861	0.7366	1.46836	1.33521	0.858349	1.09947	0.817861	0.687711	0.781634
ENSG00000272168	CASC15	5.14785	7.22469	5.57394	4.45779	8.82591	8.46718	9.44773	6.96023	12.9113	17.5124	15.6097	15.0818	21.3762	14.979	13.972	8.92115
ENSG00000224944	CASC6	0.164917	0.168632	0.190436	0.272073	0.468493	0.230562	0.863364	0.489372	1.22428	2.86891	2.7523	1.71302	1.497	2.11265	1.37841	2.04813
ENSG00000259758	CASC7	17.3229	16.9304	18.9164	17.2002	15.6481	18.7849	19.5131	15.6115	11.3522	11.5196	9.88668	12.1057	12.702	12.7942	10.6076	5.40601
ENSG00000137752	CASP1	0.261612	0.324062	0.0349554	0.499556	0.247579	0.0376537	0.0223577	0.0640974	0.272342	0.144526	0.132925	0.145138	0.0219382	0	0.0522246	0
ENSG00000164305	CASP3	81.1551	77.3463	81.0378	81.1752	51.0816	63.6842	66.0444	64.8342	30.3883	25.4885	26.6484	28.3155	28.918	28.9517	32.4414	18.4331
ENSG00000196954	CASP4	3.29123	2.62059	2.20106	2.26224	2.15148	1.71666	1.61004	2.05463	0.619468	1.15764	0.693966	0.675185	1.52364	0.668786	0.714155	0.468488
ENSG00000132906	CASP9	6.11925	5.41575	5.64943	6.07837	6.56828	6.51642	6.62599	6.80526	7.79024	9.13402	10.1466	7.63537	9.35493	9.16374	8.38431	8.55795
ENSG00000143318	CASQ1	17.1623	12.6162	12.0811	11.2036	9.34952	8.17081	14.4884	13.2273	10.6593	9.85483	10.1571	9.21306	9.24703	9.65283	10.9363	11.4702
ENSG00000130940	CASZ1	1.30607	1.26354	1.26228	1.13014	1.10032	1.61937	1.38312	1.05265	2.37368	2.5994	1.77398	2.28306	2.87218	2.89529	2.27886	2.06359
ENSG00000121691	CAT	28.9911	28.4018	25.4866	23.4681	32.0932	36.0198	38.2245	29.2762	37.078	43.9371	45.7198	40.32	45.1391	44.8623	41.2251	44.0745
ENSG00000078699	CBFA2T2	12.8915	12.3068	11.8592	11.5955	22.137	24.8648	21.8481	17.0063	41.1208	33.8187	30.0887	40.4235	51.1927	44.3	43.6013	20.2287
ENSG00000067955	CBFB	55.454	47.9804	51.2517	50.0984	38.9943	42.034	44.7509	48.2911	31.0332	27.0732	22.5283	29.6548	28.5747	28.5307	29.0313	15.6352
ENSG00000110395	CBL	14.9692	13.582	13.1756	12.9582	12.4069	16.8916	17.8789	12.9195	11.1189	11.5322	8.13945	13.477	15.9326	16.7752	9.60062	3.84967
ENSG00000114423	CBLB	5.51205	4.91646	4.31184	3.79387	6.81573	6.5202	6.90576	5.72372	14.8742	16.122	12.3186	15.689	15.9162	15.1259	15.8464	7.61211
ENSG00000102924	CBLN1	1.61837	1.10787	1.34417	1.70202	1.66386	1.61866	1.62085	1.54537	0.96702	0.530165	0.629045	0.834972	0.47113	0.427215	0.893479	0.716925
ENSG00000159228	CBR1	59.6397	56.816	57.0389	60.3564	48.5423	43.6679	46.2502	50.4024	38.7925	37.2294	46.49	35.2645	30.091	33.0057	44.3637	53.5495
ENSG00000145439	CBR4	15.5942	13.9921	15.1448	14.1816	16.1774	17.2617	18.2268	15.4041	24.1909	20.805	21.9188	20.7792	23.6311	24.2153	22.1531	14.7127
ENSG00000147996	CBWD5	3.98267	3.57295	3.19604	3.67192	3.17719	2.68295	3.16665	2.94697	2.13568	2.5854	2.41369	2.07303	2.9708	1.76334	1.83765	2.01392
ENSG00000141582	CBX4	17.223	17.5867	16.5338	15.729	15.8379	16.4173	17.0595	16.3011	12.2811	9.18927	12.5339	9.80524	8.90583	8.73763	14.3871	12.5424
ENSG00000100307	CBX7	0.268235	0.248369	0.270647	0.282874	0.690446	0.594094	0.556063	0.451347	1.89358	0.818293	1.0706	1.0718	0.970862	1.11865	1.81346	1.41391
ENSG00000100211	CBY1	18.8851	14.3129	14.1068	15.1481	19.2846	16.879	19.1456	17.5043	15.3998	24.7576	25.0095	18.9534	24.1406	19.1751	15.4284	28.2959
ENSG00000060339	CCAR1	35.4085	33.4961	37.3868	40.5166	44.4883	39.4941	42.1759	42.7941	52.7953	55.3035	59.1009	51.9525	59.0899	53.4647	49.4331	58.4872
ENSG00000183287	CCBE1	0.0982386	0.17804	0.182596	0.0855784	0.0772733	0.0340663	0.124585	0.115949	0.0151199	0.0282622	0.0420222	0.0619685	0	0.053849	0.0352019	0.0531295
ENSG00000176476	CCDC101	13.5475	14.4839	14.8126	13.1715	14.0414	15.17	12.5746	15.5354	21.9871	21.1668	25.5306	18.1269	16.2318	18.6291	25.3441	68.7167
ENSG00000005059	CCDC109B	48.9629	48.0027	53.8247	49.3512	50.1069	51.7888	45.6738	58.3976	37.941	26.4571	30.3007	30.3917	28.6484	31.6264	32.677	29.1165
ENSG00000004766	CCDC132	5.26916	5.39421	5.36286	5.08703	5.61931	6.00291	7.8359	6.76997	6.32122	8.31339	6.67761	6.79628	8.00066	7.87182	6.16355	3.71946
ENSG00000197599	CCDC154	0.0200995	0.0361494	0.0622973	0.0228308	0.0434917	0.0110428	0.0735042	0.14717	0.45709	0.254083	0.213041	0.203544	0.195059	0.222914	0.171777	0.895408
ENSG00000203952	CCDC160	4.91213	2.00488	2.08753	1.63791	1.51323	0.975794	1.74179	1.76176	0.525086	0.949593	0.864799	0.831233	1.17934	0.513197	0.777553	0.81065
ENSG00000159588	CCDC17	0.209397	0.186878	0.223459	0.10693	0.323993	0.306581	0.110659	0.226886	0.29558	0.415546	0.599764	0.36058	0.282112	0.267259	0.320637	0.396209
ENSG00000154781	CCDC174	5.18232	7.42905	7.45815	5.02312	6.42129	6.27061	6.826	6.22025	9.27021	8.92945	9.26555	9.05865	7.73974	7.98035	9.29279	12.9199
ENSG00000255994	CCDC177	0.34127	0.131088	0.118919	0.0727177	0.645449	0.261056	0.346149	0.535561	2.35728	2.31075	1.6848	1.2459	3.36324	2.10941	1.64504	0.672371
ENSG00000267909	CCDC177	0.214141	0.12664	0.031906	0.127407	0.432196	0.201958	0.162096	0.409945	1.2652	1.33636	0.920591	1.52	1.38766	1.77471	1.25343	0.499073
ENSG00000166960	CCDC178	1.40721	1.30873	1.6129	2.99524	1.17465	1.48737	0.943847	1.45448	1.19183	0.758323	0.717947	1.21161	0.611846	0.602535	1.18795	0.615774
ENSG00000024862	CCDC28A	9.50676	12.3214	11.3972	11.5861	16.0044	15.6637	16.361	13.9717	30.0624	28.0652	30.3878	26.348	25.9669	26.0438	28.6507	30.5763
ENSG00000160050	CCDC28B	17.242	17.7065	17.8149	19.3771	21.6931	19.7285	17.8357	19.8218	21.3389	23.3028	27.8146	19.8172	16.0767	19.8552	23.633	61.6692
ENSG00000109881	CCDC34	44.4538	35.8887	41.4567	44.5663	44.8534	45.9243	42.2443	42.7342	26.0482	24.0952	29.7219	27.2676	26.5877	27.6045	24.0842	38.9204
ENSG00000120647	CCDC77	9.24948	9.80734	10.0087	9.32572	11.2482	12.4411	13.6609	8.93179	17.8888	22.4049	23.3388	18.8695	24.635	22.8143	17.9777	21.4159
ENSG00000169515	CCDC8	16.5823	15.8839	17.8037	20.1959	22.061	21.9258	24.556	20.0353	21.9089	30.1201	24.5512	24.574	17.5546	22.4495	16.1272	23.8158
ENSG00000175602	CCDC85B	79.7186	85.0081	74.8504	81.7289	51.6181	47.2618	47.1389	68.7339	33.9716	31.3993	50.5355	27.812	19.5516	24.1483	38.5742	154.324
ENSG00000205476	CCDC85C	11.4446	8.15809	9.25912	10.4658	12.6808	12.8234	11.5293	13.0221	20.7619	23.496	21.1515	22.4694	27.8405	24.9901	20.1777	14.3406
ENSG00000110104	CCDC86	24.9442	21.2655	23.1958	25.6423	10.8876	12.557	11.7418	15.1816	6.85871	7.44838	7.04687	7.04788	5.04756	5.73723	7.46097	7.87307
ENSG00000115355	CCDC88A	38.8104	36.9437	38.9029	37.0781	41.1729	40.7116	44.2153	40.7124	49.6374	48.6813	45.4928	52.1448	52.1417	49.2134	46.5811	25.791
ENSG00000015133	CCDC88C	5.919	7.22404	6.79663	6.68811	9.79675	10.0169	10.6748	8.27833	10.2475	12.7623	12.0965	11.2542	9.52005	10.4191	10.2438	9.53681
ENSG00000105248	CCDC94	13.8831	14.9011	16.286	16.2912	18.8796	14.886	14.552	17.572	20.946	20.223	22.3943	20.7595	15.1992	17.5739	23.8012	46.7249
ENSG00000108691	CCL2	133.173	139.602	104.464	92.9044	71.3084	113.61	88.9505	74.1492	16.7636	15.035	22.5466	21.6109	11.8703	15.9415	16.8737	15.3761
ENSG00000006606	CCL26	0.060479	0.248602	0.0647295	0.0796602	0.334545	0.145773	0.0397524	0.155215	0.240405	0.405167	0.484515	0.294826	0.149036	0.428554	0.885732	0.512429
ENSG00000136280	CCM2	24.4673	22.9032	23.149	25.2244	21.9338	20.1517	18.9896	23.627	17.4403	17.687	21.0506	16.4693	13.5785	15.6346	17.9544	41.3016
ENSG00000145386	CCNA2	47.0572	37.6832	45.2423	46.3186	47.0638	48.3227	52.202	48.9298	61.4854	58.4245	55.8007	60.9786	65.7457	72.0628	55.9804	45.7311
ENSG00000157456	CCNB2	52.2629	47.6654	56.4759	57.3683	71.9395	70.1106	74.4838	69.9048	76.1813	99.5562	94.955	92.5144	97.0251	94.7404	69.4203	85.5006
ENSG00000110092	CCND1	180.098	124.121	144.492	127.373	203.958	196.308	188.607	194.637	45.3537	77.478	81.4486	56.9812	117.39	68.6103	64.6124	36.1532
ENSG00000118971	CCND2	75.5838	80.4999	87.2104	87.6639	63.3186	73.531	85.0677	77.3166	37.5535	50.9053	47.9089	44.9607	38.5201	38.2071	38.4941	36.1515
ENSG00000112576	CCND3	32.6681	24.7932	25.6985	28.7227	19.0682	21.4389	23.907	25.6797	17.0212	14.9356	17.0081	14.6727	16.6316	18.6945	18.0114	19.7779
ENSG00000105173	CCNE1	4.73127	4.30489	4.83794	5.39237	5.51998	3.75126	5.19652	6.13395	3.54547	3.67472	2.88143	2.89108	3.1188	2.79847	3.35767	4.22949
ENSG00000138764	CCNG2	12.3383	16.2435	16.9702	13.9288	26.8437	31.6085	32.8032	22.0682	73.7099	63.5262	53.9699	72.4772	91.1352	86.889	72.0697	21.117
ENSG00000118816	CCNI	181.403	219.477	210.422	188.406	217.679	228.758	211.949	200.399	230.687	247.268	253.739	255.533	275.351	253.388	227.338	173.458
ENSG00000108100	CCNY	26.2517	24.5039	24.1631	25.1789	22.7462	23.4723	23.2893	26.1352	22.2454	19.0251	17.7821	20.6111	20.5683	19.7981	18.6279	14.6141
ENSG00000163249	CCNYL1	12.0753	10.0037	10.3912	10.5194	7.98821	8.4516	10.4473	9.64028	8.56153	8.53998	6.52875	7.66573	8.51062	8.11226	8.09251	4.74574
ENSG00000260916	CCPG1	12.1962	11.7837	9.55474	10.8829	11.8595	11.911	14.2267	12.492	15.2226	17.4483	12.8046	15.1878	19.008	17.7854	15.839	8.01364
ENSG00000173992	CCS	15.4064	17.0764	16.4629	15.8819	20.4842	17.7603	16.9682	17.9945	17.7629	25.9864	33.2961	19.3114	16.2883	16.6903	20.7486	54.8412
ENSG00000166226	CCT2	145.167	132.6	133.687	133.582	103.659	109.829	112.668	114.146	95.0302	100.674	106.223	93.2043	96.9227	96.6682	95.6676	130.118
ENSG00000150753	CCT5	223.307	185.406	194.88	209.651	144.926	158.773	156.515	171.486	125.694	129.797	126.052	126.93	122.106	126.604	123.755	114.813
ENSG00000156261	CCT8	139.718	141.192	143.207	137.729	130.785	129.59	121.067	119.847	106.563	112.864	126.677	109.002	109.168	112.638	109.858	136.335
ENSG00000177697	CD151	121.07	109.759	102.886	103.95	85.1637	69.0279	81.9342	90.6443	78.9381	92.1911	91.2805	84.4805	75.5855	71.8073	81.8304	141.827
ENSG00000134061	CD180	0.199474	0.17561	0.31155	0.218269	0.257567	0.240815	0.175973	0.119529	0.046321	0.0732808	0.019255	0.0689208	0	0.0194588	0.0296429	0.0148703
ENSG00000116031	CD207	0.180713	0.288591	0.289972	0.283361	0.486787	0.442138	0.335791	0.506545	0.531279	0.526673	0.408589	0.456738	0.444454	0.549966	0.422053	0.463774
ENSG00000198821	CD247	0.482183	0.271873	0.231097	0.255148	0.472611	0.500726	0.366851	0.4477	0.936749	1.08552	0.862248	0.802797	0.790126	1.23069	1.23752	1.7518
ENSG00000120217	CD274	0.202885	0.189261	0.110059	0.150221	0.06022	0.100497	0.097282	0.0944412	0.051763	0.00524186	0.00997285	0.0590609	0.0610257	0.105484	0.0366201	0
ENSG00000103855	CD276	85.3362	86.9395	75.5484	85.5959	65.1098	56.6547	56.6153	73.0552	46.0455	47.3073	51.5133	44.6546	39.9171	37.1714	41.0258	65.7937
ENSG00000174059	CD34	2.21361	2.1641	0.889316	1.49906	0.861397	0.629606	2.2223	2.06795	0.589842	2.49324	1.20084	1.34315	1.29159	0.717708	0.433139	0.854402
ENSG00000117877	CD3EAP	6.58957	4.4648	5.36476	5.78151	3.23105	4.21722	3.2813	3.84492	2.89479	2.60991	2.32086	2.60486	1.96691	2.34066	2.76826	1.36666
ENSG00000026508	CD44	6.03683	7.61408	2.53999	2.22536	4.01373	2.09048	2.22653	2.34049	1.70149	3.99589	3.77499	3.58992	5.48618	3.59652	3.54395	2.4331
ENSG00000085063	CD59	38.2991	48.2169	35.7778	34.8655	38.2308	31.1376	46.0566	42.3674	19.9192	29.7461	28.0794	26.0552	25.6675	17.4502	22.2318	23.3616
ENSG00000125726	CD70	1.01203	2.17456	2.74141	2.25087	2.85659	2.64525	1.68245	1.91713	2.24722	0.286039	0.983932	0.941348	0.249786	0.64713	2.13593	1.01848
ENSG00000019582	CD74	3.66481	1.54135	0.964898	1.49964	1.03299	1.3072	0.588609	2.0377	0.464155	1.1202	1.40251	0.715028	3.6767	0.553557	0.456782	0.79065
ENSG00000085117	CD82	124.489	122.708	140.219	140.757	116.309	129.801	103.921	123.01	87.4541	77.7373	63.3269	75.2069	60.9998	77.7224	78.4694	65.0617
ENSG00000112149	CD83	3.48837	4.78705	4.39634	5.07501	5.94554	5.29551	5.34304	4.96786	3.04092	1.83084	2.39428	2.60466	1.62508	1.98005	2.71116	1.79819
ENSG00000125810	CD93	0.121195	0.0786253	0.111607	0.104579	0.145039	0.122435	0.115117	0.195248	0.106882	0.320871	0.331635	0.187871	0.705036	0.203759	0.126667	0.167188
ENSG00000123146	CD97	24.5232	36.6904	31.6348	31.7533	30.8592	28.2447	33.4371	35.9923	17.4699	21.537	25.7605	21.5525	14.8769	15.548	17.4299	24.3845
ENSG00000102181	CD99L2	33.3262	30.0041	30.0682	32.9745	35.2522	32.1113	32.8399	36.8267	39.9586	41.7824	37.6762	39.2045	38.525	40.6759	37.8499	37.476
ENSG00000164045	CDC25A	10.8544	8.66341	10.8615	11.5397	8.26492	7.83974	9.88677	9.76842	7.02108	5.55572	5.86801	5.73085	7.00378	7.99576	6.85662	6.47307
ENSG00000158402	CDC25C	12.8122	10.5215	13.3118	15.3884	21.3127	19.6895	20.2817	19.7178	27.0509	29.8792	27.2535	29.9594	30.1266	32.2039	24.131	29.9331
ENSG00000099804	CDC34	57.1963	59.1385	54.9101	57.8263	50.9413	49.6009	55.9759	55.9174	48.9985	65.3825	76.0942	52.2414	47.4293	48.5989	58.3294	144.989
ENSG00000106993	CDC37L1	7.75095	7.98481	6.98711	6.61862	6.98383	7.21381	8.76216	7.22052	10.3831	10.1504	11.2112	10.5719	10.6128	10.7219	10.5354	7.96461
ENSG00000128283	CDC42EP1	2.58668	1.56805	1.05832	0.891186	0.484555	0.585004	0.513051	0.790502	0.273023	0.878165	0.564093	0.476252	1.11467	0.391222	0.417832	0.970691
ENSG00000149798	CDC42EP2	2.47804	2.50821	3.03186	2.91297	2.46839	3.08785	2.74207	2.25347	1.27217	1.60433	1.90234	1.32241	0.831739	1.13426	1.33359	2.65136
ENSG00000179604	CDC42EP4	76.9558	71.4148	75.3039	76.2295	90.3315	84.3825	82.0808	83.5556	121.265	116.509	120.529	115.633	122.671	114.867	125.599	138.379
ENSG00000237350	CDC42P6	10.9316	18.8325	6.87866	8.40179	6.40335	5.42821	13.8447	13.0521	3.44248	11.5687	8.27177	7.61652	7.95644	6.61938	5.47619	2.49277
ENSG00000197622	CDC42SE1	54.7689	45.8733	48.0143	50.1898	44.6612	47.9506	48.238	46.7525	31.9416	38.2484	35.3777	34.7021	38.3618	37.4035	32.5744	21.7266
ENSG00000158985	CDC42SE2	15.7998	16.2313	16.4015	16.0179	17.2888	17.0958	16.6682	17.466	22.8496	19.222	17.4795	21.8223	21.8198	23.1039	23.074	14.3392
ENSG00000094804	CDC6	17.2647	13.577	14.7694	15.9198	11.5124	12.1559	14.0628	15.6088	11.7549	9.76993	8.96187	10.2537	9.23287	10.6412	12.161	9.1281
ENSG00000184661	CDCA2	16.6738	13.697	16.8907	18.6819	18.1621	18.2855	20.8676	17.5958	21.3461	21.0395	20.2594	22.9339	24.9797	25.7344	21.0116	18.9288
ENSG00000111665	CDCA3	40.0336	33.2013	40.4147	40.9014	46.2795	42.8734	43.4909	42.9647	43.9564	54.4962	59.2104	49.9193	46.2736	53.3305	40.9119	65.959
ENSG00000164649	CDCA7L	145.097	131.982	160.75	146.623	193.875	165.84	155.506	168.422	114.426	103.926	119.427	113.973	108.599	108.235	107.929	78.7435
ENSG00000163814	CDCP1	1.40738	1.02299	0.855288	0.946853	2.06872	1.79779	2.54785	1.38745	0.237917	0.649784	0.631301	0.646547	1.27813	0.777197	0.425559	0.19642
ENSG00000039068	CDH1	0.0231607	0.0316551	0.0411226	0.177608	0.0941692	0.202006	0.0843855	0.0710106	0.591345	0.238499	0.23921	0.271736	0.414715	0.475834	0.446622	0.100102
ENSG00000040731	CDH10	3.28338	1.75925	2.10377	2.26281	2.6097	1.89126	1.65948	2.37102	0.936771	0.778259	1.05128	1.28174	1.2933	0.740693	1.31486	0.497078
ENSG00000145526	CDH18	0.0386654	0.0776367	0.0389843	0.0166795	0.284638	0.23722	0.196114	0.165146	0.441338	0.554228	0.516032	0.5127	1.03123	0.965768	0.607923	0.770542
ENSG00000071991	CDH19	7.35092	4.91697	7.85826	5.54249	17.6554	16.7271	15.4318	9.69178	33.559	26.3867	21.2457	33.0987	50.0357	40.8581	36.4669	8.89797
ENSG00000170558	CDH2	141.552	122.405	104.439	108.523	89.1158	82.6849	104.11	120.179	91.0708	106.067	81.2829	104.586	115.359	88.0326	84.7639	55.9018
ENSG00000139880	CDH24	16.0172	12.5863	12.667	13.0337	13.2186	12.4457	12.565	15.4311	18.1877	19.2074	18.7027	15.0251	15.848	17.8681	19.9453	34.4532
ENSG00000179776	CDH5	70.1558	43.6331	40.0158	42.2205	31.0718	33.5733	27.1712	41.6137	11.4116	6.87664	8.88803	10.0628	9.84419	5.78969	11.9605	4.47863
ENSG00000113361	CDH6	45.5919	63.0588	78.6276	65.892	92.5338	90.9623	70.0845	63.6772	49.3748	28.42	38.2152	44.7885	28.4495	39.0357	48.9837	20.0511
ENSG00000081138	CDH7	0.703585	0.382549	0.378599	0.191596	0.773713	0.271059	0.477051	0.646145	2.33609	2.44715	2.04539	2.34943	3.89078	2.7403	2.95573	1.56799
ENSG00000148600	CDHR1	3.91486	3.62621	4.69245	4.53906	6.97135	6.23354	6.14801	5.57626	9.51889	9.99537	12.3213	8.88308	9.07869	10.0957	9.91286	9.08208
ENSG00000103502	CDIPT	34.4594	30.5273	25.6812	28.9068	36.6086	28.3161	35.6886	32.5617	36.3161	44.8734	47.136	38.7101	43.3369	36.498	36.8309	52.0637
ENSG00000170312	CDK1	151.24	122.076	139.797	136.348	141.403	144.094	150.737	137.606	206.73	182.274	198.492	198.919	228.05	250.127	201.716	158.484
ENSG00000248333	CDK11B	87.5671	86.5105	97.8428	92.8286	125.779	131.921	115.385	102.762	138.406	131.794	138.793	125.761	110.532	146.567	140.616	101.014
ENSG00000102225	CDK16	75.8484	75.8781	79.546	78.7375	86.4846	81.6279	79.947	77.0908	94.2628	102.694	109.536	95.3375	93.1945	105.141	96.3082	92.5642
ENSG00000059758	CDK17	18.504	18.1539	18.3934	17.1022	20.7503	24.0563	21.7855	17.9686	27.5921	27.0183	23.2062	29.1013	34.8727	31.1155	27.5034	10.443
ENSG00000117266	CDK18	1.32923	1.04598	1.40313	1.09216	2.66449	2.34824	2.00592	1.46231	1.3345	2.00811	2.52816	2.05288	2.00535	1.63344	1.67452	1.92325
ENSG00000155111	CDK19	15.6257	20.2918	18.7773	15.7259	25.1452	30.0855	25.1057	20.2629	29.7866	27.9163	29.1283	32.382	47.169	40.7465	32.2622	16.7815
ENSG00000105810	CDK6	49.4448	45.1174	47.2092	44.3009	46.9387	50.5708	60.4191	50.1132	13.1546	14.016	12.5174	16.5693	24.4804	15.7308	15.2144	5.98949
ENSG00000145996	CDKAL1	21.2858	18.6381	16.9105	14.9257	20.0322	22.0279	26.5633	20.8044	29.7057	33.2235	30.2778	31.5887	38.9863	34.6698	31.448	16.8313
ENSG00000008086	CDKL5	0.160897	0.205798	0.13836	0.0732766	0.140835	0.309854	0.418767	0.222903	0.577334	0.384895	0.164051	0.508968	0.476891	0.960019	0.552915	0.0951843
ENSG00000124762	CDKN1A	29.3387	28.9274	30.3444	31.8515	48.217	38.4233	42.4936	35.5999	103.193	117.696	122.72	111.043	132.592	142.835	100.341	92.8322
ENSG00000111276	CDKN1B	39.7512	47.5681	46.3769	41.2525	51.8189	52.4379	55.1908	50.5999	101.367	86.9323	93.5577	90.9134	96.7178	96.1509	101.97	84.4547
ENSG00000129757	CDKN1C	16.9353	20.5423	14.9952	15.0395	22.7763	19.3102	23.7639	23.9138	42.762	45.835	54.7886	37.7912	45.8622	40.4785	49.9183	106.918
ENSG00000123080	CDKN2C	130.329	107.995	117.938	121.173	152.875	134.944	136.166	142.245	220.928	214.198	239.032	203.896	216.24	224.505	223.889	269.131
ENSG00000129596	CDO1	8.27932	6.32136	6.08825	5.97799	8.17091	7.51932	8.66045	7.15239	14.9548	12.7218	15.1423	13.0668	15.2057	14.554	16.7521	13.455
ENSG00000064309	CDON	1.90562	3.35518	2.25832	2.21748	3.15589	4.53565	3.38817	2.09358	3.5709	4.8704	2.89379	5.7372	8.04103	8.15795	5.48469	1.63053
ENSG00000140743	CDR2	28.3085	26.6352	28.4218	29.488	20.47	27.587	26.158	21.7385	14.2187	12.2751	12.4289	13.081	13.143	12.3562	15.0896	10.1993
ENSG00000109089	CDR2L	15.7984	13.6716	13.1458	14.2697	9.33629	10.2218	11.379	11.3818	9.57453	9.71877	10.13	8.57993	9.50385	10.0133	10.1643	9.11499
ENSG00000091527	CDV3	59.2765	63.0579	68.0185	64.0519	59.1981	57.8107	58.5716	58.0122	50.025	44.3381	50.1518	48.7015	44.6062	48.2519	49.8813	31.3038
ENSG00000245848	CEBPA	1.66659	2.37579	0.995842	0.893735	0.637918	0.591112	2.58999	1.69057	1.10343	2.45205	1.15597	4.59959	1.63598	1.15468	1.26935	1.58536
ENSG00000172216	CEBPB	44.6651	63.0987	52.3852	53.8069	54.1658	53.2607	52.124	60.2774	9.31685	12.69	26.4716	12.1576	11.1189	9.14562	10.1076	15.9964
ENSG00000153879	CEBPG	21.4494	28.8784	26.6883	22.0082	18.667	22.2415	19.1733	17.3907	13.1192	12.2421	13.3104	12.9242	14.0368	12.3863	14.707	11.0123
ENSG00000099954	CECR2	3.46687	3.74558	4.35917	3.68964	5.82214	6.55226	7.22968	4.66893	9.35662	7.87885	5.64772	8.98868	9.71625	11.2785	8.44501	3.01325
ENSG00000183307	CECR6	1.15891	0.778611	0.851161	1.06336	1.03133	1.0341	1.00351	1.51676	1.70046	1.33851	1.19884	1.48201	1.66491	1.49733	1.83624	1.4675
ENSG00000048740	CELF2	26.7336	25.9081	25.8914	23.6658	27.2708	35.6068	32.5262	27.0041	45.8973	37.7629	29.4919	45.582	54.1888	58.47	46.1461	16.9594
ENSG00000159409	CELF3	1.5189	0.53001	0.331394	0.470218	0.651999	0.62209	0.530055	0.993233	1.88006	1.30682	2.85758	1.02085	5.77638	2.70288	3.67861	3.04344
ENSG00000143126	CELSR2	32.7871	30.7858	36.3416	37.8891	46.7529	46.4334	41.9754	40.7593	52.7922	47.952	49.1468	52.8126	49.1697	57.3392	51.6157	35.9286
ENSG00000115163	CENPA	32.941	28.3937	35.1029	36.0452	37.4711	35.5543	42.3914	38.7183	50.1883	58.8305	58.736	55.1565	60.0634	61.9166	44.6881	71.9187
ENSG00000125817	CENPB	114.824	111.998	117.092	128.201	104.853	94.0836	98.3029	118.145	84.7337	85.9535	90.694	80.8674	65.4107	79.3043	89.7212	144.831
ENSG00000145241	CENPC	7.15845	6.8768	6.99989	7.53351	9.18273	8.97087	9.25672	8.71776	14.9263	12.7685	12.723	14.7282	15.4463	16.8368	14.6006	9.79582
ENSG00000138778	CENPE	11.5136	9.37601	12.0232	12.5608	13.8227	14.935	16.5418	12.2165	16.0735	19.3863	15.9968	19.6696	22.9776	26.4236	13.6985	10.1617
ENSG00000117724	CENPF	85.5779	81.0138	105.297	97.0412	131.17	112.255	129.051	117.615	135.842	195.032	189.831	182.613	176.949	169.903	134.086	104.567
ENSG00000031691	CENPQ	14.731	14.4154	15.5164	16.262	18.0203	17.1894	18.581	17.7458	24.9931	20.9178	21.055	25.345	23.992	27.1575	24.1203	17.4336
ENSG00000100629	CEP128	3.38728	3.32858	4.12032	3.2465	4.20127	4.97782	5.70973	3.95093	5.75979	7.56467	6.78342	6.6724	9.20928	8.59356	6.08119	4.06121
ENSG00000103995	CEP152	2.26612	2.40718	2.65282	2.52653	2.87064	2.81116	3.66103	2.85012	3.65756	3.15249	2.74752	3.68062	3.81701	4.41862	3.48136	2.44716
ENSG00000099814	CEP170B	2.5763	2.08549	1.6721	1.8548	1.23949	1.2728	1.26043	1.89384	1.82342	1.34785	1.30611	1.2501	1.50094	1.14503	1.43452	1.03681
ENSG00000164118	CEP44	4.44975	4.14226	4.05894	3.54654	4.06002	5.41613	5.56771	4.72113	6.54663	6.13006	5.11077	6.1179	8.15593	7.70173	6.04931	3.16064
ENSG00000166037	CEP57	26.9724	28.2765	28.8546	26.1808	31.7985	32.9754	36.1409	32.07	39.4728	36.5852	38.3134	38.8685	41.514	41.4099	38.9065	26.3976
ENSG00000183137	CEP57L1	13.0336	12.028	12.9385	12.4132	14.7281	15.4101	15.6589	12.7321	17.4882	16.5823	19.6738	17.2348	19.9232	20.0761	19.8091	17.1665
ENSG00000114107	CEP70	3.45796	2.46598	3.30412	3.57359	4.48563	3.9254	3.77975	4.21729	4.41505	5.69503	7.11402	5.31007	7.32189	6.49552	4.73839	4.6696
ENSG00000182504	CEP97	7.82107	6.95204	8.29062	7.38543	8.77133	9.35276	9.58474	7.29187	13.1312	10.5093	8.40112	13.265	15.0422	14.6357	11.6756	3.8243
ENSG00000147869	CER1	0.124785	0.0223188	0.142737	0.0250191	0.134763	0.0687423	0.0799717	0.0961131	0.135946	0.400897	0.230369	0.234643	0.629047	0.147699	0.201251	0.0359484
ENSG00000090661	CERS4	29.1416	42.1044	48.0271	42.1201	54.4953	52.1434	44.1976	47.7416	52.436	58.2808	74.4102	47.4409	41.6731	55.7822	64.5102	106.882
ENSG00000198848	CES1	0.165489	0.148531	0.191746	0.0964965	0.205581	0.0927578	0.350542	0.196206	0.14606	0.0720025	0.111002	4.21113	0.0403185	0.00915545	0.112513	0.0614262
ENSG00000260765	CES1P2	0.39661	0.209237	0.384565	0.459328	0.440233	0.285185	0.407671	0.291008	0.13274	0.0344162	0.183612	0.111646	0.0840311	0.156408	0.16123	0.305732
ENSG00000243649	CFB	0.274112	0.295933	0.208488	0.171297	0.235339	0.14287	0.496452	0.130573	0.060707	0.0147727	0.200301	0.107768	0.120091	0.173235	0.0871129	0.163207
ENSG00000128849	CGNL1	37.4716	37.7977	34.6703	36.0306	30.0463	31.1336	37.2368	37.0941	16.6907	18.3616	13.8517	19.8791	16.5057	16.557	14.239	12.3831
ENSG00000128965	CHAC1	0.828032	0.768116	0.74264	0.406778	0.216611	0.30451	0.389364	0.355104	0.323893	0.35351	0.346236	0.269048	0.155356	0.171313	0.235509	0.801315
ENSG00000070748	CHAT	1.35246	3.08459	1.80801	1.38665	0.6493	1.99084	1.17182	1.07385	0.240841	0.0639402	0.165023	0.239037	0.0430473	0.156312	0.201116	0.0347086
ENSG00000106153	CHCHD2	1992.21	2509.95	2579	2825.64	2778.61	2656.15	2351.38	2797.39	2922.33	2901.56	3503.99	2691.03	2223.96	2731.73	2907.21	5343.85
ENSG00000163528	CHCHD4	10.3687	10.041	10.315	10.1287	8.02892	9.11011	8.82011	9.02915	7.21251	7.37908	7.9265	6.79175	6.39846	5.81938	6.39399	7.91584
ENSG00000170791	CHCHD7	16.3208	18.2435	18.8661	17.1593	22.3254	20.8934	16.8527	19.8697	25.7652	20.8522	27.3898	24.4923	21.7839	21.035	28.8229	24.8583
ENSG00000153922	CHD1	25.2063	28.0139	30.9559	27.7488	26.6167	27.7713	29.4851	24.648	17.9493	16.0929	15.8471	17.5386	15.8335	16.0793	19.2925	8.38148
ENSG00000173575	CHD2	11.7326	12.7043	13.4682	11.6219	18.3532	14.9707	15.6573	15.6132	21.2127	19.032	16.012	21.4892	21.5871	20.1714	20.5381	11.1273
ENSG00000170004	CHD3	16.7826	16.8695	15.8583	14.6843	18.8768	15.6975	19.8954	18.1946	21.0351	25.6446	26.6435	20.7902	18.1791	18.4269	19.3799	25.2754
ENSG00000111642	CHD4	89.3371	82.7684	86.6649	85.3896	94.107	85.4945	100.724	98.5538	131.016	123.971	142.689	115.793	108.381	120.495	130.847	186.716
ENSG00000124177	CHD6	9.77826	10.7225	10.1255	9.02504	14.184	15.5487	15.4098	12.2499	17.6853	19.087	14.0055	20.9461	23.5099	22.4215	17.408	7.67105
ENSG00000171316	CHD7	15.9535	14.261	15.3542	16.5491	28.1175	22.828	25.867	22.8071	23.1563	28.0127	30.1794	26.9185	36.6262	26.6888	28.7363	10.9898
ENSG00000133048	CHI3L1	23.1179	21.9139	4.59248	5.14651	13.7526	4.07773	6.33527	13.9209	2.80127	9.88122	19.1839	6.1457	26.4477	3.79833	3.6582	7.63611
ENSG00000064886	CHI3L2	0.149242	0.686578	0.207287	0.38573	0.409279	0.891206	0.260004	0.521737	0.877997	0.998833	0.935073	1.01701	0.909529	0.796027	0.821125	2.83983
ENSG00000204116	CHIC1	4.87924	4.02359	5.01756	4.36669	6.46198	6.91181	6.49088	5.34475	8.95761	7.83903	7.48319	8.7206	9.99115	9.10201	8.20399	3.24998
ENSG00000100288	CHKB	13.2158	12.9001	13.999	12.8334	20.7365	14.5843	13.7632	16.6073	13.9551	21.3388	24.5052	16.8241	13.3048	12.9588	14.4003	43.1097
ENSG00000134121	CHL1	15.4068	10.3777	11.0669	10.3602	9.74627	11.5677	8.38218	7.86664	7.5038	5.53152	4.34623	9.01949	13.3323	7.72395	8.10227	2.09842
ENSG00000255112	CHMP1B	20.5799	21.6052	20.3081	18.5345	28.7359	24.6914	24.7942	27.0833	40.2926	41.9329	38.1784	41.7007	44.757	38.1098	40.9901	23.54
ENSG00000130724	CHMP2A	74.8994	85.604	87.9863	84.7838	84.5626	76.8689	70.5315	89.2255	91.343	84.1585	113.348	80.0612	62.1981	70.5515	101.319	243.027
ENSG00000101421	CHMP4B	145.044	146.694	151.714	158.649	133.871	129.74	131.056	153.687	110.46	108.458	125.101	98.0476	85.2275	91.5788	112.77	162.477
ENSG00000110172	CHORDC1	29.0734	20.6981	16.7246	15.1106	10.5352	18.1833	16.7183	10.5624	9.86008	14.5327	15.2278	12.3413	15.3242	12.8365	9.47831	5.41743
ENSG00000123989	CHPF	33.503	41.9292	31.0711	31.7788	28.7246	24.8474	23.1678	26.7247	17.0307	16.9143	20.9193	17.8627	14.7512	15.945	20.0928	25.9989
ENSG00000080644	CHRNA3	4.51087	1.63544	2.56798	1.40579	2.42602	2.47616	3.64718	2.28686	0.645327	0.988122	0.744048	0.786144	0.932443	0.683561	0.41837	0.534498
ENSG00000175344	CHRNA7	0.551443	0.286773	0.0929859	0.171896	0.102639	0.143101	0.165183	0.340646	0.124792	0.168014	0.0743357	0.136417	0.163173	0.0837473	0.0912464	0.058673
ENSG00000117971	CHRNB4	0.767585	0.306589	0.574233	0.350329	0.889714	0.706742	0.912309	0.522291	0.104408	0.178119	0.109653	0.164661	0.295123	0.111414	0.0802224	0.152671
ENSG00000175264	CHST1	0.356942	0.301895	0.102244	0.104738	0.0416572	0.0235931	0.187353	0.124569	0.0166459	0.129818	0.127552	0.126693	0.250282	0.095392	0.0706871	0.0929343
ENSG00000171310	CHST11	21.3156	27.4757	24.7605	24.0902	25.668	27.6959	30.5431	31.2193	10.3117	10.2138	8.32072	10.5817	7.7028	10.7085	10.1284	5.35973
ENSG00000169105	CHST14	15.7411	13.6308	12.5493	15.4128	12.274	10.9338	11.7444	16.1855	8.94525	10.9038	9.84319	8.60011	9.04576	8.0909	8.32245	7.9136
ENSG00000175040	CHST2	28.9727	18.2824	12.6485	14.3057	8.50619	6.72109	9.01885	14.6419	2.52618	3.52706	3.63539	2.68537	4.60715	2.99606	3.00412	3.25357
ENSG00000122863	CHST3	14.8174	13.6348	14.1464	14.4892	15.3446	16.3069	17.3989	15.3264	19.6252	21.5735	16.9294	20.893	22.3022	23.2873	18.8842	13.0681
ENSG00000147119	CHST7	38.2619	29.3801	26.9793	33.457	34.1635	30.5938	44.1595	40.2753	7.02329	11.8277	12.6894	7.96317	7.13126	7.63543	6.29607	6.84794
ENSG00000124302	CHST8	3.40329	2.61409	5.71979	4.41591	2.50518	3.06082	1.49325	2.02283	1.1298	0.418072	0.886896	0.721909	0.335972	0.770489	1.12418	0.738123
ENSG00000131873	CHSY1	16.0557	17.3947	16.61	16.0199	14.1419	15.7839	17.4534	15.9419	13.1624	11.5757	9.74126	12.8723	13.3696	12.7222	12.3481	6.92197
ENSG00000127586	CHTF18	33.6309	34.531	35.2141	33.6192	41.3795	29.8253	32.7593	33.7244	43.3888	43.358	59.411	41.5104	30.6361	39.8402	40.913	149.018
ENSG00000237799	CICP11	0.0529802	0.0575571	0.079269	0.0752451	0.157523	0.280499	0.338059	0.183865	0.159261	0.416357	0.288076	0.315405	0.542255	0.579923	0.306709	0.16585
ENSG00000271529	CICP14	1.53968	1.58714	1.62934	1.51567	1.99279	2.39452	2.5799	1.65357	2.78865	2.65752	1.76449	2.62023	2.90897	2.7419	2.51932	1.24105
ENSG00000138615	CILP	0.574257	1.312	0.404878	0.477171	0.0531681	0.0706799	0.882367	0.490406	0.31819	1.28386	0.407402	0.509033	0.411624	0.306644	0.381944	0.323973
ENSG00000160161	CILP2	0.0838698	0.108111	0.200096	0.132088	0.217597	0.269299	0.190404	0.153916	0.199164	0.183095	0.174342	0.149401	0.127915	0.322083	0.404766	0.365436
ENSG00000138433	CIR1	9.93404	10.8535	10.3417	9.61407	13.7189	13.2288	13.1787	13.8305	20.4572	20.3673	21.4425	19.8612	19.0009	18.0803	20.8794	29.8832
ENSG00000099622	CIRBP	203.895	238.22	249.122	253.472	335.346	243.662	261.476	296.608	419.058	379.304	449.898	383.582	326.028	339.984	432.513	488.286
ENSG00000141076	CIRH1A	30.7459	26.4704	28.198	29.4349	18.8719	21.867	20.3615	24.2596	15.79	14.6941	13.6704	15.8857	14.8047	16.0462	15.0627	10.9869
ENSG00000122966	CIT	12.4526	11.5387	16.1449	15.2638	22.9381	22.6155	22.4734	16.3585	25.4741	20.8212	18.6883	26.4014	23.0614	31.1225	21.5846	12.2986
ENSG00000164442	CITED2	15.7347	21.4719	20.6311	18.9432	18.1935	19.0806	19.0711	17.9797	64.8891	48.0612	55.1491	53.4188	59.8241	55.7987	68.0064	42.9877
ENSG00000179862	CITED4	1.0368	0.92755	0.812417	0.881559	0.562324	0.391092	0.493085	0.733414	0.557099	0.463612	0.603875	0.345653	0.434238	0.317107	0.606629	1.44723
ENSG00000273145	CITF22-92A6.1	0.37818	0.442035	0.562843	0.544601	0.797455	0.539253	0.476541	0.705817	1.12035	1.54519	1.80482	1.03226	1.40972	1.06141	0.919541	2.53941
ENSG00000136108	CKAP2	51.4259	36.9667	44.1354	44.0104	47.9379	55.1725	53.0865	48.2236	67.119	63.6102	54.0301	70.7722	77.6565	78.4494	61.4956	30.5302
ENSG00000169607	CKAP2L	15.8842	12.8753	15.5813	16.7435	19.3637	19.2762	19.7861	17.9762	22.3445	21.0029	16.5891	24.8251	25.7688	28.2481	19.8923	10.4241
ENSG00000136026	CKAP4	44.8713	39.4456	35.6947	37.9551	33.1779	28.6619	30.8851	37.7329	24.8282	30.9771	29.7891	27.0978	28.3969	23.3374	24.5872	29.5026
ENSG00000175216	CKAP5	76.7974	67.4032	77.2963	75.9828	82.6749	88.5186	92.0261	81.2593	89.3272	100.017	80.8565	102.334	112.131	119.605	82.031	47.2149
ENSG00000166165	CKB	1381.3	1578.31	1797.29	1773.95	1984.05	1709.25	1552.04	1816.28	2109.43	2520.87	3288.58	2127.5	1626.68	1925.08	2339.26	7747.68
ENSG00000217555	CKLF	65.2278	59.6472	58.9419	65.5999	55.1305	48.6343	50.9626	59.8277	43.1899	43.7842	46.7917	37.1689	37.7883	41.2984	47.9384	95.1575
ENSG00000104879	CKM	6.18962	0.422139	0.30153	5.22507	0.271677	1.04823	37.1052	5.63408	0.31212	2.54142	0.372317	3.35213	0.146259	0.136275	0.361243	18.0005
ENSG00000173207	CKS1B	96.0214	96.7208	103.575	106.6	113.303	94.3229	92.3651	106.259	116.513	116.994	136.694	114.394	106.497	125.745	121.107	203.623
ENSG00000123975	CKS2	279.661	270.902	272.597	273.864	301.481	280.781	307.279	284.67	309.5	381.125	455.802	352.72	395.028	404.101	328.422	488.581
ENSG00000074054	CLASP1	13.128	12.6824	12.8201	12.9165	16.2772	16.0813	16.7355	14.8151	17.4727	17.0107	13.7084	17.6492	19.6474	20.5167	17.0359	8.12511
ENSG00000163539	CLASP2	16.139	16.2855	15.6049	16.397	24.9863	26.1188	26.9625	23.2136	37.7732	30.8799	26.8938	34.7252	38.8198	42.8237	34.6376	13.27
ENSG00000073464	CLCN4	1.69246	1.89892	1.80186	1.78165	3.41615	2.75067	3.16111	2.59903	5.54036	4.85468	4.97923	5.00948	6.9007	6.77454	5.94545	3.24911
ENSG00000103249	CLCN7	24.7186	25.8369	27.8523	26.4809	40.9444	38.3733	38.4177	35.5617	37.8174	43.5257	40.3538	41.5833	35.9386	38.8168	42.5528	29.5048
ENSG00000163347	CLDN1	2.26952	3.95053	3.01315	2.11232	1.34394	2.11046	2.12537	1.38925	1.4432	2.17472	1.33452	1.28179	0.945179	1.12253	1.35423	1.35437
ENSG00000013297	CLDN11	0.324817	0.109353	0.209377	0.16536	0.262639	0.364213	0.0597134	0.149627	0.590597	0.351282	0.392296	0.494088	0.599831	0.554104	0.750604	0.406805
ENSG00000153132	CLGN	0.236798	0.310339	0.250902	0.275659	0.270419	0.293844	0.377044	0.430931	0.49658	0.427348	0.519782	0.472743	0.540216	0.642409	0.497771	0.301313
ENSG00000213719	CLIC1	187.49	207.285	189.706	200.369	153.946	150.312	144.488	166.391	125.151	137.142	153.117	126.03	113.853	123.926	139.853	275.922
ENSG00000106665	CLIP2	30.8937	27.9691	26.8606	29.0186	25.1786	30.3507	29.8006	30.189	22.5567	23.4931	20.3439	23.1729	20.9582	25.8294	21.8104	23.2416
ENSG00000105270	CLIP3	20.6547	25.3151	23.6634	22.6826	31.8263	36.5805	32.2626	30.9583	42.1895	49.0729	47.9191	44.6471	56.2431	47.5164	43.2672	41.559
ENSG00000013441	CLK1	35.3988	53.94	48.8443	35.3745	48.0355	46.6531	48.432	40.9169	72.3642	73.7977	119.166	63.7474	70.2294	57.4069	87.1885	148.54
ENSG00000165959	CLMN	1.21052	1.56069	1.43646	1.19067	1.28183	1.43004	0.769177	1.03982	0.691621	0.880051	0.506049	1.05205	1.15536	0.85686	0.98885	0.484139
ENSG00000166250	CLMP	1.18556	1.39355	0.960993	0.626322	0.600415	0.652855	0.825553	0.717149	0.533412	0.628999	0.222709	0.448885	0.181458	0.317397	0.245786	0.232835
ENSG00000188603	CLN3	24.5934	21.5417	24.3452	24.07	29.828	26.0437	26.4539	25.5557	29.656	34.6348	40.6593	29.5127	29.9354	30.3691	31.8666	58.1114
ENSG00000166855	CLPX	13.8219	15.1691	15.4961	15.5047	17.0804	21.0647	21.7314	17.8816	25.2666	21.9053	19.328	25.1719	21.9052	27.5545	24.194	13.3946
ENSG00000120885	CLU	470.485	457.991	523.531	564.764	668.456	599.919	489.422	561.994	743.939	765.81	838.831	730.883	754.32	773.402	906.263	1092.5
ENSG00000132361	CLUH	28.4093	26.6876	30.7438	29.0883	21.5247	22.0115	22.9884	22.3289	21.3196	16.7254	16.7243	18.8823	14.1274	16.1341	20.5473	17.3491
ENSG00000146352	CLVS2	0.396822	0.318565	0.113297	0.18676	0.223163	0.166894	0.308657	0.211528	0.882677	0.920773	0.503028	1.08836	1.15399	1.14834	1.05715	0.335118
ENSG00000153815	CMIP	11.9406	14.4385	14.0234	13.4919	20.1394	19.5526	20.6219	16.4364	24.7172	27.2173	18.9114	29.5497	33.9787	25.9755	23.7105	10.473
ENSG00000174600	CMKLR1	1.37221	1.54457	1.30853	1.5058	2.21302	2.919	3.09294	2.01189	6.29056	6.88281	5.86188	5.08353	6.64852	9.20383	5.49184	2.85094
ENSG00000140931	CMTM3	64.2067	55.361	59.787	62.0193	39.7266	46.5344	49.2993	49.9851	24.0686	26.7369	27.2479	24.0926	24.5306	21.8759	24.8122	34.9403
ENSG00000153551	CMTM7	36.864	26.5643	37.624	39.6504	41.4119	34.7836	29.4989	32.9389	15.765	18.995	21.0535	17.0754	12.8433	10.6118	15.6465	23.4357
ENSG00000170293	CMTM8	0.873958	0.674541	0.345389	0.512665	0.769253	0.409489	0.657576	0.542061	1.60652	2.1454	2.06974	1.48498	1.86781	1.90338	2.16895	1.20489
ENSG00000137200	CMTR1	15.9113	14.5938	14.8222	16.2506	19.5163	18.1811	17.8545	17.6728	19.5893	20.9528	19.4059	19.4277	19.5848	20.9872	19.4166	13.6444
ENSG00000133313	CNDP2	61.0142	52.1365	53.3357	60.8308	49.02	45.905	47.39	54.6683	43.6372	41.5035	43.2371	39.5671	39.3141	37.1644	40.8096	62.4631
ENSG00000153721	CNKSR3	12.2055	19.4066	14.6159	12.994	11.4332	15.5758	18.0488	15.7306	6.5117	9.32562	8.92137	7.52449	7.98141	6.81402	7.95598	4.48917
ENSG00000064666	CNN2	7.5252	11.1806	11.4787	10.215	8.41086	9.54126	8.51511	9.61091	6.76811	8.52047	8.52317	7.61273	5.25604	5.77824	6.23176	6.20073
ENSG00000117519	CNN3	263.07	270.94	238.913	225.88	182.811	214.791	192.73	185.489	112.419	121.58	122.403	132.054	134.051	112.381	127.567	79.4985
ENSG00000148842	CNNM2	2.77421	3.23669	2.93268	2.86366	3.83018	3.95952	4.20104	3.69488	5.69843	6.46902	4.72258	6.41201	6.14754	7.26752	5.72058	3.75239
ENSG00000168763	CNNM3	12.767	12.152	11.965	12.005	14.0378	13.6422	15.3944	14.582	19.408	22.2274	17.5312	20.0452	20.0134	21.7669	18.7467	15.1312
ENSG00000113300	CNOT6	25.6039	21.7475	22.0838	23.0058	23.9311	28.0055	28.5194	23.473	31.3056	30.5928	23.5708	31.0364	37.9159	36.8259	28.5271	13.6464
ENSG00000155508	CNOT8	34.3068	34.6048	34.7689	34.9018	36.7727	39.9563	39.4699	38.0718	52.6678	48.8423	47.6109	49.4972	53.0455	53.7384	51.8119	35.9731
ENSG00000118432	CNR1	71.4845	46.1405	48.2598	54.4693	43.5205	62.3059	42.8869	44.0288	42.376	42.0017	41.1483	41.5109	77.4658	60.5131	35.9702	15.627
ENSG00000105219	CNTD2	1.47118	1.83299	1.7348	2.60066	1.41788	1.27721	0.910459	1.84686	0.84825	0.50395	0.702945	0.770361	0.372856	0.707378	1.00838	1.09292
ENSG00000122756	CNTFR	65.7762	63.6838	73.5824	78.6932	81.5432	82.1045	77.2457	82.2951	94.3115	99.3677	92.2621	87.6899	74.0521	83.5114	84.9457	84.3339
ENSG00000018236	CNTN1	3.10094	0.827292	0.868528	0.912916	0.983062	0.8973	0.634843	1.2322	1.09506	0.8401	1.59129	0.859092	2.30973	1.3068	1.49333	0.394044
ENSG00000184144	CNTN2	0.201257	0.0505233	0.0627358	0.0447323	0.125644	0.064745	0.104241	0.132764	0.337621	0.154999	0.194196	0.177321	0.85522	0.457365	0.555533	0.299125
ENSG00000174469	CNTNAP2	1.27258	1.98267	1.15215	1.12637	0.945478	0.992445	1.06663	1.3988	0.668283	0.434116	0.451714	0.615072	0.57902	0.442537	0.56214	0.262575
ENSG00000119397	CNTRL	8.95424	9.42595	11.4568	10.6959	13.9164	13.6132	14.8649	12.8472	15.0915	19.3166	16.5173	18.3329	21.5367	19.53	13.8286	11.1897
ENSG00000181924	COA4	54.3045	54.4596	51.959	54.9711	44.7261	40.9482	41.0168	47.1553	31.4791	42.3566	44.2852	35.2861	37.0129	33.37	36.1159	58.3034
ENSG00000183513	COA5	16.1033	16.0121	15.5828	15.6071	19.303	18.9623	18.4475	18.051	19.692	21.1171	23.5625	20.3231	23.1078	21.0464	22.0137	21.4908
ENSG00000168275	COA6	56.9076	59.5399	56.291	59.0112	50.8125	50.3698	50.1311	50.2439	38.2174	43.9171	56.8647	40.121	43.6727	40.4612	41.9105	69.1662
ENSG00000106078	COBL	1.69041	2.20952	0.740549	0.879916	0.589054	0.52122	0.802441	1.64571	0.327192	1.23593	0.968462	1.03155	2.42739	1.09808	0.598604	1.22779
ENSG00000082438	COBLL1	0.716237	0.586996	0.836722	0.577845	0.696191	0.67212	0.531747	0.782817	0.746379	0.592082	0.341291	0.501014	0.818418	0.749624	0.771478	0.106218
ENSG00000060718	COL11A1	15.2653	7.45551	11.6309	8.54564	9.70233	5.9582	9.55987	6.75606	3.50669	6.55914	4.39404	6.87295	7.97057	4.80459	3.09137	2.7058
ENSG00000111799	COL12A1	16.8133	15.2061	8.66665	8.39652	6.63707	5.35983	12.0451	11.0126	3.96316	11.462	8.81721	7.4694	10.706	4.6448	4.33562	6.64271
ENSG00000197467	COL13A1	0.341283	0.71319	0.288154	0.499981	0.277871	0.048962	0.283179	0.52236	0.0945752	0.195286	0.253734	0.132112	0.124386	0.124199	0.164585	0.403034
ENSG00000187955	COL14A1	0.605386	0.451414	0.121794	0.218112	0.159909	0.0811309	0.263084	0.440774	0.154481	0.452512	0.326792	0.2131	0.401331	0.171068	0.0680944	0.0924655
ENSG00000182871	COL18A1	5.53815	7.09178	2.74602	3.18554	2.64164	1.2731	2.7839	4.4989	1.27156	3.64182	3.99342	2.29738	4.25772	1.65098	1.43555	6.40288
ENSG00000108821	COL1A1	90.6425	159.239	24.505	44.5048	6.4045	3.60278	84.3396	71.2155	2.54873	116.654	57.4417	32.1472	20.3116	6.60863	1.94883	41.3718
ENSG00000164692	COL1A2	146.751	203.722	34.3506	63.4409	8.32736	4.31418	127.688	112.669	2.85843	170.807	72.5927	45.4216	34.1738	11.1219	3.21938	60.7583
ENSG00000101203	COL20A1	13.8979	24.8745	27.5122	23.2041	29.7765	30.6054	21.975	21.4602	34.5347	28.547	31.7359	24.0274	8.9332	23.2364	25.0863	57.2281
ENSG00000124749	COL21A1	0.867121	0.557042	0.642364	0.609183	1.48498	1.36351	0.744473	1.01547	2.34797	2.56541	2.50226	1.91032	3.12058	3.12499	2.48644	1.76529
ENSG00000188517	COL25A1	5.03692	5.36564	6.30807	5.40764	4.32375	6.00939	5.39898	3.44227	5.75308	3.50469	1.8865	3.74564	3.18595	5.04415	3.92133	1.05675
ENSG00000196739	COL27A1	43.6814	35.5295	39.7009	38.1858	40.9596	35.2352	29.2283	31.7261	23.1709	14.2712	17.3049	20.9182	18.9305	18.4066	18.2236	13.8849
ENSG00000215018	COL28A1	3.41846	4.17463	4.70487	6.06218	3.68689	4.06169	4.62286	3.967	2.66465	3.19958	1.64921	2.84269	1.37582	1.71921	2.16011	2.16751
ENSG00000168542	COL3A1	73.9779	174.433	15.7244	32.515	4.0214	1.66517	82.902	65.0001	0.652631	80.0576	43.9968	34.6582	22.3893	6.03709	1.11257	41.7475
ENSG00000130635	COL5A1	5.59972	11.0875	3.00551	2.80631	1.20244	0.93396	6.88733	5.30997	1.1567	8.29639	3.58151	2.99514	3.28179	1.68371	0.886224	3.17507
ENSG00000142173	COL6A2	36.5739	89.597	33.7391	35.9927	45.5243	24.3393	32.7029	40.639	22.4863	36.8575	46.2111	35.9323	39.7093	26.2645	29.0984	50.5581
ENSG00000163359	COL6A3	0.3844	1.12261	0.0996597	0.236893	0.176746	0.0291911	1.30607	0.756541	0.0177271	0.873165	0.289092	0.194466	0.131526	0.01368	0.0403385	0.0759567
ENSG00000144810	COL8A1	3.04903	2.29057	0.959066	1.88263	0.194709	0.228306	2.61991	2.15647	0.121528	3.00702	0.569598	0.637721	0.782468	0.44418	0.10671	0.2169
ENSG00000171812	COL8A2	1.19116	0.672575	0.293746	0.584453	0.188186	0.171188	0.554923	0.429498	0.160124	0.69194	0.243329	0.155885	0.200655	0.144943	0.135078	0.116576
ENSG00000092758	COL9A3	468.283	391.687	341.389	392.592	381.979	259.939	330.919	412.542	235.993	359.763	358.469	277.752	238.853	182.139	197.736	430.408
ENSG00000196167	COLCA1	0.369634	0.235477	0.293543	0.623975	1.3477	0.71867	0.614177	0.51287	1.98408	2.10679	2.14233	2.14046	3.40857	2.77564	1.71073	3.50718
ENSG00000214290	COLCA2	3.67761	3.06994	4.90952	5.00314	13.7822	8.06595	7.64763	8.79633	17.8831	20.7785	22.991	20.9815	24.5637	21.9658	17.9116	15.8967
ENSG00000118004	COLEC11	0.561908	0.9351	0.543898	0.562485	1.26205	1.04948	1.12522	0.491325	0.905607	1.36171	1.93796	0.850059	1.21521	1.05782	0.970575	2.57226
ENSG00000130309	COLGALT1	48.0677	45.8986	46.1656	49.4494	40.3553	36.3334	37.618	39.6636	25.5491	25.1786	25.1502	24.9017	18.4418	20.1258	22.0487	21.6398
ENSG00000140365	COMMD4	48.9107	42.5255	49.4917	55.1548	54.2986	45.2787	46.5093	53.8381	50.5119	59.3451	66.5825	46.4104	45.664	49.5378	53.7256	147.78
ENSG00000188243	COMMD6	73.5733	95.507	75.4925	77.6856	85.8296	72.1804	76.3484	81.518	76.2724	72.2008	116.963	71.293	70.1329	65.4514	80.917	258.542
ENSG00000110442	COMMD9	16.9252	17.94	19.0209	18.6374	22.9534	22.3332	19.1774	20.9656	25.0795	24.1591	27.0617	25.4604	21.2179	24.4814	29.0571	54.6258
ENSG00000005243	COPZ2	1.46798	10.8033	1.43407	3.11661	1.08828	3.45866	1.93677	1.94637	1.3105	1.4248	2.59867	1.28704	0.66826	0.870412	1.60483	4.66228
ENSG00000103647	CORO2B	143.158	127.668	153.088	166.281	150.912	151.763	129.887	152.852	105.668	78.1379	75.7666	98.5384	77.6867	88.2747	94.3029	43.5856
ENSG00000103187	COTL1	186.958	124.276	136.25	141.176	116.869	99.4777	96.9971	125.553	64.3778	59.6138	61.8217	57.0969	42.4663	44.9532	58.9248	75.9697
ENSG00000205105	COX17P1	0.228819	0.544862	0.367233	0.526065	0.241569	0.284173	0.89616	0.532575	0.368357	0.42715	0.243263	0.764359	0.259855	0	0.27719	1.00669
ENSG00000135940	COX5B	95.9612	105.845	107.466	107.689	110.958	103.186	104.143	113.568	112.5	112.589	131.498	96.9015	84.4112	97.9705	119.843	292.941
ENSG00000126267	COX6B1	189.749	211.607	214.221	212.948	223.659	196.496	176.162	226.548	190.073	219.763	273.089	199.67	157.616	170.031	208.124	516.822
ENSG00000158516	CPA2	0.109718	0.192661	0.159886	0.290271	0.554313	0.151713	0.364294	0.219263	0.537598	0.754863	0.469038	0.524813	0.51092	0.473145	0.563672	1.45535
ENSG00000153002	CPB1	0.0641848	0.133014	0.113011	0.104447	0.215547	0.148562	0.329526	0.25962	0.338708	0.238373	0.37271	0.236212	0.0482285	0.203637	0.270195	0.335477
ENSG00000137449	CPEB2	8.31695	8.80093	7.50369	7.31867	8.34045	9.28445	9.2464	8.32191	6.30258	5.01994	5.30331	5.74329	6.19009	5.94942	6.03263	1.51919
ENSG00000145920	CPLX2	0.416046	0.163434	0.112618	0.10802	0.163256	0.0910696	0.0934208	0.167153	0.644106	0.494032	0.393565	0.247236	0.885877	0.44559	0.695219	0.62746
ENSG00000140848	CPNE2	79.435	71.8049	74.8385	86.3381	81.3918	67.3668	63.3261	80.009	49.25	36.5562	46.7804	42.9692	36.7734	41.0736	52.1579	60.6542
ENSG00000196353	CPNE4	131.042	96.455	99.7524	97.9759	80.2905	89.429	83.2948	93.122	59.0177	43.4631	42.592	54.0257	43.183	44.4219	54.4746	46.07
ENSG00000124772	CPNE5	3.45142	3.64401	2.38857	3.47797	1.69635	1.16592	1.74777	3.19518	1.80682	2.02841	2.56839	1.7831	1.46135	1.46518	2.02283	2.76124
ENSG00000165934	CPSF2	22.0733	17.5459	17.5307	18.7777	14.4308	18.7341	20.4838	16.9509	15.9372	15.9487	11.8503	15.6893	17.2951	17.2159	14.2782	7.18034
ENSG00000110090	CPT1A	64.1074	63.1889	64.7729	64.1728	59.7398	60.6649	69.6103	62.2642	35.6981	40.4134	38.5085	39.0669	39.2537	41.1138	35.7981	27.7723
ENSG00000169169	CPT1C	16.2831	17.157	17.2561	18.6521	22.1363	19.2754	16.3045	19.886	23.3238	25.3997	29.2001	19.9874	18.1432	19.7068	21.1204	54.0373
ENSG00000121898	CPXM2	1.37224	0.536964	0.133415	0.358273	0.00839654	0.0143524	0.404776	0.661083	0.00655294	0.695304	0.345293	0.190324	0.151162	0.063932	0	0.329696
ENSG00000166426	CRABP1	9.24216	2.59485	2.73367	2.20589	2.11371	1.44192	2.24323	4.48392	3.59163	4.24211	11.7013	3.11399	18.0901	10.2648	10.3416	22.5022
ENSG00000169372	CRADD	7.13319	6.45861	6.79874	6.57572	8.18901	8.5703	7.80544	8.41515	8.98148	9.32503	10.7001	10.0282	9.83592	7.79392	8.64612	10.5221
ENSG00000134376	CRB1	0.277009	0.319344	0.185009	0.170848	0.717413	0.9536	0.435102	0.757361	3.794	5.47666	6.20981	3.73574	8.10457	6.65183	5.09684	7.49247
ENSG00000148204	CRB2	4.01207	3.41915	1.11916	1.44132	2.28116	1.63907	2.9691	3.35765	3.47356	8.4284	5.82314	5.31024	11.5284	6.93077	5.35157	5.88771
ENSG00000113851	CRBN	11.7724	12.8194	12.55	10.7879	15.9183	14.1611	15.3526	13.5425	16.1004	17.4529	17.3865	16.9756	18.3804	17.2942	16.7838	10.4876
ENSG00000157613	CREB3L1	12.0715	12.386	13.7617	16.3806	12.2885	15.1446	15.774	13.9934	1.58703	2.78098	2.69933	2.07356	1.02647	1.37713	1.75522	2.19783
ENSG00000143578	CREB3L4	4.10349	3.67152	4.60035	4.33574	6.66293	7.43864	8.05278	6.20502	10.1136	12.761	11.2425	10.2471	10.6177	8.75961	10.0583	13.2227
ENSG00000005339	CREBBP	14.568	13.642	14.2754	13.6698	16.1683	19.2947	18.6509	15.3854	20.4234	19.2869	14.485	23.174	25.5272	25.0238	20.9814	12.0347
ENSG00000111269	CREBL2	15.6447	15.8314	15.7956	14.639	17.898	20.6979	20.2704	17.3228	22.3848	19.2957	20.8301	21.1682	24.1372	23.96	21.7604	12.5854
ENSG00000164463	CREBRF	1.29624	2.63554	2.04133	1.41707	3.13276	3.30147	3.60829	2.4421	5.80575	4.87727	4.26054	6.00695	6.53528	5.45528	6.20616	2.26488
ENSG00000175874	CREG2	4.3972	8.30931	13.21	10.7939	7.4842	8.0101	6.47376	5.00011	4.18234	2.43747	4.08768	3.76784	1.50755	3.93004	4.88118	3.75265
ENSG00000095794	CREM	45.6198	38.9702	39.1772	37.4713	28.5786	29.69	27.7086	28.6527	17.1423	19.3491	18.7481	17.2977	14.3355	13.6425	16.1023	12.9788
ENSG00000150938	CRIM1	10.5508	8.55076	5.69316	7.18521	5.94469	4.80616	7.32403	8.38228	3.26098	4.61412	3.52724	4.20687	6.47729	3.9331	3.30492	1.64569
ENSG00000119878	CRIPT	9.63983	10.3933	8.31042	8.41406	11.8928	12.2188	14.7091	11.8267	18.4729	20.938	22.7976	19.5261	25.1567	21.974	19.0418	20.9843
ENSG00000176390	CRLF3	0.0701554	0.0879624	0.109908	0.164977	0.0759909	0.181887	0.15662	0.0976237	0.270926	0	0.0653305	0.0404881	0.160926	0.0387023	0.221138	0.112877
ENSG00000101343	CRNKL1	16.6153	16.3885	15.2609	14.1128	17.3644	18.0469	19.9687	18.8271	21.3018	26.0641	30.1876	22.7147	26.2645	22.7974	23.4143	65.2682
ENSG00000058453	CROCC	11.5126	11.6268	12.9825	13.3287	20.4918	19.8199	19.4041	16.0576	20.4902	22.915	34.5765	20.7785	16.626	20.8653	23.7294	28.9264
ENSG00000215908	CROCCP2	14.9433	15.8496	15.6257	15.5779	20.4571	16.6858	16.8665	17.4254	25.3194	24.2694	28.8816	22.7858	19.7876	20.5368	24.4267	36.427
ENSG00000105662	CRTC1	6.84193	5.93712	5.4333	6.15347	6.74617	7.40934	6.02731	8.50585	8.55878	9.46748	8.88714	8.23926	8.06783	8.78451	8.86808	13.5144
ENSG00000233280	CRYBG3	1.25714	1.06439	1.00979	0.938869	0.980786	1.53349	1.24219	1.0303	1.81445	0.880855	0.325092	1.55458	3.13805	2.37435	1.97393	0.112387
ENSG00000165475	CRYL1	4.36659	5.24124	4.13036	5.05184	5.1475	5.03065	5.03013	6.66578	7.14233	7.64744	7.87366	6.74537	7.75472	6.38947	7.49363	10.3099
ENSG00000103316	CRYM	8.45495	2.97665	2.50297	1.5926	3.04016	2.96599	2.237	3.19826	1.48949	2.29444	4.78175	2.27252	4.85399	2.43899	3.55591	2.94119
ENSG00000184371	CSF1	9.13521	9.44192	7.86867	8.85891	8.02484	9.01501	4.84076	6.30901	4.42453	3.10867	3.98607	3.88336	4.29668	4.10784	4.49207	3.26979
ENSG00000147408	CSGALNACT1	5.55362	7.15522	5.64746	6.51546	8.33616	7.80651	8.44116	10.5645	11.5487	11.3038	8.31389	13.2382	8.9486	8.42205	10.5699	7.00106
ENSG00000169826	CSGALNACT2	17.0053	16.8057	16.1483	15.3105	14.4237	15.3393	14.3289	14.7915	13.173	11.3935	10.1304	13.2316	12.6254	12.3876	13.1861	5.82204
ENSG00000103653	CSK	37.1309	38.519	44.4381	43.6677	33.4532	32.922	33.8327	38.5965	26.0892	26.6807	29.1823	26.8196	20.7438	26.9008	28.0829	24.0231
ENSG00000180138	CSNK1A1L	0.718026	1.26437	0.258198	0.545629	0.212236	0.242198	0.841597	0.693207	0.105353	0.913511	0.377258	0.445444	0.406199	0.304574	0.197024	0.218666
ENSG00000213923	CSNK1E	84.7778	89.6256	91.5988	92.6304	111.339	103.901	106.104	100.525	108.006	124.608	119.959	111.056	114.145	108.926	104.571	85.6183
ENSG00000173546	CSPG4	68.4985	81.091	86.579	92.6875	65.1779	84.1286	66.5479	62.7295	20.5728	14.6916	14.3157	20.4683	10.3977	15.0274	17.2503	13.1082
ENSG00000114646	CSPG5	41.827	33.165	27.9511	32.6597	30.8587	31.406	29.9094	42.0121	54.4776	49.5973	51.0735	42.8995	53.9576	45.2211	60.3438	66.8378
ENSG00000144655	CSRNP1	4.55927	6.60821	6.16434	5.56046	5.68694	6.344	4.39725	4.12289	1.72099	1.94748	2.14339	2.20014	1.77089	1.41757	2.42985	1.10714
ENSG00000159176	CSRP1	54.0015	52.5278	59.7389	65.4556	56.0898	49.8865	44.4099	55.3466	31.1596	24.5204	26.8377	28.2187	22.3595	24.1279	33.3261	26.7506
ENSG00000160213	CSTB	22.4111	24.6783	25.4972	26.1322	25.3823	23.9935	20.303	22.4189	18.4169	17.9092	22.2547	18.2873	15.1108	16.5609	18.8913	24.2574
ENSG00000260655	CTA-250D10.23	0.329886	0.396176	0.843487	0.658224	0.905199	0.411991	0.466828	0.834978	1.84036	0.608281	1.08857	0.844021	0.399932	0.561508	1.68112	3.00793
ENSG00000260065	CTA-445C9.15	1.31887	1.45659	1.74494	1.70408	0.873865	0.883898	0.891748	1.53301	0.928997	0.534519	0.592514	0.606536	0.522548	0.489914	0.820643	0.719357
ENSG00000150527	CTAGE5	6.96383	7.52985	7.32687	6.80189	8.78778	7.39905	8.51835	8.41959	10.3718	11.2872	10.3357	10.0565	10.5038	11.299	10.8518	10.8898
ENSG00000267125	CTB-31O20.6	9.54541	13.5051	14.0328	11.5748	7.05264	6.98268	7.72252	10.3111	3.25228	4.05751	3.83107	3.98897	2.12129	3.17715	4.25557	1.23846
ENSG00000272742	CTB-43P18.1	16.5616	17.8738	16.5084	17.0888	28.9259	20.2208	24.6244	22.6445	31.2758	37.6704	64.1455	42.832	33.277	33.2898	41.8555	112.274
ENSG00000229119	CTB-63M22.1	14.8872	24.2925	18.735	15.0712	21.128	21.6154	16.961	20.7612	18.6672	25.4209	31.4208	22.7803	14.2486	18.4615	23.9731	67.6483
ENSG00000263400	CTC-297N7.5	0.0269954	0.070584	0.0326038	0.0611161	0.178008	0.150294	0.128614	0.171076	0.165121	0.346465	0.141222	0.123368	0.256941	0.338795	0.211385	0.63321
ENSG00000241956	CTC-340A15.2	3.52318	1.60965	2.82166	2.8981	2.46125	1.9566	2.683	4.76655	0.638127	1.81219	1.4744	1.35739	3.44265	2.32593	1.69543	1.98629
ENSG00000261589	CTC-462L7.1	1.0306	0.849101	0.896195	0.907618	0.863066	0.905395	0.834296	0.741778	1.08734	1.40523	1.80538	1.10606	1.42519	1.0873	1.0064	0.726404
ENSG00000250237	CTC-498J12.1	0.116427	0.0485831	0.136925	0.320924	0.212117	0.305485	0.348679	0.586614	1.20655	1.35163	0.849845	0.956721	1.10404	1.04784	1.018	0.339061
ENSG00000272520	CTD-2044J15.2	5.28145	4.63413	4.72113	4.7107	3.32948	4.20129	4.03586	3.86691	3.3065	3.48582	2.79442	3.18788	3.50981	3.36787	3.47634	2.37915
ENSG00000271334	CTD-2078B5.2	1.16494	1.08313	1.5084	1.21026	0.963822	0.479714	0.769729	1.03128	0.20786	0.150907	0.12696	0.202785	0.169932	0.113198	0.211496	0.287461
ENSG00000267381	CTD-2086O20.3	6.30987	4.69014	4.43604	4.01712	4.94629	5.71616	4.66407	5.70188	5.79191	7.8331	11.0531	6.49962	6.88136	6.18259	6.56611	8.59347
ENSG00000214105	CTD-2116F7.1	0.206185	0.0786438	0.12236	0.132923	0.390915	0.366276	0.450762	0.214751	0.296722	0.634816	0.567312	0.313232	0.72032	0.507303	0.293636	0.205172
ENSG00000260482	CTD-2196E14.9	2.9728	2.35217	2.74118	2.78918	2.81389	3.62296	3.2925	2.8837	2.16913	1.79127	0.991669	2.39901	3.592	2.93326	1.74924	0.210933
ENSG00000269646	CTD-2331H12.7	0.437798	0.478083	0.615616	0.303594	1.17252	0.645928	0.62987	0.606982	1.00556	1.48729	1.01888	0.926913	0.166873	0.317389	0.709326	1.76038
ENSG00000254139	CTD-2339F6.1	1.20578	3.3889	5.63316	4.05972	6.63596	5.53467	3.26539	2.80207	2.8643	0.838779	2.9231	1.59982	0.781486	1.64452	3.52843	1.45961
ENSG00000272192	CTD-2532N20.1	0.178164	0.222228	0.0344523	0.165041	0	0	0.274205	0.163035	0.461173	0.566199	0.356127	0.370722	0.458809	0.204424	0.691779	1.17154
ENSG00000260578	CTD-2541J13.1	2.09433	2.3509	2.4431	2.16969	2.69224	2.4185	2.40018	2.77642	3.17016	2.91705	3.30561	3.1121	3.02484	2.91415	2.88181	1.87607
ENSG00000269834	CTD-3018O17.3	3.5078	3.73659	4.13434	4.24963	5.5428	4.33053	4.70468	4.33817	4.43826	6.80176	8.39179	5.18749	6.9172	5.26213	5.69223	9.27208
ENSG00000232442	CTD-3184A7.4	4.09349	4.21988	4.8795	4.73647	5.81964	3.63533	3.23702	5.70863	5.83866	6.1225	9.17932	4.81947	3.97745	4.31873	7.0411	16.735
ENSG00000183248	CTD-3193O13.9	0.251502	0.165097	0.129586	0.157418	0.196327	0.154797	0.191049	0.256505	0.285916	0.320545	0.535394	0.333498	0.562964	0.427463	0.580823	1.41651
ENSG00000144579	CTDSP1	29.405	33.486	29.2293	31.6928	31.7883	30.0974	35.2174	34.2138	23.0531	23.988	24.338	24.1109	19.2256	20.9266	22.6623	21.1331
ENSG00000175215	CTDSP2	56.2943	58.7219	64.6642	61.1662	85.6646	87.1285	86.8928	71.2584	82.851	84.1327	70.0491	92.9666	81.074	91.5448	74.0131	34.9488
ENSG00000144677	CTDSPL	10.5636	7.5936	8.68562	7.49438	5.70285	6.78184	6.54505	7.11741	3.89702	3.23053	3.78856	4.26751	3.0615	3.71361	3.96861	4.52966
ENSG00000118523	CTGF	2.0197	8.87885	2.07597	2.25217	0.852043	0.703382	2.72529	2.72747	0.695767	4.57063	3.34688	2.43805	3.46212	2.07783	1.08594	2.30684
ENSG00000116761	CTH	2.9242	3.16506	2.56688	2.989	2.98584	3.07973	2.98687	3.66444	5.18681	5.18928	4.11412	4.36088	4.77143	5.28765	4.84034	3.19603
ENSG00000164932	CTHRC1	1.40307	1.95933	0.237341	0.691194	0.206965	0	1.53729	0.80159	0.0422091	1.54829	0.493933	0.645139	0.689362	0.136289	0.263897	0.439151
ENSG00000134030	CTIF	9.62029	9.43495	9.42331	9.15011	13.7775	11.4234	11.9656	11.9519	15.8086	17.2691	15.1553	16.2547	16.3492	14.6852	15.3525	35.5596
ENSG00000178585	CTNNBIP1	38.025	36.8982	37.9953	39.5756	34.3909	30.0616	32.1585	37.9904	29.101	27.068	25.481	28.5129	27.9436	27.3659	27.6724	29.0821
ENSG00000132792	CTNNBL1	45.5735	43.047	43.0996	45.7273	40.5038	37.5378	34.7504	43.8079	39.8531	44.9375	50.5686	38.034	35.2409	34.3183	44.2503	143.05
ENSG00000198561	CTNND1	34.7493	35.4738	33.1903	32.9147	42.3349	46.1536	51.9688	40.9019	63.4743	73.5811	58.883	62.9239	80.7432	78.6379	65.0151	27.5535
ENSG00000169862	CTNND2	28.48	25.7623	30.5733	27.8892	32.6854	34.2353	31.2853	30.52	41.7739	31.7133	32.1049	38.1063	35.2365	39.405	45.6193	25.3103
ENSG00000171793	CTPS1	45.1938	36.7417	42.4458	44.7297	28.1615	29.0688	29.491	35.131	27.9269	24.0517	22.3957	24.1769	21.67	25.4536	29.6406	23.7886
ENSG00000117984	CTSD	84.8284	118.092	102.523	103.359	120.425	101.229	94.1659	111.803	117.916	136.644	146.028	116.213	100.831	108.782	127.398	202.413
ENSG00000174080	CTSF	15.556	16.2622	14.103	15.0173	20.7871	17.6326	18.8295	19.2363	30.5395	32.7576	39.0041	28.1606	27.9787	26.5589	34.5336	48.6212
ENSG00000103811	CTSH	2.73416	2.309	1.40196	1.56517	1.83834	1.59302	2.13986	3.6011	3.14219	6.04571	2.75843	3.18834	6.91053	3.30053	3.67319	6.84414
ENSG00000143387	CTSK	2.34516	2.50322	2.33132	2.49371	3.15271	1.94775	2.02516	2.8432	4.13635	3.41124	5.11705	3.63366	3.57365	2.49815	4.26218	4.96981
ENSG00000256043	CTSO	1.13504	0.99941	0.928905	0.919185	1.25537	1.13547	1.32179	1.64333	1.8499	1.98533	1.85002	1.85936	2.26067	1.7334	1.64877	1.11326
ENSG00000085733	CTTN	55.0601	56.9122	57.763	55.8643	51.5227	50.4907	47.6068	49.1454	42.1153	38.9639	41.9551	40.0101	34.8076	34.5069	41.9862	39.5062
ENSG00000077063	CTTNBP2	7.24522	6.64136	7.84681	6.5509	6.67692	7.63168	7.37143	7.65898	5.98523	5.61301	3.95669	4.60972	5.28398	5.40159	5.10943	3.15811
ENSG00000142544	CTU1	4.89993	4.36455	4.66546	4.38748	2.56677	3.70557	3.49282	3.65569	2.46315	3.10519	4.02722	2.42577	1.73568	2.55017	2.99797	6.60964
ENSG00000178531	CTXN1	79.5468	60.3705	55.9823	66.8319	37.7549	34.3642	41.0272	64.2518	39.144	58.7222	53.6641	36.339	38.645	31.9674	41.8931	124.937
ENSG00000107611	CUBN	3.16269	2.97192	3.47309	2.33485	2.96474	5.01727	3.20454	2.06983	3.13903	1.768	1.59608	2.57634	2.3401	3.34829	2.69874	0.979054
ENSG00000180891	CUEDC1	45.2538	38.8029	41.4673	44.5506	41.5449	37.7063	40.2086	45.7851	34.7841	36.1697	33.7874	34.5693	23.8584	25.7735	33.2511	30.8914
ENSG00000055130	CUL1	25.175	21.1804	22.4415	24.386	19.1686	20.6486	21.3413	22.962	19.8054	19.6306	16.2204	18.9577	19.2108	21.2018	19.6333	14.8628
ENSG00000158290	CUL4B	33.9379	35.5222	36.8926	34.3766	47.4627	52.2656	55.5845	44.6121	54.5177	52.5082	47.7538	53.4983	59.2397	59.8997	55.3841	29.0114
ENSG00000112659	CUL9	12.3081	13.3355	13.7857	12.1233	16.7453	11.9045	13.2453	13.435	15.8524	16.0384	23.9154	13.1676	9.48015	11.1034	19.8568	54.9847
ENSG00000152404	CWF19L2	4.63272	4.49709	4.58894	4.3407	4.95631	5.1376	6.03009	4.95684	6.95784	6.49666	6.35895	6.80332	7.64576	7.01626	7.31355	5.44435
ENSG00000006210	CX3CL1	0.987442	0.991223	0.910782	0.880321	1.19546	0.96344	1.2167	1.60889	1.83818	1.47403	1.58053	1.69286	2.51356	2.18102	2.12551	2.07433
ENSG00000154639	CXADR	3.58663	4.86266	4.98512	3.62728	2.88629	2.79992	3.27518	3.02008	2.11398	3.34913	2.22561	2.63024	2.5327	2.45194	2.61042	2.2933
ENSG00000169245	CXCL10	4.89593	6.94291	3.15128	3.94831	6.71472	36.3192	5.75711	3.34498	9.2819	3.74816	5.00914	5.69083	5.29776	5.72379	8.72375	3.04724
ENSG00000107562	CXCL12	6.32347	10.8683	5.12866	7.73036	5.88865	4.94561	6.68373	8.76619	3.10272	4.38174	3.32413	4.48262	2.70672	2.80898	3.15075	2.20803
ENSG00000145824	CXCL14	5.2416	8.36576	6.47548	5.65947	2.76337	1.37229	4.47093	3.84711	0.775351	2.01636	1.58185	1.34647	1.28973	0.69539	0.634741	1.44734
ENSG00000121966	CXCR4	13.4704	22.207	9.13	6.33876	5.58701	6.37786	7.00774	10.933	1.5999	4.75865	5.80901	3.36967	6.58662	2.20582	2.93512	4.41406
ENSG00000196741	CXorf24	5.61309	3.83702	4.99275	5.26621	5.03098	6.97997	6.22113	6.38471	6.20524	9.11213	6.86425	7.49181	8.98694	7.1462	6.09559	2.72364
ENSG00000147231	CXorf57	0.56985	0.764715	1.31668	0.716073	1.3551	0.934077	0.810933	1.00098	2.05128	1.34351	1.46798	1.05701	1.31843	1.42633	1.95934	1.11299
ENSG00000168772	CXXC4	0.289032	0.190499	0.102729	0.161702	0.20739	0.0998495	0.202808	0.523103	0.427643	0.619487	0.358584	0.550437	0.866897	0.428074	0.32023	0.224902
ENSG00000171604	CXXC5	105.318	88.0786	79.0319	88.4248	75.309	73.3912	81.0516	94.9705	69.3649	80.5123	77.1293	68.9209	74.2254	70.4071	65.1014	83.471
ENSG00000008283	CYB561	9.53432	7.39699	6.30815	6.9913	4.59871	5.08954	5.88484	6.87026	4.18938	5.77006	4.678	4.52858	4.92807	3.98176	4.14972	5.75027
ENSG00000174151	CYB561D1	5.50965	4.98851	4.90558	5.08875	6.45402	6.64818	6.1926	6.76622	8.37041	6.96483	6.6664	7.71296	6.36349	7.38587	7.48857	5.63949
ENSG00000103018	CYB5B	51.1892	40.9072	43.5929	49.4252	38.604	37.0872	36.3661	40.672	29.319	28.6576	26.6625	31.1062	29.9323	28.7932	28.5211	19.1449
ENSG00000159348	CYB5R1	15.8431	19.118	18.3425	19.1819	22.5406	16.9803	19.2169	20.8137	21.4893	23.9119	24.7946	21.4134	20.3493	19.7347	21.2094	26.8142
ENSG00000051523	CYBA	1.88405	2.84164	2.95789	2.7527	2.80762	2.23899	2.6248	3.27082	4.8996	2.5563	4.10238	2.90205	1.87064	4.04399	5.71509	15.196
ENSG00000172115	CYCS	161.882	145.686	158.382	163.958	115.245	122.063	121.296	123.556	93.1153	88.4989	98.5351	92.1868	91.1403	93.6203	95.0239	85.0881
ENSG00000214810	CYCSP55	1.0636	2.40168	0.6195	1.04598	0.813391	0.381391	1.96335	1.4799	0.246106	0.748259	0.484081	3.81747	0	0.250786	0.240218	0.654535
ENSG00000083799	CYLD	1.79381	2.24083	1.85549	1.59267	2.5065	3.64799	3.5381	2.36691	4.81517	3.68087	2.96756	3.44816	4.89644	3.98647	3.87022	1.8049
ENSG00000135929	CYP27A1	11.461	14.5438	12.3521	12.8544	18.0882	14.5206	15.8167	16.1646	23.4533	25.5066	31.2958	21.445	23.0006	23.4584	25.5286	38.6779
ENSG00000106258	CYP3A5	0.0858791	0.0695169	0.0896078	0.0430777	0.123824	0.100894	0.181302	0.152889	0.169233	0.0642871	0.123693	0.140006	0.094041	0.173033	0.172798	0.161946
ENSG00000186204	CYP4F12	9.7433	14.4929	21.1471	15.3656	34.7396	30.0241	20.3831	18.1033	33.5897	24.5757	39.932	27.848	15.8702	31.0652	35.3394	25.8234
ENSG00000267594	CYP4F24P	0.32143	0.341609	0.34902	0.392291	0.601766	0.449431	0.521667	0.65726	0.690341	0.582786	0.914264	0.712471	0.715774	0.566212	0.55509	0.753152
ENSG00000145476	CYP4V2	10.3508	9.462	9.40057	10.6213	7.47388	9.83854	8.46666	8.93447	7.30855	6.08404	5.17178	6.3782	6.41643	6.77088	6.70494	3.5845
ENSG00000001630	CYP51A1	59.9321	54.4875	56.1757	58.9072	36.9891	40.2844	44.9735	39.9051	29.3929	28.8501	26.9412	29.9064	30.7401	28.2602	26.2473	15.7288
ENSG00000142871	CYR61	7.65148	21.5904	9.00861	7.95524	6.04606	8.00721	9.27279	8.13981	0.888901	5.82218	4.28406	6.19045	2.656	1.64128	2.66016	2.62696
ENSG00000108669	CYTH1	11.5787	12.0676	11.875	12.7476	22.5028	18.5546	18.385	16.1398	40.1305	39.7273	44.8016	38.9637	33.2078	43.0449	40.4238	43.9977
ENSG00000105443	CYTH2	65.6945	64.184	69.1551	64.6745	69.8808	71.0862	65.5787	74.8946	89.7876	100.728	104.216	84.0409	90.6465	87.3869	90.2215	118.804
ENSG00000008256	CYTH3	29.1952	35.4989	41.2827	36.08	30.8011	35.1214	32.4679	27.7717	26.1209	21.822	20.3068	24.7025	20.2229	25.472	24.1542	14.764
ENSG00000170891	CYTL1	67.9018	66.909	46.4273	40.1296	24.2905	22.2791	53.0353	55.3394	13.4411	38.1112	28.3552	21.3686	18.2912	11.2067	10.2111	33.2005
ENSG00000100592	DAAM1	22.4835	26.4253	31.882	27.5152	34.3422	34.328	39.7682	23.8283	52.2007	45.0754	33.9399	54.482	57.926	59.741	57.1845	17.7326
ENSG00000146122	DAAM2	0.625611	0.183903	0.260596	0.1871	0.174135	0.0851359	0.14319	0.115596	0.0584913	0.13108	0.0448726	0.050038	0.133148	0.242044	0.0511017	0.0287531
ENSG00000173406	DAB1	1.07015	0.914368	1.25384	0.982433	0.472328	0.390011	0.57231	0.607058	0.286287	0.355006	0.352507	0.324649	0.446869	0.196275	0.228268	0.0811833
ENSG00000153071	DAB2	1.48708	3.52788	0.801754	1.31233	0.816006	0.698369	1.98097	1.43337	0.440759	1.37926	0.916812	0.871427	0.814077	0.356215	0.395683	0.209171
ENSG00000136848	DAB2IP	23.7369	18.9418	21.7741	22.8003	24.6541	24.2589	23.106	23.4621	33.713	25.6596	24.1078	29.3498	26.4274	31.0823	31.573	21
ENSG00000165659	DACH1	0.178698	0.178229	0.0594941	0.0843987	0.145795	0.175455	0.167956	0.197677	0.597482	0.621724	0.616811	0.566358	1.51394	1.26981	0.901179	0.623012
ENSG00000126733	DACH2	0.329812	0.178126	0.16616	0.249044	1.12467	1.11416	1.43338	1.32958	1.40646	2.07246	2.59846	1.49067	3.30384	1.99678	1.57254	1.54127
ENSG00000134780	DAGLA	14.2402	13.6114	14.4864	15.8726	12.4111	14.3644	15.9214	16.2498	5.27075	3.81215	3.57778	4.82427	3.45516	4.75901	5.51664	2.56547
ENSG00000179284	DAND5	0.113743	0.052445	0.0702781	0.0501366	0.133233	0.119748	0.131262	0.13712	0.342179	0.69467	0.526583	0.386932	0.290104	0.35389	0.427608	0.421806
ENSG00000112977	DAP	68.7423	60.2492	64.6591	69.6869	54.6598	51.4206	51.6601	66.8983	45.6437	45.5359	44.9261	44.4054	40.4001	42.1933	43.9264	41.0355
ENSG00000196730	DAPK1	15.7565	11.0702	11.5568	11.923	14.4452	16.4604	15.4857	14.5847	19.0917	19.0586	16.8912	19.5967	22.7392	21.6887	21.0298	10.9994
ENSG00000163331	DAPL1	0.0682957	0	0.178592	0.155629	0.775487	0.678998	0.0987252	0.457181	0.761538	0.587188	1.65751	0.811881	1.18836	1.15077	1.13262	1.50032
ENSG00000115866	DARS	34.6062	35.8399	32.4359	28.0726	28.8932	30.7683	27.8676	28.839	22.0724	18.438	20.3189	20.9787	19.8247	18.599	23.0078	21.6929
ENSG00000204209	DAXX	31.8668	29.3376	32.5203	32.3927	26.0943	29.3885	28.3128	28.8272	24.6216	24.2914	27.3694	24.4135	22.6399	24.8324	24.8426	24.5413
ENSG00000183283	DAZAP2	160.007	191.267	186.339	181.734	216.52	207.557	204.674	209.755	226.618	219.356	221.113	240.78	213.601	224.82	229.978	151.15
ENSG00000223825	DAZAP2P1	0.740281	0.853138	0.659902	0.572271	0.419786	0.210189	0.743729	0.908324	0	0.696725	0.879364	0.544495	1.16205	0.549376	0.590028	0.0465025
ENSG00000155368	DBI	1643.71	1580.07	1844.09	1981.5	1710.88	1492.16	1440.5	1663.82	1398.74	1130.39	1379.98	1155.96	962.115	1089.22	1283.49	1915.23
ENSG00000003249	DBNDD1	15.608	10.2948	8.45548	8.25464	4.33572	3.65729	7.18847	7.80941	3.23387	6.37909	4.15066	4.69132	4.81279	3.46422	3.33341	6.59206
ENSG00000136279	DBNL	34.1973	31.1405	30.1316	34.014	29.1045	26.685	28.1938	28.9229	18.0413	25.5252	26.3027	22.3256	20.3468	18.89	18.4756	32.1042
ENSG00000137992	DBT	2.83025	2.95746	2.6711	2.25557	2.97747	4.41533	4.28977	2.85069	5.05503	4.29771	2.69359	5.12196	6.50958	5.85642	4.8636	1.47301
ENSG00000100897	DCAF11	32.141	31.8928	35.0649	37.0631	43.1595	44.4261	40.5558	38.2856	45.2279	47.6152	47.1569	44.1057	45.2006	48.8609	43.2522	40.6139
ENSG00000164934	DCAF13	45.7389	40.972	42.658	45.103	29.3326	35.4238	36.2174	35.3965	24.3223	19.8744	21.3211	19.6546	22.4341	20.5884	20.9249	18.0118
ENSG00000163257	DCAF16	9.89465	11.4056	12.9682	12.7279	13.7662	14.7024	13.5116	15.2848	20.8049	13.9681	13.4084	17.8761	18.0033	17.7132	19.6023	12.4045
ENSG00000119599	DCAF4	3.70079	4.35563	4.43259	4.3857	3.55436	3.7132	2.74854	3.65509	2.43053	2.12187	2.31267	1.77367	1.43569	1.79097	2.79692	1.80684
ENSG00000132716	DCAF8	44.5599	45.1546	43.743	40.5439	61.3081	57.0178	61.1942	54.5529	80.2733	85.0388	77.1121	78.98	77.6013	79.723	69.9022	43.191
ENSG00000057019	DCBLD2	26.9198	28.3851	22.6397	23.3915	21.7085	20.8456	20.9417	22.5993	18.1298	17.6802	15.7323	19.1046	23.8385	20.7505	17.1541	9.96411
ENSG00000133083	DCLK1	30.6901	26.7838	28.6232	26.8779	32.0093	38.6052	43.9001	32.5102	41.3965	50.0667	36.3273	50.3345	57.0088	53.7007	43.4416	23.4999
ENSG00000170390	DCLK2	54.6195	47.5537	48.9968	53.467	41.8323	44.576	44.1102	53.3663	27.3466	24.2874	22.1038	26.3612	24.6882	24.7875	26.3161	23.1428
ENSG00000172795	DCP2	14.6889	12.7892	13.4939	13.2898	14.2451	17.7885	19.9161	13.8039	21.5994	22.1463	20.596	22.8559	26.3634	25.845	19.6237	16.6276
ENSG00000110063	DCPS	29.4478	27.5719	26.5202	27.4891	23.4547	21.4567	23.0153	24.8362	16.2797	18.6577	19.5272	16.6387	13.2237	15.3172	16.4581	35.7953
ENSG00000080166	DCT	0.173357	0.239826	0.176177	0.100976	0.232592	0.3421	0.394184	0.261726	0.855446	0.555073	0.578411	0.446376	1.01362	1.04995	1.35639	0.791087
ENSG00000129187	DCTD	34.211	34.4551	34.4348	34.9256	32.6982	29.9522	28.0828	33.1899	28.5749	25.5224	23.5205	26.9459	24.5005	26.5565	28.8003	15.0821
ENSG00000137100	DCTN3	79.742	73.1932	84.7269	90.5232	99.6657	94.6415	79.8064	100.819	98.3399	118.93	126.14	108.485	105.054	104.001	106.318	209.819
ENSG00000179958	DCTPP1	35.3169	29.6666	31.2803	36.7646	19.8556	17.7705	16.3384	22.6871	13.7788	11.6242	13.3617	13.0218	9.78062	9.34366	14.8897	30.113
ENSG00000137692	DCUN1D5	38.4787	34.7411	31.1988	34.946	28.3714	25.046	29.9545	33.5082	24.0755	25.3044	29.4641	24.385	24.0016	23.0997	23.7913	30.6987
ENSG00000077279	DCX	1.40194	0.540125	0.415452	0.338676	0.460019	0.443045	0.721943	0.911246	0.827489	1.0562	1.28465	0.865005	5.16925	2.12557	1.29824	0.756931
ENSG00000169738	DCXR	62.5717	62.5912	66.6929	74.9019	71.6836	66.6478	55.8311	68.1863	75.8548	82.1655	93.4935	70.8887	57.2272	70.4095	78.8056	201.33
ENSG00000153904	DDAH1	51.6468	47.8997	46.3958	45.069	38.0379	41.6821	44.3657	42	33.3385	31.1623	29.407	36.226	30.7202	32.5481	30.895	28.9279
ENSG00000134574	DDB2	6.94543	6.52656	7.52883	8.03222	9.99406	7.90783	8.42833	10.0011	12.9168	10.7478	11.2602	11.3073	9.53556	11.2461	11.2253	19.8955
ENSG00000197312	DDI2	8.3317	7.06284	7.69157	7.60767	5.94258	7.65513	8.88297	6.21061	4.6554	4.57635	3.65959	5.14229	6.29538	5.88689	4.62742	1.98818
ENSG00000168209	DDIT4	12.6663	114.207	89.2941	37.5227	47.7122	75.7795	57.012	28.9163	118.74	69.4707	108.702	88.824	59.7224	70.4425	138.603	110.773
ENSG00000162733	DDR2	0.347502	0.657811	0.483248	0.230293	0.500792	0.273171	0.422329	0.43017	0.190479	0.234824	0.0956778	0.21919	0.183743	0.148823	0.207296	0.0673055
ENSG00000198171	DDRGK1	38.6105	39.0886	36.8316	37.1786	38.8739	33.3367	38.5183	39.2903	40.4802	55.2588	56.0751	41.996	37.2013	38.4829	44.3876	97.7632
ENSG00000214826	DDX12P	3.6673	3.44296	4.01497	3.70901	5.06256	3.78921	3.90368	3.88456	5.04816	4.81421	5.73624	4.68717	3.8495	4.94514	4.87272	6.13825
ENSG00000088205	DDX18	32.7239	33.0572	37.4199	35.8666	29.5307	32.8358	29.9148	30.2004	28.5813	22.7574	20.2058	27.1832	22.4794	24.8097	27.3391	13.4956
ENSG00000165732	DDX21	43.9901	42.7901	47.2944	45.5093	25.7778	31.8704	29.8947	31.6189	18.3421	15.7784	13.214	18.4975	19.1269	18.0768	18.1785	5.79508
ENSG00000174243	DDX23	39.2569	35.3685	36.0516	35.857	37.882	38.2095	39.4308	37.3387	47.8484	44.5111	43.4109	43.6818	42.2718	46.2045	47.5001	46.3147
ENSG00000183258	DDX41	34.0904	38.797	38.6586	37.0055	39.7694	33.9614	31.5599	34.5015	37.8014	35.4902	45.4099	39.0662	28.4932	34.1096	43.0208	101.885
ENSG00000108654	DDX5	404.218	394.659	398.285	410.955	393.779	374.705	398.139	426.929	251.466	337.381	320.287	300.205	339.155	283.505	280.581	210.835
ENSG00000123064	DDX54	22.3804	24.6168	24.7777	25.1809	27.486	19.848	24.78	24.1716	28.7858	32.0881	34.7513	27.2819	17.0786	26.1767	26.9013	81.9016
ENSG00000110367	DDX6	49.0959	40.2958	42.919	42.5059	44.9725	57.6843	62.5188	46.9486	57.005	56.6566	34.6586	62.7899	78.8717	74.8266	53.7139	9.25323
ENSG00000160570	DEDD2	6.56556	8.96524	7.91836	6.52217	7.50271	7.28338	8.33857	7.58844	13.5655	12.7768	14.9086	12.776	12.9397	11.8981	15.7208	19.3706
ENSG00000143753	DEGS1	100.151	88.6475	85.6014	95.4042	68.6354	70.0596	72.9463	85.5381	54.9636	56.5255	47.9767	54.4346	52.6996	56.2698	56.838	36.9828
ENSG00000146966	DENND2A	21.1973	19.3993	18.996	19.7532	13.9795	16.9844	15.366	18.6702	12.0939	13.506	13.748	12.7816	12.3874	13.4474	10.6214	14.3301
ENSG00000198837	DENND4B	24.5689	27.3314	28.1494	20.7927	25.4384	25.6409	24.8697	20.443	20.3554	16.2388	20.629	17.2913	18.8181	22.1915	21.5843	14.9332
ENSG00000139726	DENR	54.8248	45.901	47.5083	48.9363	41.3949	43.4234	44.0297	44.716	41.2784	37.2852	37.0948	37.2647	39.0166	40.9024	39.8572	32.4874
ENSG00000024526	DEPDC1	26.519	19.9067	24.9778	23.8951	24.415	27.4358	30.3254	22.1163	31.5051	32.2272	26.7994	35.5156	38.9796	42.4592	25.7481	15.1107
ENSG00000035499	DEPDC1B	21.8869	16.3833	19.8395	20.9029	21.4463	21.6753	22.104	21.7342	27.7129	25.114	23.7914	26.3017	28.8232	30.8631	24.203	18.61
ENSG00000121690	DEPDC7	9.44337	8.37381	9.22854	9.22257	10.5161	11.3222	10.0146	9.90882	13.4525	12.1051	13.3455	13.2005	12.5656	13.9942	15.3253	11.9844
ENSG00000155792	DEPTOR	0.36671	0.354451	0.268695	0.362205	0.339859	0.428551	0.523456	0.526194	0.573353	0.661041	0.619779	0.650288	0.717688	0.563771	0.514208	0.285189
ENSG00000175084	DES	9.40767	2.08643	0.57248	14.3372	0.726571	1.73923	19.0277	5.61793	0.590562	16.3281	1.11521	18.451	0.676839	0.715361	0.662103	12.2171
ENSG00000100418	DESI1	9.96593	9.01974	9.56241	9.89461	8.53803	8.44847	8.29664	8.53391	7.1508	7.34828	7.18663	6.35666	7.28561	7.24059	6.62008	6.51458
ENSG00000121644	DESI2	68.8412	63.3709	70.5588	67.2753	67.6145	75.0616	73.7239	65.7682	102.856	79.4338	78.6666	93.1253	95.6312	110.607	98.9616	54.0096
ENSG00000062282	DGAT2	0.210401	0.621177	0.210434	0.116901	0.433785	0.355419	1.43325	0.423179	0.507742	0.593719	0.680992	7.40836	0.763302	0.724688	0.247794	0.335607
ENSG00000100056	DGCR14	7.09485	7.23257	7.72229	8.23214	7.74744	7.70068	7.28981	7.68714	9.28066	9.89172	11.1945	9.41838	7.95325	9.4483	10.6142	16.3148
ENSG00000070413	DGCR2	31.3088	23.891	25.3676	28.6142	27.858	26.0899	27.6842	30.6745	36.6697	34.9127	30.5649	34.2231	30.5775	35.0772	32.7576	29.5345
ENSG00000183628	DGCR6	4.02947	5.38956	6.12633	6.16828	7.96075	6.30054	5.43631	6.67693	12.1803	8.65228	12.7525	9.06681	8.14716	10.8528	15.3402	30.921
ENSG00000128185	DGCR6L	35.413	35.8123	35.7819	39.9584	39.5331	33.0054	32.4377	42.2619	41.9056	42.862	49.5278	38.3313	30.0729	38.6238	47.9443	103.814
ENSG00000204466	DGKK	0.463647	0.386224	0.265902	0.704462	0.212196	0.446924	0.262719	0.513248	0.266639	0.140788	0.0265582	0.263183	0.0631063	0.0439135	0.132086	0.0906104
ENSG00000116133	DHCR24	59.1354	56.305	72.7834	83.995	39.5119	45.7136	43.3803	49.5551	30.5018	18.266	17.712	24.3228	10.5822	22.0042	21.7121	13.8712
ENSG00000172893	DHCR7	18.8628	18.9419	21.2362	24.7552	9.7862	11.2876	11.2404	12.3083	6.23169	5.1162	5.65744	6.70604	4.67186	6.58817	6.1098	3.42833
ENSG00000167536	DHRS13	37.1399	34.3521	33.444	40.5528	25.742	28.7729	25.0168	33.553	13.1322	13.2477	13.8443	12.6794	11.0379	13.0931	13.5705	12.9578
ENSG00000100867	DHRS2	1.95345	1.43926	1.16137	1.29159	1.46311	0.590509	1.17654	0.882193	0.318328	1.20973	0.479979	0.603526	0.893521	0.757676	0.481107	1.05629
ENSG00000162496	DHRS3	1.38902	2.49906	0.91167	1.21486	2.02693	1.52227	2.90981	2.35578	13.7613	44.3559	38.5665	19.3403	26.9297	22.5003	25.0596	99.3294
ENSG00000005100	DHX33	7.61195	7.19546	8.37888	7.8624	5.04775	6.70593	5.73141	6.23603	4.32311	3.8003	3.31958	3.76096	4.06592	3.88248	4.00867	2.6914
ENSG00000134815	DHX34	8.35942	6.9673	6.75488	6.76222	5.08798	5.95465	6.27424	5.17888	4.01251	4.89311	5.7445	3.96016	4.76897	4.49641	4.90569	6.52805
ENSG00000150990	DHX37	8.77393	7.96481	8.00229	8.05687	5.62668	5.77803	5.89755	5.8894	5.89697	4.77292	4.79453	5.25836	3.9864	4.34874	5.77808	4.80843
ENSG00000108406	DHX40	35.9971	34.9601	34.108	33.0784	45.1466	44.4699	45.627	43.1767	60.7795	57.1336	52.5597	60.5908	77.0834	66.6874	67.2111	33.8342
ENSG00000131504	DIAPH1	38.2048	38.3745	38.4665	40.1557	34.1812	34.9583	34.7921	38.7185	28.314	29.0007	27.5773	26.6219	25.7192	26.3231	28.2753	24.4223
ENSG00000139734	DIAPH3	9.67734	8.60196	10.0301	9.84506	10.1442	10.3287	11.2201	11.0295	13.7351	10.5842	9.33325	13.3282	12.3737	15.012	13.0058	7.50297
ENSG00000117597	DIEXF	3.587	3.82613	4.1163	3.68162	3.65229	3.90459	3.66892	3.39111	2.98345	2.60358	2.29008	3.06133	2.81326	2.75627	3.15798	1.68315
ENSG00000086189	DIMT1	19.5571	17.8932	20.0251	18.6883	13.3977	15.7138	14.6943	16.9701	15.0513	11.3243	11.1832	12.5047	12.9215	12.7893	12.8867	9.41148
ENSG00000211448	DIO2	0.172363	0.0981352	0.0665764	0.0858345	0.178966	0.289502	0.178143	0.17955	1.47796	1.17785	1.62755	0.932013	3.88124	2.59308	1.87112	0.885776
ENSG00000066084	DIP2B	18.8077	23.0771	25.0006	21.7974	29.1466	34.484	36.416	25.9064	35.5213	36.2306	28.0025	38.3926	37.6455	44.8521	36.3609	14.9091
ENSG00000176490	DIRAS1	15.4607	14.1692	14.4291	15.4454	12.4666	13.2339	11.0601	12.8165	9.93069	7.01152	8.67338	8.08413	8.02635	7.63029	10.0845	10.1489
ENSG00000138463	DIRC2	9.87267	9.86403	10.0179	9.46864	11.6374	10.0553	11.7243	11.3971	13.0035	14.6968	12.1927	12.5662	13.2801	13.5991	11.6014	8.54558
ENSG00000162946	DISC1	3.04602	4.15601	5.60472	4.59725	4.70649	6.4581	5.24508	5.28541	3.1593	1.50147	1.91358	1.95088	1.48579	2.27069	2.46784	0.743481
ENSG00000130826	DKC1	79.2117	72.5282	80.1458	82.8529	60.376	56.3578	57.1874	65.5362	49.5245	47.4081	49.4092	48.8039	43.3347	44.3941	48.6099	36.9595
ENSG00000107984	DKK1	0.166768	0.152615	0.138571	0.392102	0.100888	0.0726913	0.0620274	0.116329	0	0.0562974	0.0484299	0	0	0	0	0
ENSG00000050165	DKK3	99.4363	92.0214	100.274	99.2926	88.6848	72.1373	78.2769	86.1037	55.5188	59.4832	61.6928	58.8248	53.744	45.6399	57.5686	70.2753
ENSG00000164741	DLC1	10.9874	8.75136	8.20261	6.82118	6.3876	8.1245	12.5359	7.15749	3.78365	4.84536	4.21258	5.03088	7.16237	5.38953	4.52006	1.86157
ENSG00000176124	DLEU1	0	0	0	0	0	0	0	0	0	0	0	0	0	0	0	0
ENSG00000231607	DLEU2	17.8063	14.5828	14.7685	14.9506	18.7321	17.1985	18.0254	15.1834	25.5553	31.4811	31.8829	27.2781	32.2217	24.7631	23.2006	18.8828
ENSG00000170579	DLGAP1	37.9616	33.955	35.5995	32.755	27.3403	31.3733	30.4388	28.5584	12.4485	12.5201	12.594	12.752	15.9233	13.5263	12.4804	6.24561
ENSG00000126787	DLGAP5	33.6885	25.813	32.37	34.3329	37.1825	39.6147	43.5757	37.8922	45.1804	50.1159	44.5045	53.544	59.2307	65.1127	41.7891	33.2209
ENSG00000198719	DLL1	2.07253	1.35357	1.41393	1.42001	6.75034	5.12502	5.03135	3.99276	36.4613	42.5925	40.1675	37.0832	41.9249	43.2233	36.0877	33.7298
ENSG00000090932	DLL3	5.58864	5.64083	7.38894	8.90935	12.4864	16.0229	13.4139	15.8606	28.5102	47.3474	36.351	27.5095	40.2129	29.5	26.138	35.73
ENSG00000128917	DLL4	0.35291	0.334688	0.154831	0.132586	0.392233	0.42506	0.467604	0.443326	0.328815	1.7154	1.38821	0.661087	2.07021	1.33094	0.635687	0.517613
ENSG00000144355	DLX1	22.9253	11.3127	8.89678	9.57538	9.063	7.2638	10.8101	13.68	4.91098	8.93535	8.95027	5.14584	15.0124	7.2024	6.14428	11.2703
ENSG00000115844	DLX2	6.23475	3.75904	2.5832	2.36278	2.30705	2.38081	3.01082	3.86423	1.49613	3.60482	4.05901	2.02651	7.1058	3.08416	2.23458	3.49608
ENSG00000105880	DLX5	7.77958	7.93168	6.6524	6.81311	8.24854	8.2059	8.3115	8.4808	38.2993	40.0733	40.5106	34.9404	39.2861	39.2002	42.3807	39.6127
ENSG00000231764	DLX6-AS1	4.25101	2.37614	1.23324	1.3428	1.60025	0.913464	1.83931	2.71872	1.55221	3.18635	3.70061	1.97182	12.0594	4.62033	2.06035	3.74355
ENSG00000178028	DMAP1	19.0975	21.3581	20.653	20.6232	25.9123	22.3768	23.096	24.6619	28.546	29.3508	33.78	25.8944	22.8312	25.9044	30.036	60.3743
ENSG00000198947	DMD	1.01636	0.737786	0.468452	0.557103	0.279537	0.504632	1.18716	0.832435	0.384151	0.604717	0.604217	0.677263	0.3561	0.178198	0.418503	0.323039
ENSG00000132837	DMGDH	0.0277835	0.0774178	0.0304065	0.00449277	0	0.0678942	0.00902705	0.0725965	0.0832644	0.0444309	0.0812758	0.0698775	0.100494	0.123748	0.356142	0.219597
ENSG00000152592	DMP1	0.700321	0.764072	1.15171	0.513071	0.507313	0.507964	0.372499	0.68013	0.14789	0.117311	0.1494	0.0583987	0.18135	0.0813134	0.147488	0.142462
ENSG00000158856	DMTN	0.465524	0.355762	0.26944	0.366386	0.723124	0.581708	0.653008	0.515714	1.45368	1.41771	1.69557	1.30651	1.05766	1.84381	1.66015	1.18031
ENSG00000167646	DNAAF3	0.185662	0.0807607	0.0176013	0.0195687	0.110197	0.269801	0.0666818	0.201051	0.0474912	0.275603	0.272376	0.270785	0.191355	0.0344455	0.194233	0.469247
ENSG00000118997	DNAH7	0.208181	0.202249	0.057605	0.20173	0.251681	0.165734	0.381845	0.260574	0.296259	0.649032	0.654647	0.303643	0.610829	0.339821	0.378681	0.373358
ENSG00000122735	DNAI1	0.946325	1.21506	0.901739	0.537809	2.30346	2.23882	1.35332	1.30925	1.92482	4.55072	4.28649	3.06323	1.86671	2.05158	2.39157	3.03202
ENSG00000086061	DNAJA1	204.279	137.882	137.68	139.324	106.018	118.803	133.809	132.151	105.461	136.649	142.229	107.974	139.433	121.498	115.62	123.816
ENSG00000103423	DNAJA3	24.3381	20.2691	21.3278	22.0286	16.5512	17.7099	18.4838	16.9373	14.7901	15.7618	15.775	14.6937	16.043	13.7599	15.5337	16.3617
ENSG00000132002	DNAJB1	46.2517	115.764	88.3004	60.3795	77.3869	108.79	68.1003	51.6457	34.4956	38.5544	58.1015	63.9381	46.4797	35.9579	44.8949	49.6863
ENSG00000090520	DNAJB11	128.446	118.349	106.931	114.624	105.138	107.439	93.26	100.928	72.9919	93.3861	93.0363	77.9604	79.3065	72.1999	69.0864	95.0675
ENSG00000162616	DNAJB4	7.70854	7.06552	6.02956	6.07974	5.88875	9.18873	9.50662	6.49229	10.4917	11.4249	10.5641	11.5201	11.8164	11.4081	9.64524	5.15586
ENSG00000170464	DNAJC18	7.54419	9.59666	7.36513	6.89855	10.3589	9.19404	10.1962	8.75617	12.3939	14.144	13.218	15.3437	16.1292	14.2785	13.2169	14.2449
ENSG00000170946	DNAJC24	12.4476	11.1801	12.8802	11.2218	11.866	11.3582	12.3347	12.1397	13.5233	9.50975	9.48245	11.0915	11.8046	13.3753	11.533	2.88384
ENSG00000177692	DNAJC28	0.751736	0.794745	0.653999	0.830146	0.716889	0.884233	1.18664	0.655985	1.2704	1.9159	1.75224	1.25387	1.54837	1.5526	1.85799	0.951969
ENSG00000101152	DNAJC5	31.2951	26.9987	27.0574	29.1803	24.4785	23.8112	25.7504	27.5897	25.0847	23.1155	21.5323	22.941	21.8095	24.7805	24.2721	21.3193
ENSG00000116675	DNAJC6	5.45724	5.83345	5.8484	5.69877	4.90851	5.77319	5.99105	4.95596	3.61868	3.4805	2.45664	4.12393	4.0557	4.73341	3.81663	1.25133
ENSG00000163879	DNALI1	12.2817	14.2771	10.1594	11.9164	14.9921	15.6801	16.8543	16.0357	13.6016	23.9608	24.7627	17.7541	22.0694	17.5409	14.331	33.2301
ENSG00000105612	DNASE2	9.09536	14.0337	12.3528	12.7641	17.184	16.3173	15.1064	15.8225	20.7507	21.8338	25.4227	18.6076	18.0313	19.9155	22.7093	27.9609
ENSG00000187957	DNER	0.790652	0.628581	0.511373	0.391655	0.52746	1.13898	0.394524	0.629757	0.889366	0.794617	1.16011	0.856395	2.14325	1.05048	1.19867	1.4028
ENSG00000107554	DNMBP	4.71107	4.83853	3.98165	4.22988	4.34703	4.55246	4.60117	4.50063	5.69556	5.94041	5.37325	6.34252	6.43835	6.86521	5.76667	3.93241
ENSG00000119772	DNMT3A	12.3539	11.6079	12.4505	12.3384	14.3477	14.2056	14.7635	13.0979	18.6671	17.9947	16.7271	17.5208	19.5063	21.1686	17.5167	14.9965
ENSG00000088305	DNMT3B	5.8322	4.85455	5.61159	6.25228	6.58487	6.42554	6.33332	6.22997	8.61885	6.3551	6.45957	7.80543	6.95156	8.6033	6.92489	4.7637
ENSG00000130158	DOCK6	13.9976	14.5795	13.0952	16.6682	13.5235	8.52395	11.9424	16.5921	7.54851	8.03275	11.0677	8.25816	5.8533	5.72118	5.31874	16.818
ENSG00000088387	DOCK9	5.90482	5.33076	5.4208	6.36536	4.12389	5.44154	4.55264	3.83531	2.79275	2.15486	1.30638	1.84109	1.01375	2.3041	2.82597	1.85928
ENSG00000101134	DOK5	134.745	114.385	100.391	97.0189	80.6778	82.8651	88.839	82.1059	34.3491	48.5322	50.6879	47.0513	41.945	30.169	38.2521	37.7308
ENSG00000175920	DOK7	8.09504	3.94607	3.69312	4.65329	5.3781	4.50157	10.6675	17.6321	0.805261	1.40657	1.40827	1.22367	1.66639	0.87199	1.63959	2.05089
ENSG00000172269	DPAGT1	32.9107	30.484	28.5695	28.8572	28.4543	25.4108	28.4067	25.8897	17.8799	24.4905	25.3702	21.6547	25.9022	22.979	18.2465	18.8937
ENSG00000133884	DPF2	31.0172	28.5251	28.2154	27.079	29.298	29.8905	32.2851	28.0285	34.1573	41.2642	42.3645	36.534	34.5213	37.9898	34.268	31.1823
ENSG00000205683	DPF3	2.69673	3.40477	3.56138	3.29902	3.36999	4.72479	3.29977	3.33092	1.85058	1.6881	2.00014	1.94512	1.28837	2.07214	2.09693	0.934418
ENSG00000132768	DPH2	22.5718	18.9729	21.5993	21.3672	15.0711	15.9533	13.246	16.5077	14.9454	12.0807	12.3028	12.5366	10.1095	9.97206	14.3897	12.0982
ENSG00000154813	DPH3	12.3027	10.8863	11.0094	11.1585	9.18759	10.9178	9.63014	10.5594	7.25699	7.47554	7.65263	7.93522	8.59677	8.21299	7.66643	7.18481
ENSG00000176978	DPP7	55.7195	120.528	106.681	88.5822	121.23	92.7873	76.689	83.8836	143.32	98.6274	167.783	104.875	71.9154	106.508	168.874	442.236
ENSG00000142002	DPP9	18.8332	15.9351	17.4313	17.9048	14.5765	16.7232	14.5879	15.9252	14.2586	12.4941	12.3234	13.6177	12.2541	14.7614	13.9647	14.3323
ENSG00000143196	DPT	0.356272	0.594095	0.0586716	0.120811	0.018486	0.0146592	0.559791	0.244727	0	0.432283	0.115992	0.24677	0.12131	0.0281815	0.00602042	0.163867
ENSG00000173852	DPY19L1	41.5209	32.7941	31.6048	34.087	39.8449	38.126	42.5156	41.2091	51.4444	46.3513	38.0935	55.8091	60.0076	55.4254	49.5849	22.6253
ENSG00000235436	DPY19L2P4	0.15309	0.10054	0.106934	0.0377221	0.125353	0.191558	0.12597	0.0994385	0.247075	0.409428	0.46732	0.460501	1.0769	0.49213	0.47841	0.190872
ENSG00000178904	DPY19L3	32.7651	28.7186	29.5086	30.1863	27.1315	29.1018	29.1195	28.2717	22.6095	21.9243	19.0472	22.9756	26.0398	25.6661	21.0308	11.3088
ENSG00000092964	DPYSL2	132.054	123.538	120.361	118.29	104.067	107.236	107.442	111.652	79.1387	88.2157	99.0809	88.4127	91.8011	87.6597	81.4154	66.5627
ENSG00000151640	DPYSL4	7.51958	4.81405	3.54302	3.67975	3.69626	3.91859	4.03229	5.11394	5.03524	5.9101	7.13851	4.66124	9.52138	6.17753	6.9524	8.87168
ENSG00000157851	DPYSL5	64.1212	51.174	51.9151	54.4389	41.0175	46.6916	49.0741	49.1755	31.7364	32.3227	29.2825	32.8812	32.1355	31.434	29.5357	32.2585
ENSG00000162490	DRAXIN	6.15389	4.00097	2.119	2.46419	1.10947	0.878013	1.83192	3.48961	0.46978	1.45253	1.55908	0.861136	2.48413	0.964848	0.694506	1.23514
ENSG00000149295	DRD2	20.9495	24.6321	36.8945	32.2979	31.392	37.9545	20.6	23.2709	25.0304	11.83	14.5573	19.2238	12.6601	17.2058	23.0515	16.2301
ENSG00000069696	DRD4	0.274811	0.589938	0.0971201	0.11157	0.205609	0.378798	0.160214	0.294031	0.906917	0.686273	1.04857	0.632866	0.263226	0.521653	1.00819	2.60605
ENSG00000171587	DSCAM	0.644159	0.543986	0.644875	0.757233	0.782181	0.922987	1.01173	0.950619	0.360384	0.381665	0.352417	0.418575	0.278732	0.300581	0.320726	0.258899
ENSG00000136982	DSCC1	13.9246	11.5354	11.6333	12.2826	9.65134	10.3843	12.0661	9.72349	7.67086	8.14041	8.54343	7.76732	8.82672	9.65928	7.33396	7.07231
ENSG00000171451	DSEL	23.3327	20.9925	25.6054	27.7727	26.8963	32.7778	33.6593	30.6792	32.9164	28.5301	22.9033	32.4861	41.1849	38.1964	31.0524	19.9461
ENSG00000046604	DSG2	1.07945	0.901751	0.490213	1.13211	0.818332	0.533918	0.983609	1.28702	0.406618	0.748579	0.347724	0.512871	0.364094	0.27434	0.299977	0.244366
ENSG00000149636	DSN1	37.1081	31.7814	35.5763	37.8739	38.583	35.1726	37.2633	38.7015	52.3468	42.5729	45.7179	43.7011	43.5381	51.7256	51.9755	57.6801
ENSG00000133059	DSTYK	5.97149	5.41242	5.52251	5.7823	6.58868	7.4067	7.80438	6.52606	10.724	9.15757	7.88539	10.4372	10.9895	11.1444	10.0516	6.29418
ENSG00000134769	DTNA	37.1186	42.217	42.6989	40.1635	61.0176	53.9365	58.0864	50.7365	76.8768	80.0174	77.3635	78.7837	86.5314	73.1716	78.0564	54.5856
ENSG00000135144	DTX1	0.350398	0.190905	0.126858	0.0853608	0.124256	0.0841748	0.148468	0.16838	0.210571	0.375547	0.458753	0.20481	1.02014	0.247712	0.31424	0.634617
ENSG00000091073	DTX2	7.36829	6.28481	7.37867	7.35028	4.62565	5.16349	6.83673	5.38724	2.5592	4.43037	4.0602	2.75421	3.02778	2.97983	2.708	6.3001
ENSG00000178498	DTX3	32.8082	38.6163	35.6069	34.3881	44.8235	38.169	36.2917	41.7573	45.6949	46.8007	55.6091	44.9773	40.5662	40.6044	49.2448	54.604
ENSG00000110042	DTX4	6.59665	8.09861	5.35971	4.39042	4.87351	6.45947	4.92312	5.30468	2.44393	2.07539	2.94881	2.06817	2.97171	2.71542	3.17846	2.04382
ENSG00000120129	DUSP1	12.7352	24.4479	15.6767	13.4004	15.2514	16.3366	15.0358	13.3263	9.49045	11.0939	13.9453	10.217	11.543	10.0482	11.4893	9.46894
ENSG00000143507	DUSP10	5.9065	8.38051	7.34436	7.80229	9.41051	10.6923	9.07543	8.39023	24.5319	22.7381	23.9745	20.7297	22.7878	23.1021	27.8957	23.2165
ENSG00000079393	DUSP13	0.014943	0	0	0.0209352	0.0211585	0.0980791	0.175088	0.107688	0.267072	0.170828	0.225465	0.132813	0.102682	0.0651237	0.0693397	0.780393
ENSG00000111266	DUSP16	12.0992	11.7045	11.6626	10.8552	10.7373	15.2196	15.2814	11.2881	15.4463	12.7086	8.75588	14.5834	15.0277	16.6245	14.6483	3.11211
ENSG00000162999	DUSP19	0.886314	0.484714	0.492637	0.427368	0.532631	0.532547	0.862673	0.486956	0.759597	1.33497	1.06239	0.994465	1.26919	1.01465	0.758194	0.393352
ENSG00000158716	DUSP23	0.357838	0.343078	0.552127	0.413057	0.223349	0.253868	0.490533	0.321528	0	0.165486	0.0910019	0.0322723	0.207172	0.0673312	0.264975	0.388352
ENSG00000133878	DUSP26	1.08679	0.741426	0.59804	0.818963	1.22964	0.540883	1.07481	0.960797	3.42582	2.79615	3.88012	3.35505	6.6708	4.00913	4.39766	5.05812
ENSG00000108861	DUSP3	11.172	13.3082	13.2404	12.3801	9.77552	10.202	9.55441	8.88613	5.80599	5.61016	6.87015	6.04126	5.17141	5.15179	6.04016	9.82343
ENSG00000120875	DUSP4	36.8733	36.8789	43.7747	41.207	44.5389	54.7281	46.2638	39.1635	6.98352	4.46041	5.84519	6.38979	4.50725	5.47885	7.00366	3.21055
ENSG00000138166	DUSP5	12.7342	14.9934	12.2569	13.2813	12.1943	13.7589	12.4809	11.4003	2.14435	2.15694	4.12967	2.42098	3.11635	2.3839	3.05916	1.91952
ENSG00000183929	DUSP5P1	1.64114	2.19379	2.11008	1.7684	1.80805	1.91827	1.62631	1.51141	1.46979	1.03754	1.34475	1.10573	1.0419	0.966818	1.26752	1.11464
ENSG00000139318	DUSP6	201.57	163.818	176.856	194.131	162.497	196.401	212.302	194.695	6.19476	9.41624	10.1057	8.61301	6.90947	6.5865	6.27555	1.90213
ENSG00000164086	DUSP7	6.52536	6.60622	6.48196	6.49705	5.35561	5.88731	5.85267	5.88991	4.93798	5.19407	4.7342	4.82015	5.9362	4.42304	6.21018	3.48008
ENSG00000184545	DUSP8	5.5516	6.00909	5.28255	5.34937	4.33302	5.88741	5.53511	3.7348	3.11758	1.45321	2.50242	2.17245	1.98655	2.19057	3.40227	2.30213
ENSG00000107404	DVL1	29.5363	29.1734	29.8861	30.1522	26.2361	24.0907	22.6386	24.538	25.046	22.0033	23.5598	22.697	19.127	22.4672	25.2502	30.9386
ENSG00000158560	DYNC1I1	7.38358	9.01294	9.37623	8.32283	12.6842	9.36259	9.19427	11.0653	20.9336	18.4999	21.8869	19.0845	19.0322	17.8185	22.6389	26.73
ENSG00000138036	DYNC2LI1	7.92618	10.6591	7.6372	8.51789	9.34375	9.42827	10.4728	11.3867	10.2275	12.8268	13.8248	10.0596	11.8864	10.7427	9.35666	12.3001
ENSG00000088986	DYNLL1	468.173	393.497	369.868	398.19	317.046	314.785	322.276	349.055	267.413	350.905	402.854	275.306	326.823	305.55	281.295	495.799
ENSG00000264364	DYNLL2	21.6394	17.4739	19.1428	19.9308	17.0997	19.6969	20.2993	18.4842	15.455	14.034	14.2932	13.9236	14.1326	14.3195	15.226	11.9241
ENSG00000146425	DYNLT1	115.251	107.593	108.379	117.821	97.8008	86.7208	84.1505	107.245	77.0739	83.941	98.5256	78.9631	78.9224	76.2945	84.2375	129.183
ENSG00000105204	DYRK1B	9.39579	8.11638	7.50471	8.24482	16.0392	13.1688	17.0395	13.415	35.536	44.3994	38.3483	36.9315	35.11	35.4968	33.6224	37.1759
ENSG00000127334	DYRK2	11.0291	11.0362	11.7368	11.1976	11.9057	11.9063	12.6274	10.8032	15.8148	14.4516	14.5331	16.305	18.7307	21.4873	16.208	8.90797
ENSG00000205250	E2F4	19.4308	15.6323	16.4292	17.7735	14.043	14.0946	14.3526	14.642	11.6947	12.3642	13.3299	11.5517	11.7173	11.7476	11.5453	12.7848
ENSG00000165891	E2F7	20.9972	20.3646	21.5337	21.793	18.8402	20.506	18.9253	21.176	15.6964	11.2847	10.0322	14.2088	15.4799	15.7299	15.6091	5.40131
ENSG00000129173	E2F8	7.07419	6.12191	7.12928	7.33174	9.75997	7.26262	7.8956	7.66749	17.385	12.2742	13.2236	16.5455	17.4054	18.1002	20.6997	9.19836
ENSG00000129518	EAPP	34.8851	38.5437	39.6783	40.2468	59.4489	48.4388	46.8931	53.1329	78.4366	71.6385	74.1532	71.4953	66.4944	67.2045	82.9048	86.8248
ENSG00000147654	EBAG9	7.27514	7.46136	6.87804	7.66728	8.12852	7.18035	8.21248	9.1755	9.97247	9.71268	10.6249	11.1172	11.7033	8.82441	10.2216	9.58268
ENSG00000108001	EBF3	0.469287	0.467411	0.248095	0.449661	0.595321	0.388977	0.756211	0.548707	0.711452	0.824226	0.710155	0.959199	1.43872	0.939969	0.675175	0.259307
ENSG00000088881	EBF4	3.7094	4.44876	3.63342	3.67046	3.72566	3.84488	3.27587	4.43609	4.70867	4.33909	5.55779	4.55778	6.72959	5.60278	5.16347	8.78359
ENSG00000117395	EBNA1BP2	79.6373	72.4302	76.4874	80.3683	62.3369	57.7692	59.1406	72.0157	60.4849	60.8908	68.6848	57.4687	49.0712	51.8309	61.6987	126.567
ENSG00000117298	ECE1	23.4209	26.2217	24.4475	26.2835	28.0764	24.8785	24.7759	28.3861	35.0668	35.9542	30.6008	38.5944	30.182	34.9388	35.5334	27.4992
ENSG00000167969	ECI1	64.4791	60.9487	69.0311	75.9698	67.678	66.2287	59.9756	72.6841	72.5138	76.8145	81.5695	69.9357	57.7827	67.5137	80.018	192.849
ENSG00000114346	ECT2	49.6001	40.9392	46.8817	44.9304	45.5467	51.3411	52.7553	44.1241	55.3007	52.6994	53.3891	63.4153	62.5863	68.0283	48.6463	38.2074
ENSG00000186197	EDARADD	1.12947	1.52158	1.88431	1.84618	1.66478	1.57766	1.52457	1.79181	3.17339	2.12521	2.09124	2.24589	1.88509	2.35109	3.00363	2.69671
ENSG00000134109	EDEM1	11.2096	13.2165	13.1553	11.6848	11.0253	11.1006	12.0636	10.7319	7.95991	7.71543	7.12161	9.77364	8.92744	7.9593	8.01239	4.19412
ENSG00000107223	EDF1	247.117	240.564	247.75	264.04	243.543	223.415	196.768	247.848	237.515	271.945	324.757	230.591	194.447	196.838	254.795	883.505
ENSG00000124205	EDN3	4.87833	3.25349	1.81461	1.86401	0.679059	0.625702	0.724668	1.53534	0.244326	0.197337	0.294349	0.339801	0.383298	0.244276	0.236583	0.282255
ENSG00000102189	EEA1	5.61777	5.47981	4.86903	4.53964	3.10209	4.24975	4.60355	3.68554	3.41887	4.13251	2.83392	4.01993	4.41266	4.29649	2.99657	1.33768
ENSG00000214199	EEF1A1P12	8.87375	15.745	3.39269	5.38449	3.0956	2.2139	9.88362	11.6815	2.67028	11.6732	7.13761	8.49466	5.55916	3.12214	2.62446	6.70227
ENSG00000233057	EEF1A1P14	0.94526	1.5123	0.511986	0.570488	0.361722	0.227459	0.913306	1.24021	0.123417	1.03743	0.561037	0.708979	0.448637	0.305436	0.223188	0.269428
ENSG00000213235	EEF1A1P16	17.8721	32.2691	7.42477	11.6008	5.76187	3.80122	21.3346	23.9803	4.22755	23.6129	14.3536	14.7386	12.1928	5.88393	4.69309	15.307
ENSG00000257907	EEF1A1P17	6.90543	12.2535	2.81432	4.24949	2.19442	1.46517	7.82481	8.67089	1.6722	8.95605	5.43772	5.404	3.8123	2.0662	1.66279	5.76526
ENSG00000261557	EEF1A1P38	3.38823	5.95992	1.36247	1.83828	0.897302	0.888154	3.26391	4.01697	0.853742	3.87947	2.31072	2.53888	1.81128	0.915455	0.861541	1.85231
ENSG00000268222	EEF1A1P7	0.492022	1.23067	0.28784	0.359452	0.226957	0.191663	0.621414	0.808983	0.24876	0.90961	0.450687	0.627156	0.318754	0.233701	0.168582	0.231857
ENSG00000223529	EEF1A1P8	1.08427	2.21972	0.376452	0.625866	0.64695	0.288047	1.22852	1.51369	0.353132	1.17353	0.789955	1.01926	0.652618	0.38232	0.312163	0.563073
ENSG00000249264	EEF1A1P9	8.31338	16.2199	4.04177	5.26185	2.66404	2.17792	9.49404	11.5609	1.90788	10.6044	6.54814	7.28304	5.49321	3.2312	2.94619	6.48784
ENSG00000104529	EEF1D	362.767	443.991	432.717	431.834	508.969	406.831	383.602	436.344	425.076	499.837	656.592	430.632	370.449	387.813	451.931	1507.34
ENSG00000254772	EEF1G	827.159	1053.59	1023.31	965.775	1161.04	1072.11	938.339	1010.82	1136.28	1170.89	1387.79	1100.75	992.238	1004.44	1191.65	1803.93
ENSG00000167658	EEF2	547.362	687.768	693.079	622.06	766.724	826.904	729.773	668.632	848.396	858.732	882.308	853.132	761.773	828.183	830.903	1978.17
ENSG00000122547	EEPD1	6.05008	5.87365	6.86994	9.07294	13.1591	9.95827	10.5958	9.84236	11.9139	11.7387	16.4403	11.9889	9.40254	12.2759	14.3467	23.1029
ENSG00000115380	EFEMP1	2.48976	6.48	4.53372	3.28503	12.7672	14.0334	18.5729	9.68805	29.9268	36.3529	25.0007	28.6194	23.8313	29.9239	25.6958	16.4961
ENSG00000142634	EFHD2	29.8334	23.0985	18.024	22.1011	14.8146	14.0531	18.4354	21.9996	10.9076	13.8593	15.6734	10.9138	12.3064	10.5981	12.31	20.2187
ENSG00000169242	EFNA1	0.947933	1.78291	1.38935	1.1966	1.92228	2.11141	1.47555	2.01456	3.0487	2.32037	2.47815	2.30771	1.95249	2.03202	3.40888	4.57672
ENSG00000243364	EFNA4	2.05936	2.21752	2.00991	2.45282	2.44226	2.21818	2.15438	2.66048	3.9941	4.39237	4.57535	3.82193	3.30924	3.87293	4.61615	8.08908
ENSG00000184349	EFNA5	9.54751	7.62436	8.26395	7.674	6.84618	8.47116	9.29072	8.94068	5.72713	6.03906	5.14941	5.48148	4.83201	5.82481	4.92286	3.72002
ENSG00000090776	EFNB1	56.1701	42.9758	46.8158	53.2451	43.6613	43.8519	46.6155	45.105	33.9079	31.142	32.898	30.8937	28.0772	32.9965	32.2503	26.2923
ENSG00000100842	EFS	47.6561	44.7548	47.3043	50.3667	50.893	48.8912	48.2729	44.403	61.0061	65.5386	66.2864	57.7846	62.9266	68.9081	55.5247	59.8777
ENSG00000140598	EFTUD1	8.97891	8.656	15.0935	10.4025	7.09788	11.4427	8.78967	8.62652	7.04719	10.2283	7.6074	7.58821	7.81933	9.7137	8.89856	5.06226
ENSG00000146648	EGFR	303.099	246.122	269.859	270.047	430.523	441.658	430.646	392.95	423.406	424.772	278.994	508.353	631.641	401.596	403.783	180.992
ENSG00000120738	EGR1	13.2798	23.0122	18.326	15.3938	24.6002	28.8164	27.6181	20.2262	3.86217	2.19609	6.11406	3.98379	2.70718	3.78179	5.30737	1.76398
ENSG00000122877	EGR2	0.917696	2.45283	0.600255	0.623957	1.01097	1.22934	1.04966	1.39806	0.315739	0.246832	0.584702	0.398015	0.519649	0.262865	0.417518	0.249997
ENSG00000013016	EHD3	1.51077	0.932951	0.888512	0.875699	0.645584	0.876747	0.931219	0.91602	0.494519	0.556749	0.541116	0.514938	0.499816	0.40763	0.525722	0.289248
ENSG00000103966	EHD4	2.3982	2.35284	1.03271	1.32755	0.712154	0.594466	1.42253	1.86534	0.570303	2.26414	0.902611	1.2051	1.37073	0.735181	0.570078	0.402825
ENSG00000173674	EIF1AX	54.6594	46.8598	49.3643	48.9201	39.2519	41.8343	40.9646	42.841	45.5104	36.4152	35.8541	40.6765	41.2688	41.3698	43.832	26.3941
ENSG00000114784	EIF1B	54.2147	61.3082	56.1782	58.9884	64.8105	63.6382	60.5873	66.2899	68.5675	78.5197	87.1281	71.3115	81.3312	71.5651	74.7949	78.0864
ENSG00000070785	EIF2B3	25.6527	22.4483	24.027	24.8705	20.9902	20.8723	18.841	22.4072	18.7326	17.6182	18.8253	18.3022	14.6921	16.7511	19.9672	28.7318
ENSG00000134001	EIF2S1	66.1793	59.6549	52.6282	55.9331	42.3404	50.2746	52.9589	43.8985	31.7751	41.536	29.1864	35.9835	35.3273	40.1813	34.321	29.2427
ENSG00000106263	EIF3B	149.903	143.583	161.586	164.201	127.326	126.818	123.215	137.822	132.065	115.026	124.426	119.372	92.8662	110.871	132.865	169.292
ENSG00000175390	EIF3F	122.756	155.06	155.648	142.106	175.592	161.498	146.4	161.818	174.054	192.806	235.77	176.66	158.535	156.056	195.821	321.535
ENSG00000104131	EIF3J	66.5357	62.716	61.3105	60.061	45.7072	51.3248	58.1851	52.8916	43.0473	45.544	41.972	52.3275	44.6755	42.9717	43.8837	27.0939
ENSG00000178982	EIF3K	96.273	107.872	119.209	114.268	115.824	105.109	98.535	119.192	125.297	128.739	150.904	110.335	84.8497	99.6563	131.325	335.396
ENSG00000100129	EIF3L	189.433	253.471	249.298	226.245	287.697	268.27	250.899	251.983	285.708	286.175	374.278	293.699	260.385	255.817	303.184	765.787
ENSG00000141543	EIF4A3	76.2732	72.3905	77.0784	82.8184	67.0142	63.1953	63.5992	72.333	62.8662	56.6869	67.2815	55.3902	51.9593	55.926	67.9885	116.715
ENSG00000063046	EIF4B	64.3521	90.0591	88.187	73.4529	106.73	107.598	97.3418	79.2863	108.651	107.513	117.011	116.108	108.369	111.682	108.685	56.3336
ENSG00000151247	EIF4E	47.1862	44.4389	43.3371	48.6267	37.6384	39.3458	40.4716	40.6884	32.6179	33.2848	26.6295	33.0009	36.4722	36.4442	29.4489	11.3512
ENSG00000163412	EIF4E3	6.20518	4.38817	4.16079	4.18963	3.12381	3.83316	4.63623	4.55861	3.676	2.99744	2.39578	3.28995	3.27723	2.75785	3.49047	1.4238
ENSG00000187840	EIF4EBP1	54.7147	66.7275	64.5242	66.0227	62.1967	50.5786	48.2893	52.7527	41.2067	45.2649	50.112	42.68	29.0246	34.753	46.7972	130.864
ENSG00000148730	EIF4EBP2	43.8362	34.4012	39.1125	41.9187	45.6899	50.6803	49.331	44.5988	55.34	54.5403	45.4124	55.2774	62.4578	66.3381	50.7265	29.4951
ENSG00000114867	EIF4G1	162.684	143.646	161.311	164.702	119.635	113.536	115.854	140.458	85.9408	96.583	99.7651	78.3926	69.1654	76.3802	89.6285	129.591
ENSG00000066044	ELAVL1	64.6524	59.9161	66.3183	69.1782	53.3657	61.9412	61.5843	59.5562	50.1962	49.5137	43.468	50.4548	46.4823	52.3235	50.1003	45.4524
ENSG00000107105	ELAVL2	7.35189	6.65082	6.6287	7.11539	8.22912	10.9233	12.5617	9.11496	13.1953	14.594	10.6514	15.5219	36.0107	19.4949	15.6832	4.39234
ENSG00000162374	ELAVL4	2.69917	3.02981	2.35398	2.40097	2.92276	3.89317	4.45212	3.94041	5.6189	5.74711	6.36466	5.13406	14.7664	9.01664	7.86296	4.39939
ENSG00000102034	ELF4	3.63493	3.06747	3.33864	3.45645	2.33914	2.50217	2.20217	3.06523	2.39948	1.47364	1.43929	1.9256	1.89091	1.81209	2.56471	1.20444
ENSG00000111145	ELK3	25.293	26.4866	25.0482	24.4507	20.4147	21.5144	24.3985	22.5499	13.4737	11.8311	11.3777	12.7684	10.6622	10.0273	12.2536	6.76674
ENSG00000155849	ELMO1	4.29028	4.01925	3.23533	2.80227	9.06015	10.709	8.42981	5.19186	14.3126	13.2458	12.674	14.7082	20.9363	19.5254	13.7979	4.48447
ENSG00000110675	ELMOD1	0.0721672	0.296737	0.0465077	0.0284825	0.0501953	0.0408465	0.136653	0.196741	0.0561109	0.244663	0.392635	0.187004	0.942321	0.160395	0.181387	0.489114
ENSG00000156030	ELMSAN1	7.41226	14.2086	11.7494	9.21416	12.4991	15.6624	11.0509	9.49367	9.25033	6.18187	6.74719	8.18973	5.99765	6.75886	9.61281	4.069
ENSG00000049540	ELN	33.1965	24.2132	27.4593	27.9137	32.9701	26.2788	33.6008	32.2214	28.2623	58.5392	41.1203	38.8534	40.6832	35.1276	31.4121	32.1597
ENSG00000066322	ELOVL1	75.8961	66.559	68.2012	76.959	54.354	53.9617	56.6383	64.2341	44.4466	50.9192	48.5776	47.9955	43.5246	49.2215	45.2618	50.7713
ENSG00000197977	ELOVL2	104.942	86.3283	92.2299	93.0527	79.0153	94.3038	90.1445	92.011	57.4587	48.6924	41.35	53.0059	58.8394	58.0138	50.6817	22.497
ENSG00000012660	ELOVL5	71.1769	63.5484	68.9199	68.2284	57.384	57.9208	61.0211	58.5145	57.0723	53.9377	50.2569	57.2112	56.9432	62.4259	54.8238	33.5616
ENSG00000170522	ELOVL6	24.8808	22.5037	27.093	28.0204	19.9785	23.6438	22.5293	19.9065	11.8938	9.80587	6.63746	12.4774	7.25619	11.0883	8.5452	3.91026
ENSG00000109911	ELP4	14.8042	14.6176	13.4634	13.2652	17.4321	17.9283	17.4066	16.2635	18.6789	19.0018	17.7233	18.8874	20.9378	22.0469	18.7383	13.029
ENSG00000169393	ELSPBP1	0.113648	0.0910577	0.0724275	0.160143	0.533408	0.0857462	0.730312	0.573091	0.872413	0.715979	1.17351	0.698746	0.556247	0.556874	0.955266	0.609831
ENSG00000186998	EMID1	8.33241	6.30877	3.94007	4.23851	4.30043	3.21387	5.46562	8.91461	3.94629	8.90483	9.04996	5.66294	7.87583	4.64748	5.99189	22.8794
ENSG00000138080	EMILIN1	16.9892	17.1297	15.4054	16.7896	14.0576	12.4638	14.7111	16.3648	10.2989	12.8791	14.0298	9.69731	7.18994	8.65038	8.95339	21.2109
ENSG00000132205	EMILIN2	55.2501	73.1537	79.0991	80.2561	58.3556	54.1896	55.0207	58.2893	23.0187	19.7489	25.879	21.4037	11.978	15.6414	24.1001	35.9868
ENSG00000183798	EMILIN3	3.66674	3.39021	3.11646	3.96686	2.90223	2.34224	2.84857	4.07327	2.74495	2.31439	2.00807	2.56412	1.82594	1.52888	2.93318	3.19438
ENSG00000066629	EML1	17.8252	15.9474	18.1781	17.0467	24.42	24.6732	22.2029	19.8347	33.8885	29.5136	28.3806	34.3765	38.0902	41.0288	36.1449	18.0783
ENSG00000143924	EML4	15.5379	13.6025	15.042	14.5167	11.9608	12.2617	12.3999	12.6467	10.7352	9.04331	7.64984	10.3378	9.37101	9.98513	10.0924	6.01489
ENSG00000134531	EMP1	35.0609	57.949	41.3069	39.5333	28.6498	26.7149	31.2133	35.6099	5.33035	9.47479	15.7185	11.698	7.19356	5.58845	8.16174	9.55784
ENSG00000213853	EMP2	14.326	11.0369	13.6638	12.2982	11.3412	10.7545	9.63348	11.7516	10.809	7.7604	8.04872	9.37245	7.6204	8.57402	11.3273	13.7947
ENSG00000170370	EMX2	3.94706	1.53857	0.886233	0.678443	0.829284	0.580035	1.05693	1.55913	0.169469	1.01983	1.36458	0.506802	1.57569	0.686242	0.48287	0.552287
ENSG00000154380	ENAH	85.9767	78.4316	84.251	73.3172	74.3668	89.6572	83.1342	72.9643	73.2974	75.1435	50.7279	86.1893	97.5564	92.1759	69.9275	15.3862
ENSG00000171617	ENC1	58.4378	56.4648	58.177	53.4507	78.7587	65.404	68.6621	70.8532	137.246	152.62	131.819	157.416	183.943	154.29	138.724	99.9967
ENSG00000106991	ENG	22.3639	18.5867	21.8446	24.7274	15.4723	15.307	14.5499	18.1254	10.2214	11.3769	9.27928	9.91214	7.57981	8.60769	8.7398	12.9756
ENSG00000168913	ENHO	16.6885	15.4734	17.378	20.6782	24.1061	21.4386	27.0714	24.6373	30.2031	44.7723	40.7328	30.4691	21.7561	26.7191	31.219	79.4434
ENSG00000145293	ENOPH1	58.1402	60.2095	60.1234	58.345	49.0683	49.6761	44.8452	48.5536	45.789	36.9692	43.8712	42.5748	39.2595	42.2952	48.2463	41.6617
ENSG00000167302	ENTHD2	12.7594	11.0653	12.2071	10.4908	17.2218	13.7631	14.4306	12.7606	16.7623	19.8181	21.2285	19.175	14.6657	16.9531	16.473	18.4607
ENSG00000054179	ENTPD2	0.687975	0.368766	0.467969	0.393023	0.602099	0.391149	0.47673	0.635522	1.33412	1.49468	1.0293	1.23155	1.00507	1.17461	1.51876	2.06639
ENSG00000197586	ENTPD6	41.2518	37.977	37.0586	37.1836	36.0589	30.7211	30.7859	33.9828	28.7606	28.6551	31.3397	27.6274	24.7524	26.7006	26.2855	31.5163
ENSG00000116016	EPAS1	8.10995	20.1637	8.25976	7.69969	7.99199	6.92511	6.45489	9.06542	4.7675	7.30099	8.25729	6.85096	9.1619	6.14994	6.14138	6.24912
ENSG00000159023	EPB41	3.1949	2.40868	2.79499	3.07486	4.12541	3.83133	4.64538	4.89344	8.01392	6.51107	4.56494	8.02403	6.22395	7.01229	6.89634	3.21098
ENSG00000079819	EPB41L2	50.9237	57.1946	63.3924	61.5225	63.85	67.1796	59.4422	59.767	48.064	40.6327	35.3243	47.2842	33.6079	39.1762	39.6676	19.7511
ENSG00000129595	EPB41L4A	6.03016	3.33736	3.58829	3.29225	4.67787	5.23471	4.32372	4.21079	11.2018	9.62376	8.1317	11.4312	16.9743	13.8704	12.4658	4.65827
ENSG00000268358	EPB41L4A-AS2	2.17549	1.69101	1.40672	1.65615	1.69354	1.84586	1.27142	2.19609	4.62012	3.72317	3.36834	4.0735	5.07512	6.09585	4.20686	2.51392
ENSG00000120616	EPC1	13.6793	11.6373	11.5056	12.5586	15.1908	13.5177	14.3051	14.515	18.6043	18.4332	16.162	19.3163	18.8626	18.0975	19.7058	12.9216
ENSG00000135999	EPC2	13.1963	11.2175	11.42	9.95783	11.636	13.5002	13.7055	13.8672	17.4109	16.4841	13.7392	17.6466	19.0578	17.9032	18.1119	7.87257
ENSG00000152223	EPG5	5.18124	6.05324	5.19345	5.13915	7.41161	6.17271	6.99623	6.21894	8.09453	9.10059	8.16294	8.37806	9.75615	8.9899	7.71713	4.69128
ENSG00000142627	EPHA2	34.3835	26.8567	22.3138	28.9658	13.7993	17.5541	29.3324	22.9536	2.55162	4.11188	3.47079	3.48543	3.01689	2.74042	2.07419	1.58557
ENSG00000044524	EPHA3	0.472897	0.527113	0.383036	0.391182	1.46554	1.0367	1.4247	1.49853	3.91923	3.7914	2.379	3.78762	3.76973	4.74065	3.37194	1.08316
ENSG00000133216	EPHB2	42.744	29.936	21.0024	30.1624	21.229	17.9296	25.6966	39.7494	15.8114	22.1543	18.2768	19.9244	24.2829	17.4245	14.8301	18.2908
ENSG00000072134	EPN2	42.0352	37.3533	38.2615	40.8572	37.2759	45.1737	47.861	43.3934	22.1562	25.7514	23.5374	25.1569	22.9674	25.6207	20.8514	20.5901
ENSG00000085832	EPS15	12.7593	13.2753	13.0371	12.118	14.1076	13.7151	14.1094	13.0216	16.8433	14.1547	13.9208	16.7999	16.117	17.3196	16.8938	9.60941
ENSG00000131037	EPS8L1	5.80514	6.2522	6.26874	7.16436	7.42926	7.99606	6.85612	7.28657	10.5757	11.1851	14.1343	8.75125	9.84282	8.69522	12.2815	43.0992
ENSG00000133106	EPSTI1	0.449113	0.266036	0.349814	0.206312	0.822058	0.518843	0.586384	0.459682	0.961818	1.04374	1.2805	0.964509	1.76198	1.21315	1.40874	0.880058
ENSG00000138018	EPT1	11.867	11.091	11.4125	10.9658	8.0621	10.1382	10.4409	9.17434	9.58416	7.9495	6.19526	8.71325	9.10639	9.7049	8.79832	3.63872
ENSG00000134899	ERCC5	10.413	10.1189	11.2454	12.3543	19.1018	18.0091	17.9137	17.6075	25.9943	25.7009	33.0803	22.5021	24.3358	24.3497	28.1014	47.2905
ENSG00000225830	ERCC6	1.01288	1.00713	1.00367	1.03286	1.06333	1.53324	2.03963	1.09359	1.42844	2.01286	1.95478	2.0876	2.39653	2.19498	1.67619	1.90809
ENSG00000105722	ERF	91.9502	98.9272	99.089	92.1541	81.7243	89.4602	101.082	87.5928	58.8613	49.9992	52.1489	52.5118	37.0926	46.7388	57.6492	35.8953
ENSG00000113719	ERGIC1	59.7621	61.8187	64.2674	66.3965	57.4107	53.0821	50.5791	56.2137	48.9168	42.0507	42.3179	48.477	40.1972	44.4771	45.2541	33.3484
ENSG00000104626	ERI1	15.4815	13.0591	13.8784	13.4029	11.148	11.6818	12.7502	12.1714	11.2065	9.44953	8.77443	10.0962	11.0676	11.0649	10.5969	5.86369
ENSG00000204334	ERICH2	4.10939	4.63662	4.35257	5.05677	5.26332	3.81571	5.39118	5.91714	6.0871	7.28065	7.93536	6.4619	6.83326	4.75593	4.98695	15.9223
ENSG00000164010	ERMAP	2.86243	2.81007	2.78876	2.90646	3.84818	4.48426	3.50628	4.40218	6.91982	5.47209	4.96703	5.42516	5.16744	5.81978	6.57174	3.56024
ENSG00000130023	ERMARD	9.14151	9.29059	11.1425	10.4773	13.7407	11.8625	11.9165	11.7254	14.1324	14.7196	17.5356	12.1265	11.8803	11.5294	16.2654	34.5708
ENSG00000178607	ERN1	5.17634	4.51085	4.52402	4.22323	4.00338	4.96561	5.617	4.1703	3.22409	3.37015	3.10819	3.53172	3.48094	2.92384	3.37336	2.19386
ENSG00000197930	ERO1L	11.3032	17.7369	14.4327	11.8813	12.9165	13.0072	11.1266	10.6922	9.35674	8.92884	9.0528	10.1064	10.6324	9.61079	10.1728	8.9413
ENSG00000116285	ERRFI1	59.6302	121.553	75.0779	63.1137	64.7432	72.1042	57.6381	60.9362	26.0599	22.9008	27.9129	29.2487	25.319	22.6697	28.5609	12.5838
ENSG00000135476	ESPL1	14.8339	13.3783	16.8568	16.5937	17.7694	17.9803	18.8386	15.6106	20.74	20.3662	18.0483	21.8188	19.7496	25.2201	19.1789	14.0417
ENSG00000173153	ESRRA	22.9272	26.44	27.7803	24.499	21.2967	23.4637	21.908	19.0538	12.6906	13.0769	17.0974	14.5733	10.9996	12.4247	13.8317	11.5613
ENSG00000119715	ESRRB	0.532788	0.584869	0.5195	0.430473	0.327298	0.285063	0.273464	0.371499	0.256631	0.411929	0.129427	0.289515	0.0677556	0.176759	0.184205	0.273589
ENSG00000196482	ESRRG	2.48615	3.05935	3.14564	2.33147	5.12277	6.20089	5.7463	4.2795	8.02657	6.33744	4.03996	7.15571	5.47531	6.03797	5.52799	2.12132
ENSG00000139641	ESYT1	33.7324	33.4662	35.5155	37.5118	28.983	29.2019	29.1513	28.3691	23.6794	25.0528	21.8827	22.9448	14.0716	18.4239	23.8554	24.4825
ENSG00000117868	ESYT2	235.066	221.775	227.56	231.96	178.231	186.257	169.832	197.881	185.58	149.906	133.478	174.328	174.48	173.419	181.178	95.1722
ENSG00000120705	ETF1	45.9381	48.2263	48.3953	49.0491	38.9479	37.7633	40.9512	45.2109	31.4093	29.8947	28.9002	32.3137	30.2747	29.7643	30.6167	19.1822
ENSG00000105379	ETFB	1.41019	1.56753	1.20697	1.5164	1.23085	1.14428	1.77231	2.70843	2.24035	3.06097	2.22418	4.66525	1.14699	1.252	1.8233	6.40095
ENSG00000139163	ETNK1	16.138	11.4927	11.1535	9.26616	9.56241	10.8616	13.5923	9.84741	16.3578	15.2985	15.003	15.5102	19.2481	17.6178	15.4655	6.23464
ENSG00000134954	ETS1	34.5382	41.8415	50.3978	44.1239	45.195	51.2174	50.513	38.7991	34.1541	29.7973	25.2077	34.8628	28.174	35.0397	34.7909	10.9636
ENSG00000006468	ETV1	73.0565	63.64	66.3956	65.1269	100.102	100.756	110.089	93.0879	94.1144	117.383	93.1387	114.757	167.668	135.091	106.115	52.726
ENSG00000175832	ETV4	31.8464	31.2882	31.4898	32.5833	20.4469	21.7639	21.0602	25.6053	7.56693	4.76684	5.00386	7.00524	3.92672	4.90918	7.36738	8.44409
ENSG00000244405	ETV5	118.877	116.199	127.785	132.342	156.063	167.761	190.819	177.951	10.4123	6.79518	12.4956	9.22188	4.69413	6.10107	10.8381	7.44874
ENSG00000139083	ETV6	8.02813	9.55704	9.95416	9.20176	7.53342	8.61708	9.38814	9.13734	6.5366	5.94794	5.50416	6.07815	5.85876	5.52134	6.05411	3.82893
ENSG00000166979	EVA1C	4.41291	4.49933	4.20951	4.47326	3.63533	2.66938	4.2128	4.64465	2.16445	2.138	2.66459	3.21676	1.62038	1.36199	2.55463	6.02936
ENSG00000196405	EVL	27.6133	26.9284	30.0039	30.5489	31.3109	29.0896	27.6438	31.6802	35.31	34.0452	39.908	35.1178	33.2252	33.2564	35.6525	56.0894
ENSG00000106038	EVX1	0.369625	0.305085	0.363786	0.358384	0.451944	0.376874	0.37739	0.214538	0.733765	0.895827	0.751709	0.918851	0.888898	1.09736	1.10501	0.911662
ENSG00000174279	EVX2	0.10814	0.111396	0.102569	0.15493	0.167874	0.0980142	0.0545559	0.114075	0.352813	0.156412	0.261887	0.224571	0.174039	0.284017	0.327666	0.210264
ENSG00000090989	EXOC1	11.9838	11.6407	12.3696	11.6947	14.6115	13.5502	15.1368	13.5365	15.487	15.084	15.8814	14.6509	15.1566	14.8857	16.0845	11.8385
ENSG00000178896	EXOSC4	31.6064	26.7329	28.6417	31.7061	20.3596	21.2575	20.9761	25.1203	16.3927	20.5116	24.1695	16.3625	14.4272	15.2796	19.0674	54.8109
ENSG00000182197	EXT1	34.6571	41.7116	26.4582	27.1314	24.6432	22.087	31.3803	32.8894	18.3669	30.6335	18.7105	21.3079	20.2063	21.8779	18.1131	10.7835
ENSG00000012232	EXTL3	145.394	149.559	139.364	153.981	141.875	143.39	136.814	150.48	74.5052	69.7097	67.9555	75.9162	70.4079	75.6013	69.0523	54.0334
ENSG00000104313	EYA1	0.100405	0.0702204	0.0437492	0.0468915	0.067333	0.0432953	0.137467	0.0705622	0.222112	0.179618	0.153148	0.225855	0.285992	0.247907	0.192346	0.148341
ENSG00000064655	EYA2	39.1981	44.6846	48.5748	45.274	58.2142	53.4882	49.5485	49.8174	65.7131	63.0257	64.7413	59.3596	64.6424	63.369	68.4686	60.5892
ENSG00000108799	EZH1	4.19828	5.6179	4.91516	4.68398	5.74405	6.4018	7.11074	5.30029	8.70377	9.21577	8.71379	8.13007	7.6387	7.98676	9.50711	6.04784
ENSG00000106462	EZH2	33.903	26.998	30.4849	32.0374	30.3347	32.2392	33.9307	32.4327	44.6919	41.9376	43.1706	40.1523	39.7792	45.4088	43.3306	38.3982
ENSG00000126218	F10	0.126411	0.340452	0.156525	0.176091	0.146036	0.237556	0.243411	0.221326	0.423829	0.385551	0.521296	0.344971	0.233054	0.410516	0.489309	0.741641
ENSG00000251165	F11-AS1	0.511323	2.74957	0.454016	0.522217	0.269585	0.551804	0.485348	0.280995	0.263403	0.264476	0.199138	0.222261	0.178808	0.291298	0.242797	0.089397
ENSG00000158769	F11R	0.0615295	0.0830606	0.0951781	0.000163422	0.0910924	0.0246928	0.0810302	0.138321	0.0949307	0.271519	0.372933	0.293531	0.36908	0.291065	0.0817219	0.173587
ENSG00000124491	F13A1	0.0694677	0.982001	0.0310116	0.110616	0.179613	0.0190773	0.39353	0.274545	0.00834452	0.139535	0.0823957	0.194925	0.0998321	0.0163628	0.02386	0.18356
ENSG00000117525	F3	18.9736	22.8946	15.3059	14.645	12.0811	11.376	15.072	16.7631	6.43101	9.72671	8.99298	7.07815	7.84802	5.39383	7.71433	7.28737
ENSG00000121769	FABP3	25.8583	60.863	87.7473	63.5018	63.0301	64.9501	38.6192	28.2459	39.3129	15.4642	36.8675	29.4989	8.47353	27.3706	40.8288	27.6433
ENSG00000164434	FABP7	557.507	519.439	464.8	513.739	471.947	402.014	416.116	569.549	359.327	339.007	417.099	340.694	291.147	285.438	379.865	646.485
ENSG00000144199	FAHD2B	0.146713	0.215577	0.173359	0.177425	0.152963	0.382333	0.198851	0.299351	0.458201	0.381519	0.301912	0.214809	0.175076	0.167712	0.331513	0.609134
ENSG00000231584	FAHD2CP	0.328584	0.45151	0.240027	0.307681	0.449636	0.493577	0.27867	0.597636	0.607949	0.653888	0.995664	0.54031	0.683137	0.418574	0.82357	1.10487
ENSG00000183688	FAM101B	15.6728	17.874	20.8356	21.046	18.272	15.5195	15.8262	15.6438	12.7222	7.99351	9.16884	9.54455	5.82725	7.82573	10.5957	9.66747
ENSG00000167106	FAM102A	11.4164	10.2674	9.2764	9.98878	9.56704	10.0262	10.4447	9.61754	13.6841	15.3766	15.659	13.8326	16.1333	16.6974	14.8654	14.716
ENSG00000162636	FAM102B	14.0728	12.4138	13.65	12.6126	11.8503	13.9834	13.468	12.4185	9.57229	7.27029	6.98156	9.81515	9.57927	9.70645	9.28875	3.75194
ENSG00000145569	FAM105A	0.581631	0.4174	0.544904	0.603924	0.470731	0.765155	0.457174	0.774622	1.33309	0.867214	0.865887	0.826958	1.3237	1.41886	2.33107	0.609073
ENSG00000154124	FAM105B	8.12133	6.81879	7.02308	6.7019	6.3434	7.99047	7.58843	6.41146	5.20807	4.71632	4.36659	5.1065	7.31928	7.10053	5.15706	2.78874
ENSG00000168309	FAM107A	0.0766142	0.0393921	0.0540604	0.0543877	0.0713901	0.0314281	0.0551718	0.0372022	0.0943561	0.132406	0.0426888	0.053272	0.209578	0.118007	0.240986	0.252553
ENSG00000138439	FAM117B	3.43479	3.75661	3.17248	3.12693	3.34147	3.66927	4.02632	3.64684	5.73842	5.76611	5.40612	6.07377	7.28124	5.24409	5.58389	3.47361
ENSG00000048828	FAM120A	57.5092	49.742	42.4885	43.7126	31.8587	40.7582	43.4859	37.7291	29.1318	35.6362	30.3604	33.3614	35.9146	34.7779	28.3807	21.3082
ENSG00000112584	FAM120B	7.0727	6.01963	6.92396	7.57473	9.25692	10.3433	9.97494	8.64962	10.0762	11.2571	10.2548	10.885	11.5951	12.2351	9.09104	10.1829
ENSG00000150510	FAM124A	0.423059	0.348303	0.173095	0.214496	0.28058	0.25168	0.25173	0.404729	0.778616	0.729002	0.577845	0.737848	0.724642	0.915074	0.878939	0.760695
ENSG00000122591	FAM126A	31.7463	37.1909	40.0257	32.7291	30.5377	44.6715	42.3862	26.7182	23.7102	22.2243	18.7104	24.0693	24.0428	28.1586	23.6076	8.58145
ENSG00000135842	FAM129A	108.388	90.2089	105.466	110.837	83.4635	93.6345	90.5089	91.1332	45.7412	35.7465	31.2567	44.3711	39.149	40.1766	39.9021	19.4702
ENSG00000136830	FAM129B	30.2636	28.3791	23.2983	25.541	17.2677	15.9498	17.563	21.8416	14.9599	15.8123	15.915	14.9996	15.8319	14.3755	15.5092	14.6167
ENSG00000159784	FAM131B	18.512	15.4092	16.8151	19.8347	16.0721	19.0157	16.1773	18.1013	14.4375	12.7033	10.7992	13.1688	12.6207	14.5177	12.1065	9.56165
ENSG00000178752	FAM132B	6.79547	6.31532	6.9787	8.68914	9.01327	8.21053	8.51648	9.66288	13.1496	15.2728	13.403	12.3281	10.246	12.8202	10.247	14.8428
ENSG00000144567	FAM134A	53.347	59.7477	54.7177	57.237	71.3917	64.1813	62.9627	65.2475	73.2649	79.464	83.1084	70.5825	65.1731	70.6899	75.2254	81.512
ENSG00000141699	FAM134C	8.16955	7.98163	6.77155	7.06976	9.60658	8.33933	10.3982	9.00136	12.1062	13.8384	13.7875	12.4918	13.1804	12.973	10.9827	13.1904
ENSG00000035141	FAM136A	46.4046	42.0063	45.233	47.8076	40.2759	35.5768	35.7466	41.39	36.0896	30.3456	35.0046	32.2905	28.7808	31.5271	33.9893	35.8135
ENSG00000138640	FAM13A	2.65559	3.53776	3.65291	3.36239	4.15539	4.61987	3.85548	3.51307	8.33594	4.71947	5.0103	5.81234	4.47961	6.37918	7.00309	2.78438
ENSG00000204442	FAM155A	0.964664	0.362975	0.184335	0.241608	0.206062	0.260652	0.179327	0.459768	0.243039	0.221259	0.444402	0.24853	0.575445	0.332532	0.222752	0.219463
ENSG00000151553	FAM160B1	5.79902	5.7903	5.94106	5.32029	7.73833	7.0238	6.94256	6.1836	8.75789	7.16055	6.79999	8.44408	8.29255	8.19236	7.96725	3.72645
ENSG00000054965	FAM168A	50.9287	44.03	51.0314	50.1717	50.875	59.5627	52.3468	55.1167	40.7622	33.4965	27.9732	38.8027	42.6235	43.5286	36.7477	15.9084
ENSG00000161682	FAM171A2	6.6041	5.6858	5.09772	5.873	5.76358	5.87507	6.24197	6.18198	8.20438	9.54751	8.64145	7.91344	7.61445	8.46742	7.53403	9.51222
ENSG00000144369	FAM171B	16.2575	14.1448	13.518	12.3253	12.873	15.753	15.0268	13.9802	24.5046	19.7657	15.534	21.9914	22.0949	21.5405	22.8406	9.09329
ENSG00000163322	FAM175A	5.47774	6.9285	5.87153	6.16509	8.06014	8.62965	7.91844	6.33171	10.7393	8.79912	8.20651	10.5845	11.3314	11.395	10.1838	4.07556
ENSG00000119906	FAM178A	21.6788	18.0772	18.2425	19.0074	17.2977	19.2303	21.1737	21.0139	14.2889	11.8266	12.7689	13.3169	16.0612	16.7567	13.9371	10.3896
ENSG00000160767	FAM189B	31.2979	25.5202	28.6644	29.1909	21.2502	23.5492	22.6242	21.7269	19.109	22.2486	23.191	19.7417	17.2124	19.2322	17.2365	23.6903
ENSG00000146067	FAM193B	18.0596	24.7636	22.3831	17.523	29.1379	21.1115	23.9948	21.1652	25.7816	29.9625	47.2157	27.9497	23.8169	25.333	26.0967	60.9947
ENSG00000188916	FAM196A	6.08855	5.07858	3.24476	6.22246	2.05137	2.21447	4.37594	7.44451	0.44274	0.771101	0.452202	0.658182	0.293877	0.189239	0.341232	0.362472
ENSG00000164125	FAM198B	2.19502	1.87406	1.76761	1.07689	1.40905	0.825226	1.33072	1.60137	0.713835	1.0798	1.58893	1.01047	2.20606	0.970925	1.14219	0.487638
ENSG00000123575	FAM199X	21.6174	19.8562	19.3169	18.462	16.9748	19.5052	18.8358	18.0262	19.0857	14.0748	12.7949	17.8345	19.3346	19.2502	18.5409	6.2735
ENSG00000219438	FAM19A5	34.077	19.5477	17.8692	26.2838	19.3863	16.1745	16.5032	28.4432	21.0591	16.4869	18.7298	16.3466	16.7337	18.0245	21.9883	18.8825
ENSG00000235173	FAM203A	1.93102	1.64735	1.5622	1.71789	1.39637	1.2592	1.39052	1.6422	0.99161	1.17712	1.29355	0.857282	0.892202	1.01451	1.05247	0.559663
ENSG00000108021	FAM208B	20.4293	13.2728	14.7047	16.3997	10.9008	15.3995	15.5519	12.917	8.90113	8.99591	6.81864	10.2328	12.8	12.2655	7.40353	4.72463
ENSG00000177706	FAM20C	35.5911	32.2197	31.4261	33.9787	23.4158	25.3286	21.9853	28.6413	15.8823	15.8226	17.4412	14.5634	11.7273	15.7446	16.6807	28.2799
ENSG00000177150	FAM210A	11.8486	17.4691	16.3851	14.6594	12.0686	16.5695	14.1749	10.9442	7.66244	7.75834	8.6582	9.28898	10.4534	8.66462	9.63238	5.17555
ENSG00000124098	FAM210B	127.223	127.351	121.313	120.706	117.686	122.087	143.803	134.154	85.0267	90.4079	89.0239	86.2281	96.7898	80.4987	78.7535	60.8918
ENSG00000213770	FAM210CP	0.71691	0.759061	0.756914	0.537184	0.618013	0.845913	0.671915	0.779283	0.516317	0.509628	0.409051	0.438152	0.617492	0.197777	0.228286	0
ENSG00000185614	FAM212A	1.67334	1.78124	1.61042	2.14856	1.54143	1.61318	1.31236	2.06685	1.01397	0.84684	0.619038	0.898278	0.376049	0.662939	0.958773	2.34902
ENSG00000197852	FAM212B	49.3086	43.4106	54.3766	55.7466	53.9202	57.3301	53.3559	60.3336	24.6487	21.699	19.7781	24.8255	20.2752	22.0895	23.6099	23.2907
ENSG00000157870	FAM213B	9.5327	8.39475	8.65461	9.81888	7.166	7.17613	7.38994	7.88344	7.98385	5.61347	6.52042	6.91702	4.5642	5.95485	7.99805	7.60641
ENSG00000047346	FAM214A	5.14191	5.75162	4.81337	4.93702	10.5899	8.7941	10.5255	8.73689	18.3521	20.5124	18.3458	19.461	20.0062	17.7411	19.3035	11.9346
ENSG00000005238	FAM214B	7.62813	7.69967	5.80542	6.01162	6.79653	7.04102	6.68282	7.51796	8.99385	8.86213	10.3251	7.85386	8.42444	7.55805	9.3221	11.574
ENSG00000139438	FAM222A	5.70418	3.4248	4.20562	4.42497	9.22461	7.61741	10.2803	7.51358	23.1539	28.1499	21.1824	24.0836	25.8345	27.5715	23.1753	25.4854
ENSG00000173065	FAM222B	11.9947	9.47486	9.96477	10.5508	9.82447	10.1172	12.978	10.9392	6.95096	8.13524	7.92998	7.25325	10.1578	9.11279	6.75973	4.35377
ENSG00000225828	FAM229A	2.74959	3.61569	2.88295	2.34215	5.66927	3.22313	3.34549	4.17909	7.70912	5.42552	9.5002	6.45893	3.31863	5.44301	8.87974	28.832
ENSG00000203778	FAM229B	15.8717	18.9416	17.6785	19.1522	20.8219	19.543	18.3585	22.4496	24.0802	27.9334	28.9468	22.6429	21.9372	22.3631	22.6539	54.6933
ENSG00000105058	FAM32A	62.7681	58.7194	60.298	63.2293	75.3881	64.6989	68.302	78.0953	83.3344	90.9405	98.9573	84.9579	86.4322	82.5608	92.9028	126.663
ENSG00000122376	FAM35A	13.4132	13.3822	15.2373	14.6147	10.639	11.1381	10.8042	13.0202	8.22802	6.92019	6.39258	7.93719	6.60885	6.57999	8.97582	5.50658
ENSG00000196937	FAM3C	76.4149	72.62	67.8331	63.5818	47.2162	47.9961	59.4311	57.1946	27.7008	27.0549	27.7189	27.881	23.7494	21.8091	25.2913	15.7655
ENSG00000174028	FAM3C2	2.89236	2.8921	2.70865	2.92508	1.88861	2.15649	2.74065	2.89286	1.28065	1.21911	1.10224	1.51359	0.936041	0.844856	1.1278	0.515063
ENSG00000185112	FAM43A	2.3157	2.62765	1.72249	1.78991	2.32061	1.93163	2.00594	2.22578	2.40842	3.83089	3.96037	3.37617	4.03779	3.60913	3.22386	2.37103
ENSG00000112773	FAM46A	5.01518	4.6497	4.2827	3.80745	4.32077	4.09807	4.25066	4.40485	7.51114	6.61952	7.8384	7.01244	9.99182	7.36717	9.07992	4.55868
ENSG00000183508	FAM46C	0.134829	0.115163	0.091285	0.091193	0.0974636	0.121104	0.133404	0.129076	0.242824	0.307413	0.228862	0.237585	0.303294	0.273626	0.25809	0.208778
ENSG00000197872	FAM49A	16.5222	18.4968	19.2406	19.9691	18.0488	20.1616	18.423	19.8246	13.5739	9.72397	9.52247	11.5661	9.76607	11.5422	11.8546	5.56678
ENSG00000153310	FAM49B	41.8351	44.5029	36.4674	37.6375	33.0139	28.3599	32.3616	40.4328	32.2163	28.4383	26.4299	30.9122	30.482	28.6229	33.7511	23.2093
ENSG00000071859	FAM50A	81.6145	89.2704	88.8248	84.7418	89.2017	72.4885	71.3716	81.3816	84.0306	87.5566	117.394	80.6612	66.6122	73.9645	94.1722	254.142
ENSG00000120709	FAM53C	14.4049	14.742	14.2373	13.6257	14.6769	16.4576	19.1333	14.326	21.2481	22.4289	20.5155	21.6752	24.6315	24.3904	20.4824	14.4748
ENSG00000167695	FAM57A	32.3171	31.9938	31.0754	33.6472	25.8476	25.827	26.8611	30.2945	14.403	14.0093	15.2326	13.8761	13.7951	15.0494	14.4335	18.8026
ENSG00000147382	FAM58A	34.6964	29.314	31.3533	33.8914	26.4087	25.8476	24.333	28.2618	24.0321	20.7934	23.6735	19.2678	15.7165	19.3802	24.9154	38.5312
ENSG00000139146	FAM60A	25.1888	32.2831	32.3528	29.0902	24.1273	26.7166	26.736	27.0054	21.7416	23.6409	21.7611	23.1565	27.8521	22.6113	23.0957	10.5395
ENSG00000267742	FAM60CP	0.241733	0.647899	0.298495	0.336865	0.282303	0.337321	0.710939	0.453495	0.157754	0.38143	0.173587	0.230023	0.413699	0.280417	0.183911	0
ENSG00000143409	FAM63A	5.25889	5.62331	5.32659	4.95332	7.93918	8.18106	8.76307	7.29523	16.0713	18.2628	15.7786	16.0605	17.0323	16.078	15.8004	12.5767
ENSG00000128923	FAM63B	7.18704	6.44752	5.83367	5.25857	4.68704	6.89654	6.87265	5.05911	3.78523	3.18071	2.77039	3.7637	4.26435	4.19877	3.09714	1.34232
ENSG00000039523	FAM65A	12.7659	14.253	13.5177	13.2887	9.80205	12.7579	11.7016	9.20542	7.81672	8.39309	8.64415	8.45294	7.88491	7.84104	9.1161	7.41306
ENSG00000111913	FAM65B	1.7183	1.56496	1.0359	0.854807	0.744045	0.476407	1.1517	1.15258	0.185468	0.35475	0.459773	0.35929	0.529328	0.359401	0.4265	0.363945
ENSG00000042062	FAM65C	0.0830731	0.177261	0.0853742	0.115202	0.315709	0.206833	0.178512	0.241732	0.652109	0.562545	0.602747	0.327599	0.660965	0.404616	0.703616	0.827342
ENSG00000154511	FAM69A	2.25488	1.73576	1.30873	1.31493	1.30499	1.28745	2.02789	2.52089	3.15206	3.00523	2.80627	2.54748	2.7893	2.53551	2.45271	1.82281
ENSG00000187773	FAM69C	3.23674	3.12841	1.28456	1.50021	0.961824	0.737622	3.16743	4.47454	1.87629	5.5723	4.88504	2.74181	4.65563	2.37338	1.86684	6.3696
ENSG00000188859	FAM78B	3.63467	4.23806	3.61362	3.40162	2.22616	2.54016	2.49449	2.91208	1.68793	1.604	1.44751	1.60402	1.16878	1.48158	1.36235	1.82507
ENSG00000162981	FAM84A	17.0309	20.9994	16.6266	17.2681	9.1083	14.5701	15.1249	13.1166	3.46666	7.04314	6.01239	4.7145	4.93199	3.89252	3.27724	3.76251
ENSG00000168672	FAM84B	28.3014	39.9964	35.7567	28.2463	26.6496	34.5799	40.2875	30.0482	17.5943	13.3918	22.8701	14.6775	12.5862	13.6951	21.5687	15.477
ENSG00000118894	FAM86A	10.2631	7.98845	8.27257	9.96174	5.50485	5.58815	4.90919	6.33111	4.92232	4.63692	4.18473	3.96428	3.39487	3.05831	4.61901	6.65446
ENSG00000158483	FAM86C1	2.03537	1.72391	1.90108	2.42744	1.28734	1.29529	1.34317	1.54208	1.11458	1.32416	0.834351	1.19748	0.803755	0.755654	1.06608	1.5006
ENSG00000244026	FAM86DP	6.71088	5.6858	5.80725	6.57482	3.85848	4.47046	4.45643	4.56684	2.91692	3.47374	2.82543	2.79253	2.56865	2.10359	2.58932	3.07947
ENSG00000251669	FAM86EP	7.75241	4.53092	3.59893	4.76324	2.40093	1.7293	2.16973	3.1694	0.964315	0.84787	1.0621	1.1581	0.999007	0.834292	1.11024	1.7672
ENSG00000137414	FAM8A1	14.871	14.9355	13.8878	13.9116	16.3603	17.6117	18.3583	16.5863	22.018	18.4814	17.272	20.6255	21.8997	22.7782	19.6201	8.94952
ENSG00000166797	FAM96A	43.9951	41.2516	35.2734	37.7134	42.6528	38.67	39.7704	39.698	53.6643	54.8146	59.9665	51.4419	58.9262	46.6888	56.9667	63.329
ENSG00000119812	FAM98A	19.4963	16.464	16.5456	17.2749	13.6509	15.0624	16.0177	15.2214	11.3854	13.2636	13.3987	12.0071	14.3456	13.3673	11.8768	9.79539
ENSG00000197601	FAR1	32.9028	25.4565	26.4259	24.641	21.9292	25.5938	24.6903	23.8986	20.7052	15.2654	14.2638	18.7464	19.8735	18.48	19.4872	7.38151
ENSG00000064763	FAR2	3.2491	2.96561	2.33454	3.19751	2.42559	1.72162	1.76439	2.10411	1.88805	1.31803	1.83779	0.978681	2.1297	1.22126	1.47329	1.23649
ENSG00000152767	FARP1	34.2535	35.1715	39.9653	36.2905	33.9032	36.5091	38.6596	32.6181	31.2156	28.1926	22.4657	33.1038	30.7643	30.4934	26.4108	32.0009
ENSG00000006607	FARP2	18.4704	23.3825	22.466	22.4829	14.8184	18.7009	18.6037	18.6687	12.7925	10.8946	9.45337	15.0969	13.9456	15.073	11.361	6.02719
ENSG00000179115	FARSA	48.2684	41.6902	45.4965	48.6501	34.7358	36.622	37.1858	37.587	36.4174	37.7636	40.6431	33.7437	29.3447	34.1786	38.2028	44.8109
ENSG00000116120	FARSB	40.4614	37.9079	41.7108	43.0899	30.6717	31.4265	30.7473	34.0767	30.2909	25.2131	24.2658	26.5949	22.6487	25.4226	29.7519	29.9528
ENSG00000169710	FASN	76.5969	75.3764	90.5178	95.1435	49.8711	45.8918	48.4911	54.9752	41.2091	36.4895	40.3047	33.7747	24.7536	28.1009	38.9998	42.2204
ENSG00000165323	FAT3	47.3408	46.3681	54.6394	50.6493	46.3353	51.4029	48.1502	40.2642	44.0078	31.0284	26.8115	41.6763	34.5025	37.3888	42.5508	14.6271
ENSG00000196159	FAT4	2.22619	1.47987	1.46599	1.4755	3.9828	4.16407	3.83663	3.20062	15.2092	14.5718	8.71079	15.5735	17.1808	18.5521	13.7803	3.63779
ENSG00000170271	FAXDC2	2.38813	3.90705	2.85061	2.66211	6.1512	6.50575	7.09279	5.5212	9.68077	10.4588	10.7174	9.65466	10.842	11.9901	10.4372	7.78872
ENSG00000162458	FBLIM1	4.75685	5.98024	6.38351	6.74068	3.75867	5.04876	3.40739	5.15925	1.78227	1.67636	1.55865	1.97004	1.76552	1.52361	2.52876	1.38008
ENSG00000163520	FBLN2	2.69805	3.13417	1.12222	1.51792	0.44843	0.591546	2.18215	2.06023	0.513578	2.77131	0.776066	0.649656	0.989778	0.419011	0.443489	0.569881
ENSG00000144152	FBLN7	3.61715	2.8963	3.09267	3.89592	3.57349	2.33433	2.64869	4.12985	4.59416	4.27856	4.03445	4.76801	5.95761	5.13241	5.07507	6.08877
ENSG00000135108	FBXO21	12.6194	12.8155	12.5314	13.4469	16.0023	16.089	18.0957	16.203	26.035	24.2761	20.9276	25.6418	29.8175	28.848	26.5399	13.7341
ENSG00000147364	FBXO25	2.79761	2.50778	1.99246	2.82988	3.13189	2.48587	3.35122	3.45665	4.00283	3.87777	4.78653	3.11609	4.00485	3.83227	3.58526	4.6571
ENSG00000118496	FBXO30	6.77401	6.68958	6.47215	5.58737	5.9122	8.45037	7.82872	5.70387	8.59359	8.34087	7.25358	8.51389	10.091	9.54006	8.32852	2.81831
ENSG00000156804	FBXO32	1.05746	3.37309	1.18856	1.20434	2.82612	1.4467	2.45451	2.8451	7.42616	5.88048	8.57232	4.84969	8.46602	6.81962	10.8747	12.3546
ENSG00000165355	FBXO33	5.99152	6.1408	5.79722	5.71741	6.97332	6.65858	8.33686	7.11872	9.27036	8.36725	8.5469	8.84914	8.05118	10.1648	10.3684	7.95287
ENSG00000145868	FBXO38	8.10546	8.53338	8.0235	6.6752	8.363	9.2735	10.944	9.34782	11.4804	10.5894	9.30807	12.0377	11.123	11.4061	10.5538	6.43266
ENSG00000177051	FBXO46	8.05515	8.65286	8.35154	7.76845	8.06433	8.07737	10.0624	8.14747	10.3095	11.6902	12.1705	10.178	9.96822	9.28333	10.6749	8.87696
ENSG00000204923	FBXO48	0.539741	0.518947	0.481176	0.43108	0.686525	0.719626	0.764602	0.663411	0.811446	0.786582	0.74963	0.758324	0.903659	0.894104	0.74988	0.452814
ENSG00000159069	FBXW5	63.0098	61.4447	58.0475	61.8693	57.138	53.68	51.1256	58.4775	48.4446	49.1327	54.6568	46.5545	39.2141	45.9053	49.7652	86.4937
ENSG00000158869	FCER1G	0.597297	0.34374	0.74556	0.459023	0.349383	0	0.391153	0.749527	0.463754	0.466389	0.435381	0.436637	0.348907	0.164639	0.242722	0.536898
ENSG00000143226	FCGR2A	0.168116	0.320683	0.014657	0.1704	0.0479398	0.104502	0	0.221371	0.0233293	0.0124841	0.0446638	0	0.0684712	0.00720859	0.0140691	0.00557989
ENSG00000130475	FCHO1	1.6421	1.24289	1.29367	1.29842	2.3667	2.30558	2.43985	2.13553	5.77223	4.10396	4.85607	4.34912	3.27876	4.52144	4.75006	4.35036
ENSG00000157107	FCHO2	9.75957	9.9545	8.69972	7.99592	9.08824	11.3312	11.3159	8.89721	13.1873	11.7004	10.503	13.0956	13.8334	14.146	12.3703	4.64002
ENSG00000162746	FCRLB	0.23903	0.375642	0.202756	0.190229	0.220415	0.0973863	0.0347899	0.164545	0.108822	0.0991528	0.0969015	0.078022	0.143497	0.0578023	0.0333342	0.161064
ENSG00000079459	FDFT1	122.115	129.273	164.684	173.089	111.358	124.677	114.163	116.507	111.564	95.3858	100.923	103.577	74.7682	99.9859	98.1075	89.8261
ENSG00000161513	FDXR	7.26765	7.13803	7.61702	8.4436	10.4164	8.78942	9.26108	9.38431	11.3761	12.9118	13.9782	10.7394	9.00269	10.5313	10.8341	27.5063
ENSG00000066926	FECH	11.0992	11.114	10.4689	11.8156	13.3044	12.2069	12.4613	12.7353	16.8632	15.6155	12.4481	15.0771	14.3963	14.8215	15.0253	9.63349
ENSG00000145780	FEM1C	10.646	15.0536	12.844	10.9219	14.4937	13.7903	12.2794	12.3123	17.6254	13.2986	13.3087	16.1225	17.1439	16.7382	19.0687	6.56224
ENSG00000101311	FERMT1	0.297215	0.234454	0.18703	0.16868	0.28897	0.22042	0.80365	0.416804	0.688263	3.08332	1.77366	1.48491	1.02414	0.942569	0.568017	0.599177
ENSG00000127084	FGD3	0.0175328	0.00943645	0.00837152	0.0208298	0.0412819	0.0286863	0.0579108	0.0355023	0.0728679	0.234427	0.102161	0.144052	0.225367	0.0656573	0.117725	0.346861
ENSG00000139132	FGD4	5.34708	4.47763	4.96044	4.66114	7.04981	7.17962	7.05243	5.40124	9.27158	7.09765	5.8354	9.67188	11.2276	10.5977	9.56623	3.07653
ENSG00000180263	FGD6	2.26186	1.52872	1.71275	1.63039	2.69483	2.73762	2.20217	2.25143	5.15684	4.03164	3.49319	4.67194	7.03179	6.48441	5.15113	1.69082
ENSG00000114279	FGF12	1.51385	1.29946	0.986375	0.838034	0.366935	0.360219	0.949348	1.09598	0.300644	0.26752	0.336019	0.489189	0.482577	0.6934	0.108581	0.726344
ENSG00000129682	FGF13	0.458217	0.104919	0.193462	0.334222	0.0240252	0.0429885	0.536518	0.0579773	0.0905077	0.436844	0.017061	0.251102	0.0313476	0.0957447	0.268498	0.0213546
ENSG00000156427	FGF18	0.383468	0.355894	0.0789915	0.133515	0.0126123	0	0.152035	0.103152	0.030186	0.160313	0.134426	0.0689119	0.136302	0.0192295	0.0187975	0.142695
ENSG00000174721	FGFBP3	9.57533	10.3672	9.48851	10.2449	7.04969	5.95577	7.4658	7.72623	6.22982	6.42327	6.70848	5.99984	3.81818	4.66192	5.58708	6.23957
ENSG00000077782	FGFR1	158.839	166.942	170.585	171.037	188.708	186.521	190.726	168.515	65.5972	71.7248	68.3374	81.6564	62.7088	64.6147	60.7746	31.8482
ENSG00000066468	FGFR2	18.062	14.6103	15.3868	14.6284	23.3274	19.8042	20.8717	16.1675	32.5152	30.0765	29.5918	34.2443	38.9651	37.8022	39.4316	25.5038
ENSG00000068078	FGFR3	1.1374	0.466688	0.426738	0.49084	0.462704	0.370812	0.600015	1.03726	1.1058	2.83748	1.28581	1.68872	2.78417	1.35015	1.56222	2.1008
ENSG00000127418	FGFRL1	7.98121	8.96568	5.79152	7.20368	4.87776	4.74211	5.45158	8.71069	5.05609	6.51677	4.87537	5.28083	6.06579	5.13641	5.06615	5.89166
ENSG00000137460	FHDC1	29.5081	20.6127	27.6454	27.4157	30.6176	30.8109	27.8871	26.1642	9.7707	8.42593	8.50518	9.75126	11.4758	8.7885	9.38163	3.5869
ENSG00000022267	FHL1	132.645	130.064	118.929	119.823	119.157	125.979	154.154	145.244	145.595	187.743	152.662	168.113	179.61	163.941	154.774	130.409
ENSG00000115641	FHL2	0.78465	0.872172	0.441645	0.547362	0.389193	0.356834	0.420866	0.521321	0.201107	0.360181	0.318237	0.222083	0.267289	0.181211	0.249528	0.357755
ENSG00000183386	FHL3	19.3731	22.5569	24.5525	24.0797	16.0257	18.8048	19.2794	19.997	14.9249	15.38	16.0727	15.2725	11.62	13.0707	14.4233	20.3487
ENSG00000135723	FHOD1	2.83253	2.70692	2.55033	2.48635	2.37326	1.97705	2.56221	2.32099	1.5292	1.6186	1.30071	1.50593	1.07458	1.10742	1.54176	4.25463
ENSG00000176971	FIBIN	12.488	10.9822	11.4848	11.5515	9.06071	9.67577	11.042	8.95926	9.99704	8.12379	7.90714	9.12452	8.69486	9.89502	7.86767	3.50024
ENSG00000182263	FIGN	1.85055	2.29864	2.27008	2.01176	2.13545	2.61658	2.67175	2.40675	3.33419	2.26915	2.26315	3.18718	3.30889	3.71241	3.08499	1.5041
ENSG00000118407	FILIP1	0.260753	0.18725	0.282227	0.155257	0.29912	0.443854	0.24229	0.261054	1.06923	0.937036	0.907921	0.991861	0.85395	1.25171	1.11246	0.45104
ENSG00000214253	FIS1	59.8542	64.729	62.9389	66.0688	69.4169	63.3353	55.1659	67.8314	70.8934	78.4684	91.797	66.9955	57.2736	61.7645	79.0929	195.287
ENSG00000197296	FITM2	12.9542	11.6646	12.7677	13.0518	11.0576	11.0985	11.8406	12.4795	10.8901	10.5081	9.84605	10.0363	10.871	10.9299	9.78389	6.41494
ENSG00000179431	FJX1	25.9545	31.8589	23.5381	25.3376	15.0158	14.5934	18.8199	26.7732	9.00754	14.75	16.1445	10.958	10.7162	9.34852	10.0148	15.3941
ENSG00000173486	FKBP2	77.2948	80.5244	72.0067	79.7635	76.7107	74.2466	63.3787	70.4542	45.6716	69.3409	78.9728	53.7508	53.2814	48.3484	49.9685	180.267
ENSG00000004478	FKBP4	55.6074	50.5762	46.3435	43.6761	36.8617	39.9825	38.0962	33.8371	24.1355	31.7202	34.9283	30.3173	29.6372	29.3288	27.4383	33.5095
ENSG00000096060	FKBP5	10.9583	9.84488	12.0296	12.233	9.03666	9.41708	9.3112	11.0732	9.45763	6.51307	6.0344	7.37987	5.49591	6.82692	8.27653	5.53632
ENSG00000079150	FKBP7	10.0324	10.5177	9.9446	10.423	11.4725	11.3247	10.9471	11.3603	15.6403	15.4403	15.2031	13.503	13.1193	14.7981	14.2279	11.2277
ENSG00000204315	FKBPL	5.56038	5.49864	6.6502	6.0356	5.37482	6.69037	5.55977	5.89949	8.23405	8.18961	10.209	6.55964	7.0059	7.37793	8.94226	21.3366
ENSG00000272268	FLJ30594	0.0711432	0.0552929	0.0410794	0.0375022	0.160682	0.106613	0.155074	0.0727769	0.230861	0.176535	0.115718	0.224151	0.196016	0.221264	0.278503	0.187648
ENSG00000137312	FLOT1	90.0145	106.931	101.091	100.709	87.8212	88.901	76.3079	81.4388	53.4419	54.6528	62.9148	56.1355	39.364	46.8241	55.7782	83.8105
ENSG00000132589	FLOT2	75.7275	64.932	71.4713	79.0611	58.8783	60.4133	55.6622	72.9855	50.3117	41.4359	40.6358	42.9848	35.2721	41.2163	47.9904	58.9031
ENSG00000185070	FLRT2	11.5625	3.53864	4.12728	2.65486	2.19029	1.85659	2.28354	2.21144	1.0172	1.97661	1.53368	1.4473	2.02059	1.2603	1.06176	0.933667
ENSG00000125848	FLRT3	1.4163	1.32982	1.87886	1.41767	1.37511	1.84949	1.85373	1.45489	3.80534	2.93045	2.22472	2.48838	2.96516	3.53859	3.42056	1.05214
ENSG00000155816	FMN2	14.3626	10.9047	13.629	9.12349	7.9347	6.31635	7.74275	9.29236	4.11329	4.69162	5.26828	4.21015	6.72735	3.2658	5.14419	3.0018
ENSG00000010932	FMO1	0	0.0324936	0.0039878	0	0	0	0.39088	0	0.0235268	0.0425898	0.0258109	0.707813	0	0.00590202	0.0126015	0.106444
ENSG00000122176	FMOD	1.65379	1.08825	0.745155	0.838157	0.124546	0.135977	0.98376	0.652884	0.160324	1.2992	0.267899	0.552343	0.499082	0.15654	0.358355	0.432938
ENSG00000102081	FMR1	45.1296	44.7425	47.1186	43.1432	49.2507	54.8859	55.548	46.0487	60.759	53.0835	46.4562	60.5393	61.3367	60.7167	59.2481	32.9687
ENSG00000187239	FNBP1	46.5573	38.6553	41.1646	39.7549	45.3119	45.3941	43.2648	40.5805	30.2341	28.1185	27.871	32.9089	32.3192	31.1908	28.6402	15.8691
ENSG00000102531	FNDC3A	12.9998	12.8546	10.514	10.3866	11.8018	12.3982	13.4198	11.696	15.7716	14.6823	11.774	16.2069	20.8131	16.9743	15.283	6.00167
ENSG00000075420	FNDC3B	14.7065	19.4193	14.7924	13.7868	12.9603	14.9556	14.5005	12.8891	8.72233	9.62537	9.89177	11.5654	9.89771	9.85061	8.4423	10.1952
ENSG00000160097	FNDC5	1.67317	0.67234	0.680157	1.38383	0.920923	1.9101	1.86527	1.0126	3.34537	3.34134	4.77128	3.13402	5.81221	5.76381	5.26702	4.93292
ENSG00000217128	FNIP1	6.67925	8.90981	8.46579	6.80646	11.201	9.30924	9.80242	8.13933	14.5956	10.3892	9.69047	13.3353	14.0018	15.2762	15.1517	6.16491
ENSG00000052795	FNIP2	6.38181	6.77119	7.71902	6.70886	9.98877	10.1957	9.45685	7.17188	15.7813	11.0377	11.4569	14.5183	20.0289	23.6284	18.965	5.92308
ENSG00000170345	FOS	4.50183	17.6749	10.1248	7.25604	8.50218	12.1852	9.3426	7.13967	1.15759	1.66479	3.45847	4.10361	1.4099	1.04827	3.01509	1.23539
ENSG00000175592	FOSL1	3.2814	6.21235	2.38064	3.23724	1.60322	1.50883	1.56824	2.05997	0.13818	0.308137	0.483931	0.323685	0.208287	0.079742	0.401522	0.278051
ENSG00000075426	FOSL2	4.52694	5.4511	2.41285	2.37698	1.9815	2.30518	2.48172	1.99625	0.88381	1.10883	1.49991	1.25821	1.67036	1.241	1.43516	0.755748
ENSG00000103241	FOXF1	12.0675	12.4746	12.4712	12.2805	12.7902	11.8686	9.33361	12.2734	10.5158	7.24567	9.55149	8.40347	8.03916	8.54299	10.1148	7.30836
ENSG00000176165	FOXG1	124.609	132.815	139.674	131.225	134.771	129.812	130.164	135.341	207.16	184.134	209.441	189.911	208.713	189.533	207.252	195.519
ENSG00000129654	FOXJ1	3.98132	2.17341	1.6436	1.85549	2.16614	1.25488	2.71933	3.09207	6.63426	12.346	10.2155	7.47682	11.5869	8.40714	6.42346	16.5518
ENSG00000170802	FOXN2	18.3938	19.9813	22.6973	18.8183	25.4169	30.4506	27.3564	20.504	27.1685	19.8583	15.6344	26.9038	27.7486	29.9703	23.6279	5.84397
ENSG00000053254	FOXN3	5.59531	7.74905	9.09843	7.00658	19.2231	19.1652	18.4959	12.4882	31.5394	28.8787	21.7266	34.6402	38.2231	41.0442	30.3325	12.7815
ENSG00000139445	FOXN4	0.138922	0.0793357	0.0987064	0.121776	0.477621	0.262518	0.20112	0.322787	0.667874	0.87399	1.36954	0.703169	0.956751	0.91419	1.11561	1.52905
ENSG00000150907	FOXO1	8.64517	6.86892	7.38263	5.36121	6.7648	7.64105	8.91529	7.14407	14.0464	16.1321	12.8931	15.5888	22.4187	18.85	13.521	7.29789
ENSG00000118689	FOXO3	10.1661	11.6951	10.9009	9.22427	12.5677	13.7594	15.7816	12.5209	17.7554	18.8474	17.2991	19.3312	22.1263	18.8404	17.814	10.628
ENSG00000184481	FOXO4	2.99631	3.37284	2.93931	3.17582	6.50075	7.02041	8.46945	5.64156	13.0274	15.1106	12.0346	12.7297	13.3526	14.53	12.395	9.28991
ENSG00000204060	FOXO6	12.492	10.9023	14.0921	12.0334	15.4749	19.0172	17.0623	15.618	24.4509	20.6773	21.2672	20.2877	16.8848	21.7476	22.5059	21.3095
ENSG00000128573	FOXP2	0.157842	0.152315	0.152263	0.0857004	0.677828	0.297002	0.395664	0.406003	0.980718	0.976231	0.900774	1.05081	1.37313	0.937253	0.889692	0.529222
ENSG00000179772	FOXS1	0.567749	0.463396	0.140432	0.452828	0.0772058	0	0.274645	0.341772	0.0154809	0.190773	0.0456119	0.134715	0.0185259	0.0751534	0.0189162	0.138218
ENSG00000138759	FRAS1	1.20116	0.892377	0.297255	0.295615	0.289617	0.249894	0.356504	0.519216	0.0911735	0.256142	0.357077	0.194359	0.784248	0.320474	0.143501	0.088229
ENSG00000165879	FRAT1	1.51925	1.51086	1.53754	1.52804	2.37865	2.00194	2.07773	2.58078	3.13576	3.60857	3.2206	2.67252	2.71756	2.95407	2.99226	4.28453
ENSG00000109536	FRG1	18.3855	19.6257	18.6938	19.283	22.1763	18.6116	17.8692	21.9934	23.6877	21.5113	25.2191	20.8068	21.2036	18.4599	25.1418	53.4222
ENSG00000172159	FRMD3	1.44114	2.39275	1.55346	1.13687	1.01824	0.682557	1.6161	1.35107	0.331361	0.315744	0.580159	0.359404	0.608702	0.236785	0.464619	0.262154
ENSG00000151474	FRMD4A	21.4436	21.4364	18.1407	16.4428	14.0759	20.1643	23.1106	20.2826	6.68806	9.06896	6.91049	8.09896	8.2437	7.84618	6.52948	3.41692
ENSG00000171877	FRMD5	9.71078	12.0344	8.74213	7.84475	5.35681	5.44506	5.32224	6.11691	4.12635	5.02239	4.85381	5.44998	6.80653	4.31088	5.39469	3.89302
ENSG00000139926	FRMD6	93.2854	81.3117	88.3218	97.5056	120.606	130.42	148.108	122.578	77.0719	60.6488	48.2517	75.6865	64.5842	68.0212	71.4593	22.534
ENSG00000073910	FRY	0.475962	0.420111	0.458475	0.627326	0.753924	0.367354	0.659007	0.591354	1.21611	1.20344	1.33231	1.10541	1.2838	1.08758	1.36683	0.826666
ENSG00000162998	FRZB	2.75272	1.60881	1.45849	1.38534	3.4606	2.43441	3.03361	3.53706	4.58609	6.48453	6.73218	4.21502	9.68357	6.50479	6.46596	5.18859
ENSG00000075618	FSCN1	371.994	349.677	376.565	395.772	313.998	310.368	292.088	333.894	195.092	161.37	200.769	179.353	124.091	150.5	187.667	193.838
ENSG00000150667	FSIP1	0.9167	0.776185	0.58063	0.679162	0.522518	0.583797	0.844734	0.833224	0.420268	19.4456	0.60993	0.47746	0.646827	0.585132	0.344669	0.524372
ENSG00000134363	FST	14.3132	20.4503	17.3922	15.4246	23.6492	23.2315	22.1735	19.4239	44.8981	34.9202	42.7753	34.3914	30.8841	39.7907	47.7688	78.6697
ENSG00000163430	FSTL1	43.1502	44.5192	42.2471	42.0696	50.5868	51.6125	57.4317	49.3106	65.0618	65.8244	46.9015	63.9726	66.0325	69.1496	61.241	38.518
ENSG00000234975	FTH1P2	24.6525	209.383	27.1689	32.5035	69.2172	40.4909	68.9014	76.4905	21.2616	45.8261	137.981	49.7469	31.7913	14.7666	16.5669	99.1181
ENSG00000230204	FTH1P5	2.46537	22.3879	3.82226	3.82199	7.43482	4.90672	7.29406	10.0508	1.83944	5.15754	15.582	5.84322	2.80883	1.56175	2.129	6.47838
ENSG00000087086	FTL	692.274	1564.71	1514.6	1177.76	1828.22	1459.02	1259.87	1144.88	1566.29	1303.68	2145.44	1389.41	989.945	1185.53	1701.94	2751.88
ENSG00000122687	FTSJ2	33.3754	28.2728	32.3172	36.1858	30.1376	29.9315	28.3645	32.1294	25.0543	25.1055	25.3498	21.552	22.3984	22.937	25.2036	26.0644
ENSG00000179163	FUCA1	0.660596	0.86488	0.262204	0.358954	0.492006	0.418064	0.769439	0.780864	0.820169	0.910808	0.830632	0.865892	0.826991	0.819589	0.751162	0.992285
ENSG00000140564	FURIN	14.0933	14.1732	12.2056	13.2211	14.5895	12.3604	14.394	14.9051	16.6377	17.5364	15.8109	16.7515	14.9825	15.878	16.0474	12.7927
ENSG00000196968	FUT11	15.451	21.1246	18.8236	17.601	13.3131	16.1208	14.9172	13.1063	11.5431	11.1631	11.175	11.2824	11.6333	11.7734	10.8636	14.3476
ENSG00000010361	FUZ	25.3187	24.8804	23.5803	26.2371	35.3795	31.3914	32.0837	30.77	34.4697	46.0421	48.6102	37.8012	40.5496	38.8593	31.7017	60.0718
ENSG00000165060	FXN	12.7627	11.5601	13.1616	16.1692	11.9745	8.9202	10.7239	12.2252	6.4134	6.94359	9.1033	6.27183	5.307	5.65591	6.53136	9.31419
ENSG00000114416	FXR1	90.8959	103.031	96.4133	85.4043	113.896	114.724	123.309	98.5837	131.05	144.691	142.523	148.964	156.59	142.718	132.168	105.796
ENSG00000089356	FXYD3	1.102	0.85206	1.11926	0.878976	0.780851	0.5152	0.28771	0.392286	0.174595	0.0987138	0.202351	0.22685	0.459615	0.282355	0.285781	0.121381
ENSG00000089327	FXYD5	0.593096	0.778473	1.82258	1.0038	1.08317	0.94205	0.548098	0.468093	0.368888	0.544224	0.343659	0.522775	0.319461	0.214297	0.446682	0.636525
ENSG00000137726	FXYD6	234.179	218.549	232.832	270.947	275.129	232.631	232.915	312.871	287.441	362.014	315.77	303.134	279.682	280.65	273.528	375.232
ENSG00000157240	FZD1	47.0391	35.5137	32.0642	35.2502	27.6519	27.2329	29.0598	32.1774	12.7021	15.1549	12.8216	13.2643	15.6649	13.0643	12.6552	8.06354
ENSG00000180340	FZD2	9.42279	9.032	7.83248	9.09148	8.67764	8.69863	11.0696	11.8689	16.5444	22.2905	19.5617	15.6753	16.2202	16.7352	13.5266	27.3803
ENSG00000164930	FZD6	40.6014	40.5567	44.0627	47.3327	42.391	50.8385	46.8198	45.5203	20.6121	23.4173	19.2123	22.3669	23.9828	21.7159	18.6997	8.2183
ENSG00000155760	FZD7	47.6306	37.5372	40.8904	44.4822	60.2148	50.3074	54.5438	56.3552	25.7145	26.6683	25.8707	26.7972	24.7427	21.2875	25.3459	13.5267
ENSG00000177283	FZD8	68.0151	63.0419	65.6373	69.6324	68.5468	63.8812	65.5745	63.4797	40.4338	42.0622	39.4276	43.206	31.4812	39.0291	32.449	24.6123
ENSG00000123689	G0S2	16.2288	16.2194	12.4587	12.6687	7.72469	7.83226	11.7017	16.3671	3.78683	5.60273	6.37401	4.28476	3.06742	3.72014	4.0583	12.0389
ENSG00000171298	GAA	1.64135	2.096	2.01068	2.06378	2.44771	2.45629	2.25333	2.58546	3.51399	2.71301	4.33004	2.82893	2.40737	2.62897	3.43746	5.01291
ENSG00000109458	GAB1	13.828	16.6724	18.699	13.7395	19.505	27.9041	24.695	15.2765	26.7395	27.9814	18.5859	28.3788	28.1674	32.898	24.4815	8.76717
ENSG00000160219	GAB3	1.53605	1.50317	1.57586	1.64113	1.17947	1.26638	1.18172	1.46893	0.949338	0.705567	1.15877	0.982931	0.812065	0.823491	1.00963	0.680174
ENSG00000170296	GABARAP	264.242	351.577	298.668	298.163	350.796	314.103	305.941	349.951	337.588	404.293	494.328	379.257	351.593	339.561	405.164	648.005
ENSG00000139112	GABARAPL1	3.97902	6.05712	2.30389	3.02943	4.02448	2.47465	5.9127	4.41921	4.80275	9.13748	8.06798	10.1728	7.4276	5.90234	5.19854	6.76099
ENSG00000151834	GABRA2	0.181339	0.306968	0.240425	0.192442	0.233952	0.534002	0.235744	0.342777	1.0801	0.449503	0.506683	0.698541	0.92766	0.748397	0.948533	0.322377
ENSG00000145864	GABRB2	0.168123	0.287924	0.158598	0.161101	0.252352	0.287724	0.25753	0.207395	0.390535	0.360801	0.396522	0.614969	1.49295	0.714054	0.689243	0.240075
ENSG00000166206	GABRB3	0.852706	0.296699	0.453191	0.320979	0.400662	0.317076	0.345708	0.468218	0.160519	0.238943	0.25553	0.22288	0.711222	0.410032	0.318337	0.062638
ENSG00000128683	GAD1	12.2174	21.1148	13.654	12.0353	14.1683	15.9594	24.3866	18.5529	19.1511	29.7122	28.426	21.3649	22.7104	18.9531	19.8178	30.0358
ENSG00000116717	GADD45A	73.9873	79.3928	79.5978	76.9908	80.505	80.0018	72.2208	77.3336	29.7486	24.9587	36.0783	28.1087	28.1507	31.025	36.4285	27.5004
ENSG00000099860	GADD45B	2.15581	11.4103	9.35812	5.60204	7.05389	9.51403	4.51747	2.54198	2.08871	3.12247	5.74185	4.94132	2.31862	2.45341	4.15647	4.70217
ENSG00000130222	GADD45G	4.42531	5.07407	2.60827	2.99484	13.1953	11.2731	14.4789	11.0862	132.032	240.062	241.119	136.815	217.111	159.425	167.271	603.076
ENSG00000179271	GADD45GIP1	110.301	113.839	109.071	115.367	94.5872	87.8321	84.5105	104.618	84.2279	89.9491	111.999	77.5762	55.4313	68.4697	92.9511	367.347
ENSG00000069482	GAL	57.6109	162.758	110.1	115.271	133.736	142.895	65.4356	91.6198	98.791	47.5759	105.815	58.8833	41.9937	59.7116	104.969	169.012
ENSG00000054983	GALC	10.6986	12.6623	11.1835	11.7576	13.9802	13.4785	15.0338	15.2256	18.9041	17.7851	15.2352	16.8381	18.9849	17.9269	18.6704	9.67271
ENSG00000117308	GALE	19.2928	16.1753	18.7415	19.7747	16.0062	16.1554	15.3034	17.0129	14.2328	12.8655	13.9394	12.8999	10.7639	12.3607	14.0397	17.0676
ENSG00000143891	GALM	4.40455	3.88976	3.93747	4.6372	5.35066	4.80037	5.31951	4.74408	5.12752	5.90588	6.58479	5.33197	5.47289	5.88247	5.35456	6.20823
ENSG00000164574	GALNT10	5.50133	6.48509	6.20651	5.45611	4.86949	4.01352	4.0915	4.41114	2.80674	2.56778	2.14347	2.90271	2.81428	2.36281	3.50052	2.47663
ENSG00000131386	GALNT15	0.192843	0.227443	0.250299	0.20498	0.428054	0.424526	0.176107	0.200978	0.605214	0.305517	0.406511	0.566535	0.547695	0.649653	0.838069	0.204162
ENSG00000110328	GALNT18	6.16648	8.09595	5.82312	6.65198	4.32115	4.73713	4.97914	5.37052	4.60358	4.95499	3.84112	4.80756	2.78554	3.25775	4.33876	5.9907
ENSG00000143641	GALNT2	28.306	26.7347	26.0756	29.0886	23.994	21.4345	24.2498	26.4639	22.1249	24.715	20.4232	22.7066	21.9678	20.4378	21.1509	18.0293
ENSG00000139629	GALNT6	0.555575	0.411372	0.490663	0.34709	0.197926	0.208349	0.448766	0.586471	0.0723666	0.188558	0.104603	0.144103	0.206936	0.108207	0.0653056	0.0583681
ENSG00000166573	GALR1	11.5935	11.978	12.0182	11.5399	9.22592	11.8752	11.031	11.0948	6.86933	7.43933	7.06215	7.38278	6.21422	7.46649	7.40591	2.50077
ENSG00000130005	GAMT	2.44795	3.84237	4.62382	4.59416	5.85006	5.32456	3.16325	5.05798	6.91658	4.74739	7.13577	5.09393	3.16429	5.37962	7.76174	18.8106
ENSG00000172020	GAP43	23.0493	38.8697	12.0278	12.485	7.13119	8.15685	9.30739	19.7797	4.7175	9.91511	16.6913	7.70219	15.3861	9.88407	8.15212	22.4134
ENSG00000229541	GAPDHP26	0.130504	0.849114	0.108668	0.133464	0.20527	0.15195	0.507742	0.437442	0.0605629	0.154515	0.352897	0.43664	0.126393	0.0396234	0.03815	0.187575
ENSG00000218582	GAPDHP63	0.918394	4.74746	0.578893	1.12447	1.10961	0.969078	1.99943	1.78284	0.535104	1.32222	1.87404	1.44542	0.613143	0.545878	0.778623	1.47843
ENSG00000109534	GAR1	32.4036	29.7793	33.1374	34.8163	26.1346	23.3402	22.2614	29.1581	20.9876	22.0708	26.8384	22.5884	20.1857	19.8719	22.0622	39.634
ENSG00000106105	GARS	76.7825	102.009	100.265	94.201	77.6557	82.2504	73.7373	81.1878	64.6885	59.6339	80.2966	58.2273	57.0975	56.0933	62.5539	123.356
ENSG00000180447	GAS1	172.034	145.28	172.325	204.607	233.647	220.601	232.966	272.129	71.3444	80.0043	62.5006	70.9172	81.9334	88.2878	64.6545	38.5255
ENSG00000185340	GAS2L1	19.4193	14.702	14.7219	16.8934	12.5744	12.3234	15.0301	16.6762	9.87542	11.3209	12.2925	10.4868	8.31602	9.50102	9.18239	13.5803
ENSG00000139354	GAS2L3	22.2875	19.716	24.0565	19.7118	23.7025	28.0872	25.1028	21.1405	22.4342	17.8043	15.9145	23.291	26.6723	26.9336	19.2042	6.71781
ENSG00000183087	GAS6	8.01226	12.1747	10.2417	10.8251	15.5075	12.4902	15.5512	13.0245	11.6231	21.5259	23.1132	16.1113	12.6128	15.0274	11.0344	20.205
ENSG00000272695	GAS6-AS2	0.0520297	0.105796	0.0831416	0.0744863	0.166323	0.19153	0.121557	0.133717	0.45697	0.567481	0.582379	0.396227	0.30887	0.418779	0.329563	0.190287
ENSG00000130700	GATA5	0.976165	0.470021	0.97285	0.716213	0.826955	0.843218	0.612323	0.731404	0.0953051	0.0458404	0.10087	0.0769995	0.074393	0.14446	0.0874138	0.0568474
ENSG00000167491	GATAD2A	40.1336	36.2488	38.3647	40.9258	30.1263	32.339	29.5874	32.4798	22.842	22.1235	20.0855	24.2676	21.1404	24.7014	22.6563	15.6898
ENSG00000143614	GATAD2B	8.30057	9.66888	9.69648	8.95089	11.0765	11.089	11.6899	10.604	15.1557	13.4254	11.3403	14.9991	13.2565	14.2373	15.0025	7.86135
ENSG00000171766	GATM	38.0743	31.533	28.6652	29.0248	30.8693	37.7785	39.666	37.0074	53.0532	62.303	56.4986	52.4539	65.5186	61.161	59.6069	33.9731
ENSG00000239521	GATS	9.82877	8.84747	9.57221	10.009	14.6956	15.0305	14.2527	16.3118	26.9415	26.1304	24.2522	26.8432	29.0922	25.5759	26.1287	26.3322
ENSG00000198750	GATSL2	0.487941	0.287246	0.242573	0.345624	0.354027	0.414091	0.57155	0.266421	0.971069	0.852163	0.701171	0.892561	1.35953	1.20718	0.787621	0.0739782
ENSG00000239282	GATSL3	2.6876	3.95257	3.14618	2.96106	1.99533	2.79873	2.66302	2.41365	1.67205	1.61183	2.07051	1.69829	0.911537	1.34453	2.03224	4.62557
ENSG00000177628	GBA	20.461	20.507	19.998	21.7509	24.8646	22.8162	25.3269	23.6781	23.5034	33.0622	29.5138	26.7617	27.1139	25.102	25.7999	33.9295
ENSG00000146729	GBAS	764.408	786.585	855.414	887.031	920.807	942.775	890.454	919.146	1097.77	1021.47	955.787	1098.74	1070.25	1094.47	1057.8	879.238
ENSG00000114480	GBE1	12.0608	16.706	14.5676	13.0089	15.4116	17.3823	15.7292	13.9423	20.1949	20.2282	18.4447	19.6144	20.1325	22.2491	18.7856	10.3322
ENSG00000107862	GBF1	9.17723	7.72648	8.42454	8.48317	9.27738	10.7126	10.6368	9.51962	11.0054	11.3484	9.32401	11.841	12.0079	12.8575	10.3187	6.40738
ENSG00000117228	GBP1	3.34686	1.55548	0.8695	1.47209	0.721096	4.43058	0.44524	0.564802	0.216025	0.283924	0.600905	0.331129	1.54617	0.298623	0.285271	0.130855
ENSG00000162645	GBP2	4.9432	3.81285	2.4257	2.90433	3.55457	4.12208	2.30157	4.62169	1.64064	2.25251	4.09512	2.5717	6.80951	2.21457	2.27939	6.63076
ENSG00000162654	GBP4	1.42599	0.889691	0.58346	1.03913	0.268559	2.91358	0.434334	0.881492	0.291165	0.302919	0.38455	0.182294	0.674844	0.157643	0.342264	0.354817
ENSG00000154451	GBP5	2.50773	1.01156	0.882607	0.865264	0.227637	0.410671	0.261772	0.562604	0.224962	0.108216	0.230613	0.136247	0.344807	0.09921	0.105905	0.13246
ENSG00000168505	GBX2	0.755271	0.644814	0.784975	0.745056	0.761013	0.757264	1.18592	0.812786	0.311993	0.60618	0.671319	0.403446	0.154328	0.286036	0.238513	0.479157
ENSG00000115271	GCA	1.21039	0.964136	0.910313	0.710562	1.31376	1.16799	0.972513	0.896124	3.7345	2.88067	3.5435	2.92443	4.56408	4.28851	4.96586	3.66553
ENSG00000100116	GCAT	15.0543	15.6099	18.0269	20.1099	20.2255	16.5311	14.2442	16.6804	21.7302	21.0906	22.8231	16.9504	14.0668	20.7906	23.6093	45.7603
ENSG00000105607	GCDH	13.7033	12.4458	12.1161	14.8227	18.0189	15.4401	16.1471	14.4783	16.9178	22.6288	21.2613	18.1111	16.8736	17.7389	15.3142	26.2003
ENSG00000111846	GCNT2	6.96775	7.38561	8.38351	9.17253	11.9135	11.6207	11.2453	11.2784	7.59969	5.62062	6.89818	7.06385	6.82103	7.29275	7.25068	4.7126
ENSG00000130513	GDF15	27.663	171.88	107.706	61.4909	45.0094	60.4798	32.8506	31.8001	3.34191	3.04487	12.3851	4.89304	2.72734	2.27197	6.60425	6.01979
ENSG00000184344	GDF3	0.667049	1.07484	1.24076	1.01288	0.65345	0.899378	0.505188	0.916087	0.480083	0.250934	0.554474	0.458388	0.193192	0.211454	0.499509	0.727264
ENSG00000125965	GDF5	0.0951916	0.103998	0.106648	0.0854193	0.20385	0.174758	0.263257	0.0701274	2.30657	2.29652	1.55395	1.93157	1.46813	2.44469	1.66584	1.83586
ENSG00000168621	GDNF	0.6507	0.655158	0.195346	0.24118	0.0501574	0.0798814	0.241656	0.410973	0.0196439	0.0797792	0.0573089	0.0305447	0.0153922	0.0193304	0.0155775	0.0144816
ENSG00000153982	GDPD1	7.27712	6.10682	6.14514	6.34616	7.5028	8.52328	9.44553	7.58658	18.7376	16.1612	14.8164	18.7426	19.6415	18.5796	20.8947	8.98257
ENSG00000130055	GDPD2	0.242578	0.234746	0.3559	0.339164	0.311774	0.16462	0.166496	0.292758	0.213086	0.638132	0.704194	0.432712	0.475287	0.400402	0.367627	1.3001
ENSG00000164949	GEM	4.56221	8.31259	7.1614	6.05518	7.62127	7.56345	6.35582	5.83031	10.2835	8.23733	10.9601	10.5971	13.3366	12.0432	12.1543	5.80204
ENSG00000179409	GEMIN4	15.1201	13.1901	13.8661	15.556	11.4281	14.3877	14.147	13.4778	9.86998	10.7955	8.97492	9.59555	8.9877	9.66909	10.2193	8.05105
ENSG00000228175	GEMIN8P4	0.213157	0.246203	0.371009	0.323484	0.654854	0.530357	0.254387	0.395387	0.60752	0.772857	0.917098	0.810104	0.624696	0.532156	0.746443	1.3067
ENSG00000145990	GFOD1	1.72388	1.74325	2.21755	1.67646	1.45851	1.77894	1.76153	1.68324	1.41629	0.976938	0.888498	1.12132	0.97633	1.22821	1.67287	1.00621
ENSG00000198380	GFPT1	8.68062	7.84087	7.62813	7.79441	6.19483	7.56449	7.73932	6.57747	6.40252	5.08752	4.68715	5.89165	6.17072	6.18795	5.37115	2.78533
ENSG00000131459	GFPT2	0.821545	3.3902	0.757989	0.915426	1.13	0.974317	2.26267	0.795298	4.15521	3.52058	2.72611	3.47805	1.91508	2.67976	3.82348	3.41058
ENSG00000141034	GID4	6.58878	7.95809	7.42832	7.3173	7.18204	8.61705	9.07517	7.27729	10.721	10.4594	10.8399	11.0735	11.23	11.4701	10.4873	7.0758
ENSG00000146830	GIGYF1	9.62403	11.3235	11.8636	10.388	17.6391	13.8226	14.773	13.2593	23.6036	19.4191	22.9149	19.346	16.6969	20.1943	23.498	18.5584
ENSG00000204120	GIGYF2	14.0529	12.8879	12.8142	13.2791	14.6838	16.7401	18.9882	13.6695	18.1527	18.4171	15.8419	18.6871	20.9262	21.2767	17.2901	10.0386
ENSG00000101003	GINS1	45.5285	36.7395	40.9733	44.6238	33.0866	33.973	36.6987	37.0181	36.7258	29.3368	26.9818	34.2929	30.3278	35.1006	33.9368	24.3321
ENSG00000152661	GJA1	5.99344	8.81048	4.06367	4.80337	5.68568	3.56613	5.4672	6.96887	9.63849	22.138	18.5339	17.7798	23.5059	16.2767	10.0326	10.5375
ENSG00000165474	GJB2	0.179741	0.752132	0.0988364	0.127449	0.138035	0.172733	0.0928227	0.164944	0.0173828	0.0962108	0.110595	0.0719179	0.0895383	0.0171504	0.0715957	0.0497976
ENSG00000165113	GKAP1	3.35134	3.52127	3.11674	2.76772	3.65986	4.38151	4.47059	3.24553	5.52218	6.36669	5.45826	4.83763	7.16589	6.23137	5.95247	6.61139
ENSG00000106415	GLCCI1	36.1155	46.2607	60.2514	54.2891	81.1607	76.1065	73.4744	57.3776	204.871	227.958	190.414	214.836	237.773	236.166	182.661	88.7069
ENSG00000138604	GLCE	17.5484	12.344	18.0172	17.8769	32.8293	31.9602	26.0454	21.9338	52.2342	37.309	38.1157	50.9598	52.1454	56.8044	51.2281	24.031
ENSG00000074047	GLI2	4.90229	4.94291	4.02997	4.12136	4.86234	5.47218	6.35337	4.74074	8.29908	8.19163	5.86265	7.78175	8.29559	9.15735	6.29484	3.36086
ENSG00000107249	GLIS3	7.8839	9.57537	9.2069	7.90415	14.3499	12.5361	11.4694	8.89855	13.6728	12.885	10.4766	18.1288	21.9017	20.2503	16.4648	7.09929
ENSG00000101958	GLRA2	118.515	78.8328	80.7281	79.6227	68.7492	60.2103	62.4723	80.488	34.1819	29.2224	33.6891	34.5274	52.1823	32.7945	33.9678	22.8602
ENSG00000108010	GLRX3	61.606	55.8785	58.4119	63.5927	48.6887	48.1074	50.4973	52.8934	47.2134	47.5116	45.5221	46.9137	41.6692	43.3491	46.82	67.6548
ENSG00000115419	GLS	75.0071	64.0977	63.4166	57.1124	43.6218	55.6154	58.8056	45.5164	26.77	26.3229	26.6574	26.7306	33.0314	30.5276	25.0163	7.99942
ENSG00000120820	GLT8D2	0.227508	0.195175	0.145224	0.269261	0.442409	0.376825	0.267958	0.258154	0.711222	1.01491	0.67742	0.618247	0.737242	0.419307	0.315551	0.659947
ENSG00000105373	GLTSCR2	95.1531	154.549	138.026	119.757	166.915	163.594	138.589	143.708	184.732	186.875	249.422	171.947	150.737	150.036	205.082	617.142
ENSG00000135821	GLUL	117.875	142.49	148.388	140.868	213.802	204.994	174.286	143.598	188.432	169.301	172.978	214.486	179.832	201.581	198.213	90.6383
ENSG00000196743	GM2A	0.730282	1.29662	1.22885	1.04144	1.44375	1.07134	1.00895	1.45818	1.93697	1.33363	1.87663	1.41923	1.44507	1.57909	2.50687	1.93922
ENSG00000197045	GMFB	49.1928	44.5853	45.4074	44.7708	40.3781	43.9701	46.1338	40.7565	39.9564	33.9343	32.1711	41.8751	40.4256	40.0403	37.541	17.9204
ENSG00000137198	GMPR	9.13332	17.1967	14.1593	11.6654	15.2436	14.8333	17.5605	16.518	21.972	25.9871	29.0172	20.7077	14.8923	17.5811	23.3995	57.7757
ENSG00000156049	GNA14	1.01736	0.363762	0.500647	0.333261	0.22875	0.208414	0.193613	0.287568	0.172572	0.0556479	0.160361	0.165287	0.102683	0.0798299	0.0658582	0.0746556
ENSG00000127955	GNAI1	8.38273	9.10789	11.6554	11.0146	15.8802	16.0586	11.0862	11.6944	46.634	23.3691	23.5253	34.427	30.1659	41.3773	43.1185	15.9116
ENSG00000087258	GNAO1	3.45318	2.49352	1.66264	1.42421	2.47944	3.61791	4.33105	2.85562	5.30356	4.46406	4.90424	4.5238	6.69851	7.06259	5.81773	2.92846
ENSG00000156052	GNAQ	18.2094	13.8193	12.9101	12.4397	13.2647	13.4514	13.7044	13.9308	11.6433	10.6461	9.28058	12.7458	15.5716	14.0467	13.946	8.42717
ENSG00000128266	GNAZ	28.2774	23.3176	26.0775	27.9228	18.8071	20.7021	18.001	19.5711	12.0588	11.0233	11.6208	11.4854	10.8417	12.1955	12.3928	12.9827
ENSG00000078369	GNB1	237.117	239.819	251.296	253.755	217.648	215.694	207.592	236.038	194.331	186.756	184.022	197.696	190.461	186.699	194.552	153.712
ENSG00000185838	GNB1L	22.4755	17.5905	18.2404	18.6784	12.0576	13.5369	13.9168	13.6055	8.54361	10.6104	10.6834	8.33664	8.10499	10.4164	8.89379	18.0865
ENSG00000114450	GNB4	50.0853	51.4906	55.7357	54.4221	47.943	65.2317	63.9538	47.0125	53.2265	34.2387	21.7415	46.0177	45.2801	54.2753	38.3702	7.62986
ENSG00000127920	GNG11	24.9883	25.7275	21.8042	25.6257	21.1908	16.7224	21.3941	28.4243	14.2723	18.1539	19.0729	16.3366	14.3984	12.5822	13.2935	29.4747
ENSG00000172380	GNG12	72.3348	71.2443	77.1029	73.7049	47.9497	61.235	51.9712	52.327	28.2143	19.2641	16.5186	27.2491	21.4725	23.4708	28.0106	12.9457
ENSG00000174021	GNG5	190.86	210.008	203.337	212.474	179.166	165.078	156.43	214.469	139.181	161.345	203.031	142.571	144.461	131.464	158.635	289.063
ENSG00000176533	GNG7	25.7204	24.1047	27.8809	30.2098	19.247	18.7913	16.7089	24.238	18.3086	10.1608	12.739	12.9414	9.20096	11.3969	15.5834	15.3804
ENSG00000134697	GNL2	44.5847	43.3307	49.2735	48.7672	36.7007	38.4385	34.7807	44.2997	35.5554	29.372	32.6903	30.9157	27.5657	28.9046	38.5382	72.1553
ENSG00000163938	GNL3	57.087	60.8428	64.2309	64.6402	40.9901	44.2856	38.6811	51.1068	39.0567	34.452	35.3234	37.2428	32.6977	31.5389	43.754	32.9126
ENSG00000100522	GNPNAT1	16.6496	15.591	15.4176	16.3501	11.712	15.3352	14.177	14.0181	10.7189	9.65666	8.21831	10.6494	9.19694	10.6108	9.00239	5.32813
ENSG00000090581	GNPTG	20.8453	22.8419	21.8247	21.7045	27.3847	23.574	24.3647	24.101	27.447	30.8899	35.8631	26.7402	24.3896	25.6796	29.1473	43.5192
ENSG00000147437	GNRH1	1.36408	1.31276	1.44601	1.02637	1.96079	1.44478	1.37017	1.61001	1.82206	1.56279	3.56423	1.32007	1.23674	1.1806	1.94487	4.94301
ENSG00000135677	GNS	29.8801	32.1254	30.3373	30.521	37.9124	36.9209	36.1317	35.3143	36.3324	39.0608	33.7507	39.0965	43.0681	40.0692	35.4817	20.4887
ENSG00000090615	GOLGA3	12.5745	9.02864	9.51007	10.0023	7.96403	8.87471	9.8519	8.3795	8.00701	7.02807	6.88024	7.18039	6.71467	6.80366	6.72961	5.82003
ENSG00000261739	GOLGA8S	0.442477	0.483999	0.384913	0.421425	0.321802	0.254468	0.37759	0.632489	0.101345	0.100687	0.114073	0.101137	0.0669184	0.0475641	0.0462873	0.00616983
ENSG00000173230	GOLGB1	5.06306	4.56167	4.6516	4.09402	6.53655	6.06756	6.72191	6.1179	6.444	8.2486	8.027	7.23963	8.18075	6.96252	6.57408	6.67556
ENSG00000113384	GOLPH3	55.6894	53.869	54.7001	54.1318	49.8716	54.1286	53.4081	54.5463	42.2357	42.6426	39.7225	43.5738	44.5528	45.5151	40.6803	23.4231
ENSG00000143457	GOLPH3L	2.11087	1.37067	1.2711	1.41378	1.23788	1.63899	1.95636	2.12593	2.66123	3.38941	2.67756	3.29605	3.71967	2.69419	3.10737	2.61961
ENSG00000114745	GORASP1	22.9306	20.0169	20.4407	19.3732	18.9561	20.4024	19.6962	17.7985	12.1191	14.7745	14.7537	13.2393	13.0696	12.9299	12.1967	11.0109
ENSG00000115806	GORASP2	40.2625	35.7739	38.108	37.1882	31.478	32.329	36.3435	36.7611	30.5475	29.53	24.9045	30.798	26.7633	30.0073	29.0526	20.4835
ENSG00000108433	GOSR2	19.4575	17.3581	16.756	15.7611	14.6649	15.3464	16.0108	17.144	11.5282	14.0108	12.0471	12.3565	13.3888	12.4081	11.765	10.8351
ENSG00000089916	GPATCH2L	9.51247	9.26659	9.02259	7.7578	8.20351	10.8374	11.5143	7.89622	7.45432	8.37573	5.49985	8.98792	9.46569	9.97276	6.71015	2.03852
ENSG00000160818	GPATCH4	28.0829	23.8342	24.9639	28.6407	14.725	16.4138	14.3625	19.4895	10.3424	10.841	11.1726	10.2299	7.69918	7.91259	10.3281	14.9165
ENSG00000062194	GPBP1	42.3221	43.8322	40.2493	40.6874	44.2971	41.7931	45.7094	44.0715	49.1186	49.7723	54.7431	51.4423	49.2004	49.4521	50.3143	50.3138
ENSG00000159592	GPBP1L1	41.2534	40.5793	39.1617	42.7244	45.9859	47.1639	50.4874	44.6804	56.8942	58.9583	60.7114	56.8624	61.7069	61.9887	57.1795	45.337
ENSG00000063660	GPC1	43.7342	38.4764	37.8333	41.4943	37.3032	33.2413	36.3939	40.4783	54.0071	58.9776	51.276	52.655	47.2286	52.1227	54.659	63.1726
ENSG00000147257	GPC3	43.8707	19.1174	21.9356	10.6529	13.4511	10.03	16.3824	19.5267	4.7421	11.0242	14.6948	8.06324	11.263	8.06595	5.85441	2.37996
ENSG00000076716	GPC4	7.40139	5.72547	3.48415	3.39802	1.52136	1.73483	3.79093	4.58719	3.01337	7.25728	3.63383	4.3779	8.71124	4.38339	3.34338	4.17717
ENSG00000183098	GPC6	8.94468	9.91625	10.2148	10.0464	12.008	12.4876	11.719	10.7425	13.5154	11.7631	8.81382	14.3458	17.0137	16.3948	12.1869	6.58598
ENSG00000167588	GPD1	0.499425	0.243042	0.154413	0.104057	0.187201	0.049672	1.50798	0.188754	0.246386	0.37419	0.378844	12.54	1.50676	0.601553	0.440825	0.702157
ENSG00000152642	GPD1L	23.1503	20.6217	25.0464	26.8729	30.1689	26.4323	26.9576	27.3621	36.3345	29.297	29.3364	36.3093	31.7463	37.0188	32.9978	19.1913
ENSG00000115159	GPD2	15.4485	13.7381	14.1545	13.6488	10.234	12.3122	13.4576	12.3687	9.72683	7.31013	5.83512	9.07046	8.75072	9.09583	8.22854	3.87346
ENSG00000068394	GPKOW	20.9388	20.2833	21.2794	21.7396	22.7576	22.2878	21.5618	23.643	27.0462	28.5122	29.1867	26.7136	23.9616	25.5459	28.889	43.8601
ENSG00000150625	GPM6A	150.674	163.521	172.948	162.118	201.059	227.21	204.051	195.343	299.791	275.994	255.959	278.171	267.34	303.771	273.838	182.263
ENSG00000125734	GPR108	23.4551	25.832	24.6149	22.9011	30.8419	26.8048	24.1793	29.726	36.6287	35.4084	46.5606	33.563	26.768	28.8353	39.5314	75.1992
ENSG00000132975	GPR12	1.35448	1.64853	2.21039	2.45477	2.71291	2.5461	1.95684	1.98575	0.978108	0.55526	0.837113	0.95366	0.546524	0.666862	0.938698	0.375175
ENSG00000197177	GPR123	4.42509	2.56083	2.32425	2.87356	1.83977	1.59138	2.27437	4.37181	1.2216	1.7396	1.67252	1.75327	1.85655	1.02642	1.09884	2.34861
ENSG00000020181	GPR124	1.17039	0.948008	1.16174	1.00607	0.983397	0.911151	1.04236	0.866607	0.613991	0.637431	0.35279	0.530462	0.562578	0.716216	0.494481	0.235261
ENSG00000152990	GPR125	20.7132	18.6672	19.9553	20.3704	23.6311	19.7377	25.0239	23.0869	26.3887	27.459	23.7409	27.3398	29.1253	27.3068	24.0105	18.9965
ENSG00000077585	GPR137B	22.2945	28.1079	23.407	21.9163	26.6034	29.3205	31.9655	28.1411	36.3138	39.4189	39.97	33.1155	43.0932	40.7652	39.9928	28.4933
ENSG00000180998	GPR137C	7.3703	5.8181	5.58222	5.7804	5.74323	6.73204	6.87555	5.72576	8.70213	8.25241	8.47592	7.59584	12.2482	10.5187	8.52186	4.81542
ENSG00000158292	GPR153	15.4654	17.7822	20.5194	21.4153	19.7448	19.961	18.0976	20.5739	14.2105	11.1974	11.4975	12.1957	7.7598	10.815	12.7915	12.0618
ENSG00000180758	GPR157	0.551533	0.351911	0.206183	0.346292	0.178029	0.151689	0.209596	0.373124	0.0400649	0.137268	0.0890626	0.100208	0.102586	0.0745783	0.14934	0.134434
ENSG00000151025	GPR158	12.956	16.2302	14.4524	12.6211	8.93209	10.6464	10.7677	10.8436	9.76472	6.68744	7.91368	8.16682	7.46407	6.77851	9.26472	3.89363
ENSG00000250510	GPR162	12.8537	12.4999	13.7553	14.3511	21.4664	15.8071	15.0488	16.6101	22.9634	19.3537	24.8619	18.5564	14.4501	17.1142	21.3488	38.8593
ENSG00000184194	GPR173	12.8401	11.8782	10.9201	11.206	14.8592	14.264	15.1252	13.6346	14.6136	20.4738	19.252	17.12	20.9519	16.778	14.4806	12.7656
ENSG00000166073	GPR176	9.947	9.24879	8.90753	9.37244	11.076	11.0061	11.56	10.4404	14.8844	13.6676	11.7973	14.0931	13.4867	15.9192	13.2307	7.34793
ENSG00000152749	GPR180	4.239	3.72115	3.6965	3.55132	2.92549	2.99837	3.66512	3.20794	2.81558	2.17916	2.14589	2.5029	2.51209	2.63701	2.64907	1.38483
ENSG00000181773	GPR3	1.62551	1.74171	1.95342	1.92169	1.39064	1.23374	1.20739	1.52685	0.0802754	0.0581458	0.142551	0.0496052	0.0112145	0.0394679	0.129548	0.138873
ENSG00000205336	GPR56	73.3701	76.354	86.8565	85.3508	97.2708	100.479	92.9395	87.9507	138.004	127.903	128.104	131.209	143.136	149.923	145.68	139.295
ENSG00000173698	GPR64	16.1476	9.49243	6.51714	5.15422	2.95168	2.96735	10.4876	10.371	1.57623	6.32696	3.91773	3.295	6.0421	2.81408	1.65024	2.3946
ENSG00000115239	GPR75-ASB3	11.1501	10.7896	10.0416	9.59142	12.1665	12.287	14.556	11.7482	15.1234	18.0222	17.3611	15.9709	19.8174	16.8779	14.1787	11.5904
ENSG00000164199	GPR98	1.34505	1.31488	0.855186	0.867684	1.04201	1.59704	1.70728	1.23004	1.96876	2.41955	2.38684	1.74296	3.00054	3.32796	2.56074	1.12165
ENSG00000158301	GPRASP2	6.24567	6.25752	6.66866	7.52654	7.16278	5.66517	6.18809	7.3106	4.75023	4.19321	3.33777	4.90861	4.78473	4.35388	4.85809	2.71794
ENSG00000013588	GPRC5A	0.0469319	2.43589	0.866021	0.679995	1.27542	1.0798	0.194738	0.190913	0.0365341	0.135359	0.175535	0.301066	0.309554	0.0569346	0.511415	0.157487
ENSG00000167191	GPRC5B	37.9098	49.2198	47.6315	42.5881	81.0162	74.5135	73.0348	55.143	74.805	80.1271	89.6655	80.5466	90.6155	82.9655	81.287	87.9388
ENSG00000170412	GPRC5C	5.00206	7.0826	9.35328	9.05563	6.69554	8.88445	6.78094	6.68818	3.92343	1.78997	1.68078	2.0543	0.628176	1.64577	3.93335	2.29121
ENSG00000121957	GPSM2	61.2271	67.1176	77.0918	70.5096	104.806	104.962	99.1288	92.0453	140.332	138.646	135.847	145.238	156.089	159.647	134.796	82.7126
ENSG00000233276	GPX1	175.527	170.291	164.947	184.411	160.842	134.266	128.953	166.873	123.527	138.91	159.939	116.564	90.9917	106.351	123.815	326.92
ENSG00000211445	GPX3	26.4817	25.5198	3.77146	10.8176	1.87292	1.4675	13.5651	14.7446	2.22911	20.9013	11.1862	27.6549	10.4335	3.2187	4.21523	14.0986
ENSG00000167468	GPX4	292.47	336.666	377.981	369.822	377.829	354.634	295.283	362.209	400.858	354.087	446.417	350.474	266.439	327.103	448.415	959.582
ENSG00000164294	GPX8	3.27225	2.64351	1.42021	1.42419	1.17308	0.588407	1.40942	1.53767	0.495822	1.19384	0.848921	0.883339	1.25169	0.599412	0.487232	0.700973
ENSG00000089351	GRAMD1A	67.1391	68.4598	74.6167	72.9432	63.6803	68.5669	62.1027	57.1555	52.5423	53.5789	54.5779	53.0474	51.1182	53.1036	45.2839	42.3977
ENSG00000023171	GRAMD1B	3.06695	1.23193	0.737378	0.876288	0.938663	0.973217	0.877479	1.17777	0.278436	0.389333	0.422243	0.385241	0.721469	0.390552	0.276147	0.363077
ENSG00000155324	GRAMD3	2.24664	2.56768	2.27041	2.72061	3.47247	3.26793	4.16939	3.1259	9.23641	7.29437	6.28624	7.36755	8.58943	7.37089	9.28383	5.27626
ENSG00000161835	GRASP	0.825216	1.03047	0.873122	0.895217	1.49942	1.13896	0.895112	2.19013	2.16471	1.40488	2.27592	1.26105	0.918349	1.39986	1.99091	3.83578
ENSG00000106070	GRB10	25.6907	44.3069	29.294	22.9603	22.905	22.4399	21.0607	20.6777	12.8742	11.9218	16.0661	15.3172	14.7093	12.6317	15.15	11.6907
ENSG00000180875	GREM2	3.79408	3.98451	3.08513	2.42718	0.973555	1.02021	1.43594	1.88255	0.243306	0.279036	0.446078	0.277302	0.428524	0.28533	0.324105	0.329735
ENSG00000134317	GRHL1	0.173268	0.230914	0.273089	0.209404	0.254423	0.338187	0.274944	0.355295	0.397488	0.371513	0.586658	0.334607	0.423802	0.480328	0.478373	0.462824
ENSG00000164418	GRIK2	4.98333	2.80885	2.4987	2.43142	4.92355	4.77862	4.70436	4.50912	4.75784	6.36014	6.74456	6.1034	11.1685	7.56701	5.80353	3.27788
ENSG00000163873	GRIK3	0.801577	0.276163	0.122935	0.171208	0.100422	0.0897927	0.128791	0.325593	0.294434	0.31229	0.137062	0.167127	0.460681	0.222193	0.134152	0.154446
ENSG00000273079	GRIN2B	0.744645	0.573133	0.41514	0.514252	0.673505	0.454004	0.701276	1.12143	0.747981	1.02847	0.672935	1.32374	1.79235	1.06115	0.99559	0.631253
ENSG00000161509	GRIN2C	1.87945	1.22937	1.57307	1.03364	1.35829	1.19268	0.957247	1.09968	0.77005	0.486474	0.737907	0.87371	0.417799	0.620231	0.955743	0.762264
ENSG00000105464	GRIN2D	0.319741	0.643917	0.416877	0.338885	0.486601	0.626302	0.422977	0.558755	1.11218	0.85546	0.829558	0.710033	1.14682	0.834325	1.09856	1.11367
ENSG00000198822	GRM3	3.84825	3.12828	2.82876	3.48922	1.6267	2.93177	2.79001	3.51741	1.086	1.16347	0.629869	1.08774	0.458893	0.558786	0.867849	0.758473
ENSG00000196277	GRM7	1.33961	0.785594	0.572946	0.75407	0.566107	0.649661	0.413113	0.781766	0.59345	0.45	0.208473	0.757705	1.01334	0.37398	0.496209	0.266915
ENSG00000030582	GRN	20.1698	20.8466	21.2428	23.1817	27.8431	25.7599	25.7251	25.0029	33.1033	35.6737	34.3686	29.9898	28.5416	30.0434	32.3053	55.2089
ENSG00000109519	GRPEL1	26.6709	28.3819	30.4294	28.2448	23.944	24.1403	21.4711	24.2663	19.3705	20.1613	22.0627	18.5612	16.0642	17.3208	18.9095	30.6811
ENSG00000164284	GRPEL2	10.9783	12.0363	13.6459	11.9111	10.7966	11.5288	11.741	10.7972	9.76264	8.17545	7.67465	8.6049	8.69789	9.37751	9.24505	7.22116
ENSG00000254332	GS1-44D20.1	1.57889	3.37206	1.55948	1.43604	1.05296	0.995944	1.68855	2.13988	0.771773	1.83168	1.13203	1.22122	1.01685	1.03581	0.710818	0.494912
ENSG00000133937	GSC	0.929293	0.516161	0.784903	0.409288	0.420537	0.792601	0.568379	0.434933	1.51452	1.30999	1.37296	0.992997	0.876827	1.4253	1.74435	2.69278
ENSG00000104518	GSDMD	8.53097	11.6741	10.0316	11.5076	12.4178	12.463	10.7691	10.631	11.3398	12.4888	15.1618	9.58559	7.15284	9.77561	13.5057	35.478
ENSG00000131149	GSE1	12.9667	12.0233	12.3907	11.4333	18.455	18.8294	17.883	15.7241	15.3683	16.5205	16.1291	17.8242	21.3527	15.9078	16.932	10.0402
ENSG00000082701	GSK3B	24.5689	22.5653	24.4616	25.1957	28.763	29.3862	29.6522	26.5469	35.4304	29.0864	24.4845	36.2753	36.1059	40.0174	33.8108	15.5471
ENSG00000148180	GSN	73.2732	79.6588	64.3372	65.7974	69.1378	63.4465	69.7674	73.4299	54.6674	46.6829	60.2645	58.3529	36.8422	39.6959	60.69	87.4259
ENSG00000103342	GSPT1	62.1746	59.8501	61.1716	60.2884	46.5465	50.9146	58.8629	54.1141	39.6111	49.255	40.4303	46.8301	47.9351	45.7135	38.6895	31.1576
ENSG00000170899	GSTA4	32.7591	30.5542	32.0307	35.3225	37.2698	34.2191	33.7915	38.7863	41.3449	44.9834	45.1034	40.9807	39.9761	39.7182	38.581	40.4218
ENSG00000213366	GSTM2	9.67539	10.9652	10.9448	9.57361	15.4075	10.2797	10.3723	12.965	14.3381	12.4613	18.1076	13.8211	12.7212	10.9282	16.4811	13.8261
ENSG00000100577	GSTZ1	9.12203	9.95988	10.9177	12.2465	14.3816	13.8576	12.4155	16.0441	17.3671	19.5489	21.7089	17.483	13.9082	14.1744	17.0434	45.0615
ENSG00000169840	GSX1	6.70951	4.8423	5.99321	4.92998	4.37269	4.47396	6.8696	8.96525	0.236213	1.6197	0.855628	0.434289	0.406262	0.253972	0.373713	0.591576
ENSG00000165417	GTF2A1	21.9843	19.3843	19.7503	17.9011	17.4681	22.4662	22.5263	18.023	26.2769	21.8061	19.4467	25.0848	30.4621	29.3169	23.6994	9.18736
ENSG00000137947	GTF2B	20.4806	19.586	21.3155	20.526	25.8379	23.5087	24.5392	23.6331	33.3724	32.0555	34.5721	30.3542	31.297	29.5734	34.827	40.1173
ENSG00000077809	GTF2I	69.7589	52.151	52.6101	54.804	60.6559	78.4591	77.1313	60.157	66.8057	74.1546	43.2865	74.8155	87.0771	101.07	66.5561	12.4969
ENSG00000232561	GTF2IP1	0.306761	0.225015	0.21422	0.193771	0.382812	0.29699	0.276667	0.324473	0.454524	0.478136	0.459419	0.459512	0.532296	0.461785	0.366552	0.080112
ENSG00000148308	GTF3C5	37.5943	32.7882	35.04	35.9499	39.1041	36.7004	37.1859	38.2076	47.6163	53.3336	56.5436	47.1235	45.5302	46.8746	51.4626	97.7094
ENSG00000130299	GTPBP3	21.8552	23.8033	26.0507	25.2048	19.382	19.1294	19.927	18.977	18.1799	14.3115	18.0642	16.448	11.2799	12.621	18.4129	18.7479
ENSG00000107937	GTPBP4	27.8774	25.3358	27.9253	28.5476	19.6652	20.0462	18.7829	22.7706	14.7727	14.9993	14.9998	14.3825	12.9582	12.5605	16.2173	17.8119
ENSG00000075218	GTSE1	38.8437	30.3463	38.8178	40.1637	41.4929	41.3531	43.6169	42.6695	48.1018	48.5441	45.6626	48.7842	50.7999	57.3382	45.8554	34.1812
ENSG00000152402	GUCY1A2	1.90699	1.34724	1.15942	0.731599	0.567275	0.653698	0.834404	0.782139	0.409364	0.392812	0.261938	0.563455	1.23265	0.721263	0.522423	0.272219
ENSG00000123201	GUCY1B2	0.150754	0.150056	0.145868	0.114377	0.963898	0.788657	1.1375	0.564167	1.78441	3.31504	3.90894	1.74177	3.01686	2.02106	1.61656	3.13551
ENSG00000144366	GULP1	2.0062	1.4527	1.43115	0.860456	0.738672	0.654412	0.974002	1.21389	0.688298	0.821747	0.659535	1.1099	1.04054	0.523784	0.665483	0.242074
ENSG00000056998	GYG2	5.30209	4.74156	3.20034	4.18483	4.02762	4.22089	3.86582	4.19609	2.68686	2.49717	2.79534	3.18662	3.36332	2.68566	2.33088	3.13448
ENSG00000136732	GYPC	33.5713	52.6655	56.1248	53.5755	54.7555	54.2463	42.4418	45.1863	34.0312	31.7281	44.2121	35.0485	22.5958	32.0382	37.7639	58.6115
ENSG00000104812	GYS1	16.9397	19.2038	21.2935	19.4313	20.0341	23.2159	18.1857	15.2148	13.606	13.7164	16.1783	14.9503	14.4553	13.4445	13.0425	14.0994
ENSG00000130600	H19	0.883869	42.8135	9.02166	4.51746	6.65589	3.17779	4.82083	4.10234	1.72281	4.50367	4.33986	4.51028	1.12693	1.33083	2.88703	21.0192
ENSG00000189060	H1F0	211.964	297.218	285.912	261.44	388.607	355.175	294.74	303.293	455.01	363.103	407.396	402.322	327.946	334.021	412.949	397.538
ENSG00000184897	H1FX	181.779	193.803	203.308	218.063	283.616	237.179	222.061	271.243	335.255	350.759	413.549	335.037	274.227	325.27	337.265	632.946
ENSG00000206417	H1FX-AS1	3.05619	3.28783	3.00034	3.14201	7.08036	6.79116	5.34944	5.24719	9.71732	13.8402	18.5547	10.7452	11.1309	9.09914	8.89331	28.0586
ENSG00000163041	H3F3A	144.777	149.052	146.367	158.229	174.677	162.027	169.237	173.049	193.318	204.845	212.684	186.06	193.255	197.277	192.567	142.884
ENSG00000049239	H6PD	7.32404	7.84322	7.83287	8.28323	9.42557	8.95443	8.83106	9.50011	11.1793	9.51945	7.7791	10.5503	9.92625	9.66539	9.73627	5.89155
ENSG00000148702	HABP2	0.0772184	0.0623912	0.0145199	0.0307617	0.206367	0.137348	0.154994	0.128972	0.195131	0.47116	0.226222	0.441184	0.611855	0.323072	0.178112	0.187496
ENSG00000131373	HACL1	6.88062	8.05371	7.98335	8.66815	10.3946	8.58824	9.16263	9.71001	11.4161	11.3022	11.8717	11.5466	9.98355	10.3266	12.9275	18.4705
ENSG00000084754	HADHA	55.3488	58.0777	66.8297	62.8964	68.6539	66.4846	67.8135	64.6047	77.687	82.9105	84.0635	77.4545	76.0279	81.817	77.8351	97.9622
ENSG00000063854	HAGH	23.6489	21.7919	20.1016	21.0952	24.8655	24.7394	25.5415	25.3349	28.9139	33.6386	34.6298	30.5694	29.3873	32.7398	30.5815	48.5281
ENSG00000084110	HAL	0.124911	2.58363	0.185498	0.180401	0.245294	0.0183424	0.440479	0.218215	0.10585	0.224139	0.369837	0.434552	0.247835	0.236731	0.117531	0.262385
ENSG00000164107	HAND2	1.33033	0.995126	1.41017	1.27566	0.981124	0.887334	1.27809	1.09207	2.33579	2.15263	1.9397	1.96681	1.58559	1.58081	1.99362	2.93677
ENSG00000145681	HAPLN1	48.894	40.7031	41.8595	39.8978	43.8682	50.6263	58.4308	48.1098	27.8772	29.0011	18.8625	27.5534	32.6369	31.7754	22.8496	11.3082
ENSG00000170961	HAS2	0.946087	2.11818	0.348968	0.496075	0.164072	0.215371	0.776017	0.590984	0.318488	0.52427	0.408298	0.33686	0.671664	0.506642	0.349857	0.304583
ENSG00000128708	HAT1	75.2178	62.9659	65.6512	70.1393	59.1282	56.9637	60.9799	63.4873	53.1984	50.1122	53.6426	50.1462	53.1121	54.5769	54.3586	48.161
ENSG00000092036	HAUS4	47.5406	51.1219	50.5428	49.9174	59.3018	59.5765	58.5822	55.3751	59.0334	74.5543	71.1153	64.9034	58.6026	62.3701	58.3768	63.7892
ENSG00000113070	HBEGF	3.39445	4.33719	2.47089	3.00085	1.16914	1.55747	1.34856	1.50294	0.445986	0.522239	0.723684	0.712536	0.67873	0.380564	0.537722	0.595521
ENSG00000105856	HBP1	17.6519	25.1831	20.0525	18.3273	33.5853	31.5591	39.4409	30.7908	65.4918	66.2693	60.8535	71.2594	73.5264	66.557	66.7979	34.7818
ENSG00000111727	HCFC2	3.98852	4.95503	4.01761	4.51935	3.9809	4.96236	5.684	3.45817	6.36574	7.56194	6.28678	7.0814	7.74223	7.33626	6.94204	5.23852
ENSG00000228789	HCG22	0.0163215	0.00680397	0.0310555	0.118724	0.0939101	0.0996177	0.0671276	0.0421767	0.136418	0.164275	0.206237	0.138999	0.079016	0.184756	0.110138	0.22443
ENSG00000099822	HCN2	0.521567	1.18506	0.933408	0.50141	0.485702	0.436424	0.524883	0.637	0.260551	0.220091	0.498221	0.267577	0.188106	0.132372	0.327314	0.194674
ENSG00000138622	HCN4	0.0700889	0.138504	0.245376	0.174207	0.213754	0.366032	0.12748	0.118062	0.0969181	0.0298955	0.0315228	0.0569924	0.012785	0.0320545	0.0781624	0.0218162
ENSG00000094631	HDAC6	34.1096	38.9276	38.3998	33.4313	49.0093	42.7889	41.8262	40.9915	45.0977	49.6882	55.4274	48.7567	48.6964	48.242	45.4359	73.9358
ENSG00000048052	HDAC9	28.2329	39.4375	37.0009	29.721	43.321	57.0371	49.2218	33.0579	83.196	62.659	51.9823	77.4563	86.2123	93.3343	80.3812	28.1847
ENSG00000111906	HDDC2	66.2506	65.4533	67.9255	71.2113	66.5894	55.7312	54.2471	66.2245	52.2317	48.2511	60.8686	48.1863	39.827	45.6658	51.9617	69.9228
ENSG00000167674	HDGFRP2	31.9094	30.8826	31.789	32.5776	35.4505	32.0676	32.9558	35.6232	39.1514	41.0295	50.7008	34.227	30.1598	33.8138	37.9614	131.445
ENSG00000119431	HDHD3	0.851022	0.702817	0.853009	0.721338	1.02864	0.5938	1.0297	0.904378	1.36838	1.34803	1.61318	1.10463	1.00576	1.03679	1.55678	2.72836
ENSG00000165259	HDX	4.20057	3.4202	3.69534	3.45432	3.7622	4.46642	4.20269	4.10602	5.46482	6.08557	5.09928	6.29007	7.75051	6.54884	5.88374	2.69939
ENSG00000119285	HEATR1	19.8938	17.8481	18.6145	17.8929	15.1825	18.3497	19.0398	15.9869	13.9339	14.2463	10.2961	15.5306	16.1294	15.9247	13.2421	5.18565
ENSG00000164818	HEATR2	32.3543	26.6946	26.9124	29.5352	21.0695	22.3681	24.136	24.5758	20.8639	21.2159	19.6761	19.02	18.1526	20.7114	19.9197	19.3755
ENSG00000155393	HEATR3	10.5271	10.3158	10.506	10.4845	7.87141	7.9992	9.00089	8.31155	8.69484	7.33013	7.40152	7.04011	6.23369	7.09906	7.69819	5.76668
ENSG00000008869	HEATR5B	5.47643	5.16186	4.97916	4.65959	6.1958	6.59156	6.83242	5.57752	6.75002	7.07328	5.58087	7.62076	8.42194	8.38075	6.17647	2.37528
ENSG00000112406	HECA	9.84665	12.5148	12.1159	11.0359	14.8134	14.5329	15.0257	13.4159	21.6772	18.5094	19.0925	20.2094	22.3749	23.2745	21.1766	12.0069
ENSG00000002746	HECW1	0.350057	0.095404	0.114028	0.0163125	0.0174052	0.01453	0.0248586	0.078065	0.0134092	0.0336864	0.0241371	0.00648295	0.253622	0.0223827	0.0142464	0.0252853
ENSG00000173706	HEG1	18.7029	17.55	16.5511	16.294	16.0697	21.6701	24.8146	18.9092	15.7103	16.4632	11.0206	17.7695	19.2402	17.5409	13.2894	5.47816
ENSG00000127311	HELB	0.126645	0.155721	0.140117	0.0510387	0.111275	0.183637	0.191679	0.120276	0.278611	0.334601	0.176618	0.220364	0.244291	0.200819	0.301251	0.0417039
ENSG00000165478	HEPACAM	0.583817	0.23251	0.080494	0.178961	0.265199	0.0919704	0.237686	0.419211	0.662307	0.875834	0.508724	0.360243	1.52549	0.754267	0.746259	0.817414
ENSG00000188175	HEPACAM2	0.13627	0.0145935	0.0547084	0.0156602	0.0349879	0.0310912	0.0513528	0.0321552	0.266281	0.0493425	0.121499	0.057706	0.246883	0.544062	0.461028	0.0474099
ENSG00000138642	HERC6	0.526823	0.458569	0.184614	0.17126	0.157747	0.291693	0.0870043	0.191515	0.118065	0.156152	0.14093	0.22637	0.52366	0.0776301	0.157775	0.0873842
ENSG00000122557	HERPUD2	12.1686	11.6382	11.1871	10.5625	10.929	13.0205	13.2179	11.9186	14.4319	16.5478	14.5786	16.8145	18.1169	16.2373	14.3699	12.1576
ENSG00000114315	HES1	57.9675	53.5034	53.3341	51.7733	52.4657	58.8914	72.7367	65.0273	20.2677	29.5905	34.0153	22.8542	22.1032	23.5254	25.1524	27.8054
ENSG00000069812	HES2	0.0552369	0.0437186	0.0345896	0.0328016	0.129507	0.146515	0.198415	0.0749434	0.391455	0.264396	0.311593	0.309221	0.624958	0.203172	0.330467	0.293356
ENSG00000188290	HES4	5.05859	7.69771	5.54499	4.9345	5.21138	3.94669	3.31211	4.40605	8.89504	10.8155	17.7068	6.23214	9.09389	8.57479	13.6453	44.9868
ENSG00000197921	HES5	0.654524	0.749414	0.830747	0.783305	1.20777	1.72868	1.87853	0.970969	17.0652	51.9312	50.4619	23.4356	52.7248	41.2899	32.7793	79.4932
ENSG00000144485	HES6	141.032	119.685	125.479	140.977	198.959	161.286	187.069	211.695	308.619	383.434	436.991	301.538	286.995	282.999	330.259	605.971
ENSG00000213614	HEXA	28.103	31.5863	30.4163	29.998	38.4089	33.8128	33.1288	36.8143	39.8115	45.0707	43.3465	37.1386	34.2951	36.1307	36.9194	44.1672
ENSG00000186834	HEXIM1	13.7379	12.8964	13.802	13.3023	13.8377	13.9518	14.5133	14.1402	22.8584	20.6899	21.8315	20.3873	18.9655	20.7539	22.6915	19.5095
ENSG00000164683	HEY1	17.0004	23.349	13.309	13.5521	18.8741	17.5517	14.0888	20.3239	16.1471	45.7311	36.5753	27.4799	38.2261	22.0519	20.9178	31.2153
ENSG00000010282	HHATL	0.119029	0.0923184	0.229153	0.152568	0.129839	0.209819	0.138958	0.237378	1.04204	0.824629	1.52953	0.668923	0.949074	0.739856	1.45954	3.01351
ENSG00000164161	HHIP	0.121886	0.278038	0.272138	0.163687	0.362073	0.14962	0.592818	0.261835	0.278206	0.470102	0.633077	0.411996	0.476307	0.271943	0.379953	0.971847
ENSG00000148110	HIATL1	36.8859	32.8745	31.4548	32.7885	26.5892	28.5959	30.4025	31.5563	27.7595	26.8571	24.5306	27.0837	28.3588	27.9209	26.0967	13.8888
ENSG00000196312	HIATL2	9.57023	9.00248	9.73057	8.50309	6.38429	7.60612	6.80009	7.11033	5.29513	6.93445	5.20524	6.35427	6.8883	7.42942	5.43473	4.59854
ENSG00000106049	HIBADH	21.4347	22.7047	21.5332	23.4679	36.504	31.6737	35.7456	28.2597	43.8822	55.5311	56.1842	52.3925	50.8071	53.4079	45.0498	34.049
ENSG00000177374	HIC1	7.55843	9.52869	6.85172	5.17021	4.54504	8.13592	5.90113	5.51398	0.529603	0.983774	1.50139	0.805463	0.619998	0.453271	1.05906	0.629366
ENSG00000169635	HIC2	2.90111	2.62556	3.09405	2.97108	3.55308	3.2448	3.60427	2.98792	4.80885	4.55793	3.92967	4.32924	3.94598	4.67568	4.47866	2.79268
ENSG00000100644	HIF1A	92.611	89.1019	70.6107	69.9967	53.7759	63.4734	72.5381	77.4165	50.4091	56.0363	49.219	55.9939	61.7493	52.9313	46.3921	19.0343
ENSG00000124440	HIF3A	0.155239	0.746586	0.767396	0.484776	2.36175	2.67085	1.217	0.844007	4.34084	1.48652	2.74565	2.89487	1.22942	4.15225	4.5797	2.14472
ENSG00000181061	HIGD1A	76.6999	73.6575	77.6468	77.1534	65.0975	58.4408	61.6568	70.1552	54.8447	48.2377	48.8711	50.4051	50.0875	52.2458	58.7877	42.3507
ENSG00000172273	HINFP	9.0323	10.0439	10.556	9.84795	12.6854	12.9626	12.2859	10.6775	13.8007	14.7105	16.222	14.9234	13.1888	13.1263	15.7558	14.2331
ENSG00000127946	HIP1	32.5098	29.6354	28.9254	31.7681	32.1621	33.4167	38.9086	32.234	19.8878	27.8204	19.2787	27.0529	27.6813	24.8886	18.1458	13.8599
ENSG00000184357	HIST1H1B	2.15295	1.11737	1.05348	1.37164	1.53144	0.77324	0.98867	1.31156	0.824508	1.47412	1.28714	0.80362	4.86519	1.39742	1.48613	10.2006
ENSG00000187837	HIST1H1C	35.3036	32.3273	36.0254	38.8939	38.5727	42.4486	34.6152	40.8956	55.1079	47.4128	46.0316	38.292	39.7682	35.7321	54.0469	95.2683
ENSG00000124575	HIST1H1D	0.753005	0.409508	0.346014	0.221001	0.78185	0.28786	0.469797	0.335793	0.192012	0.604088	0.439842	0.3717	1.81891	0.67697	0.327154	2.51531
ENSG00000168298	HIST1H1E	1.97002	1.42202	1.03234	1.38274	1.50975	1.54723	1.31818	1.46788	0.857328	1.66607	1.10081	1.1208	4.02563	1.38156	1.28359	9.05867
ENSG00000180573	HIST1H2AC	10.0942	7.59931	5.70131	6.05253	11.6536	12.9261	12.8018	8.8914	8.40279	16.9074	18.5588	10.0451	19.1351	10.6998	9.66087	9.21416
ENSG00000196787	HIST1H2AG	3.13712	2.12742	2.3766	2.5446	2.73275	3.16708	3.47306	2.76482	3.08499	4.68387	3.65371	3.71792	4.44752	3.10185	2.68173	2.82821
ENSG00000184825	HIST1H2AH	0.830516	0.562325	0.624112	0.327912	1.08176	0.476811	0.825379	1.02863	0.576976	0.541952	0.648069	0.572172	2.10778	0.816945	0.687328	4.03574
ENSG00000158373	HIST1H2BD	10.6166	8.47643	6.65783	7.89885	10.7426	9.63763	11.1426	8.28959	8.93766	18.3363	16.1438	10.3185	21.2765	10.6903	9.10123	16.3063
ENSG00000124693	HIST1H3B	2.88197	1.59323	1.16343	1.45671	2.07431	1.30745	2.21182	2.78054	1.8359	2.45358	1.97559	2.53073	6.36163	1.79968	2.45775	13.3898
ENSG00000256316	HIST1H3F	1.28494	0.842355	0.651825	0.407696	1.1319	0.618101	0.61672	1.18643	0.983451	1.53604	1.15222	0.952954	4.5459	0.884703	1.64549	4.66748
ENSG00000203813	HIST1H3H	2.88698	1.99607	1.67519	1.91381	2.8909	2.75375	3.18481	2.91898	2.96392	5.5689	4.42464	3.80562	6.12121	2.77416	3.45747	4.12485
ENSG00000182572	HIST1H3I	1.15435	0.978953	0.438723	0.455805	0.692697	0.862482	0.377335	0.777132	1.0351	1.62102	0.637955	0.463162	3.51871	0.35082	0.752391	2.77683
ENSG00000197061	HIST1H4C	1.73215	1.95991	0.569175	0.924061	1.12456	1.09809	1.42588	2.49151	1.54123	1.53851	2.31509	1.09798	3.65472	1.42807	1.66047	5.84441
ENSG00000184260	HIST2H2AC	6.31257	6.23031	4.40262	5.04856	7.34584	5.22285	6.23993	5.2818	5.37961	6.33921	9.95228	6.97583	7.76529	7.48712	6.76176	33.6842
ENSG00000184678	HIST2H2BE	9.08859	6.43827	5.58174	5.84777	11.4096	10.2288	10.4612	7.65783	11.387	18.4623	20.0538	13.0567	27.111	15.0545	13.5812	11.0034
ENSG00000010818	HIVEP2	2.88876	2.99574	2.49244	2.524	3.30768	3.89065	3.78085	3.23965	4.41117	4.98858	3.90974	5.99128	7.03298	6.01703	4.41721	2.45541
ENSG00000127124	HIVEP3	4.17882	3.83539	2.14293	2.93492	1.85856	0.991795	2.04997	3.3883	0.566603	0.714938	1.17694	0.913019	1.21433	0.803741	0.880379	0.944283
ENSG00000156515	HK1	67.0615	77.9731	87.4265	83.1818	79.5516	87.1754	71.9835	73.4517	62.5925	59.9628	65.1303	61.8386	58.0248	68.1769	61.2839	54.1178
ENSG00000159399	HK2	4.3774	21.2925	15.7476	8.37528	9.2985	14.3661	6.13426	4.6336	3.52497	1.92159	4.88921	5.09172	3.30773	3.346	5.41617	4.2601
ENSG00000234745	HLA-B	77.3835	128.379	113.971	110.162	185.902	219.704	86.9941	122.581	197.076	93.858	284.889	134.727	147.217	165.883	260.566	299.19
ENSG00000204525	HLA-C	69.7237	89.4466	101.25	102.115	136.287	134.442	67.7377	106.572	153.294	99.211	190.145	116.249	102.15	138.244	181.183	201.007
ENSG00000204287	HLA-DRA	2.63737	0.957392	0.552162	1.03424	1.03282	0.994732	0.338158	1.40256	0.674972	0.714853	1.01813	0.634436	2.59804	0.543156	0.352714	0.577015
ENSG00000204592	HLA-E	21.5821	29.8828	28.2653	25.5463	44.2487	55.1853	28.2734	30.9775	66.4706	37.7414	62.8702	49.6774	48.1777	53.6133	81.2656	60.774
ENSG00000108924	HLF	7.16494	7.01645	8.03567	6.32814	7.3503	7.04912	5.4727	5.72144	5.18556	2.59679	3.20752	4.32952	4.09463	3.91627	5.82507	2.28273
ENSG00000101294	HM13	189.776	173.243	174.437	191.746	157.02	151.093	140.374	179.847	135.824	166.432	155.865	145.041	124.052	122.579	139.98	259.616
ENSG00000256269	HMBS	24.8353	23.3469	25.242	28.0258	22.8639	19.7229	18.4394	23.2938	19.7579	18.5494	19.0688	18.4171	13.7409	15.1226	19.6969	27.5988
ENSG00000143341	HMCN1	7.13089	3.74986	2.54849	1.94935	1.61234	1.63389	1.9907	3.05732	1.22198	1.98887	1.86646	0.979477	2.81933	1.3049	0.918446	0.333502
ENSG00000148357	HMCN2	0	0	0	0	0	0	0	0	0	0	0	0	0	0	0	0
ENSG00000140382	HMG20A	14.9623	14.3079	16.2996	15.6819	19.6984	19.8001	18.9946	17.912	21.3712	19.9478	18.24	21.0399	19.0911	20.2118	20.3922	13.1851
ENSG00000064961	HMG20B	78.4867	85.7504	92.196	95.133	103.715	98.4795	92.1855	100.625	116.665	115.448	136.783	109.725	92.0278	117.114	120.833	215.462
ENSG00000149948	HMGA2	10.0554	17.5155	13.4909	13.5684	10.2825	10.3841	12.5236	10.8256	3.08518	3.55702	3.59658	4.46439	2.78595	2.56891	3.17238	2.71704
ENSG00000164104	HMGB2	224.777	209.887	237.648	227.058	310.217	254.539	278.681	277.028	431.75	417.671	478.067	440.578	432.085	422.358	421.362	457.104
ENSG00000117305	HMGCL	7.86245	9.80778	9.21573	8.25252	12.6858	12.9169	12.5923	10.9887	12.4047	13.4053	17.5487	12.6631	12.9847	10.438	12.7224	24.126
ENSG00000113161	HMGCR	38.5426	37.1233	46.6921	50.2503	30.1816	40.7698	40.9333	35.8567	19.8401	18.3194	15.8545	20.8924	18.141	20.2787	18.1619	8.46804
ENSG00000112972	HMGCS1	86.0123	80.778	97.6693	104.353	49.707	65.9526	61.3077	64.5942	36.0041	26.2916	25.8649	34.432	24.7724	33.7688	31.5651	13.8117
ENSG00000198830	HMGN2	297.11	250.324	309.019	318.387	349.393	321.851	303.307	372.204	381.39	413.252	414.657	396.457	354.202	398.587	377.594	359.121
ENSG00000198157	HMGN5	6.75906	8.9659	9.48412	10.5715	11.6817	12.7701	12.3075	11.2681	16.6113	12.7013	12.2939	13.4468	9.49238	14.1058	15.2159	25.2703
ENSG00000113716	HMGXB3	17.3932	19.0892	20.9785	19.843	17.3437	16.305	15.5909	17.6991	13.1614	12.0479	10.9076	13.5637	12.1595	11.4279	12.524	6.55731
ENSG00000072571	HMMR	11.468	9.65518	9.2363	10.0254	11.5403	12.7695	13.9285	10.6391	10.3152	19.2793	15.5301	15.8182	21.3308	19.7366	10.1931	6.61308
ENSG00000103415	HMOX2	26.805	21.9175	22.8767	23.8259	18.341	15.9605	19.5024	21.3284	16.4157	17.6274	17.0702	16.0924	15.0188	13.9729	17.4569	27.1799
ENSG00000188620	HMX3	0.628761	0.581624	0.441477	0.503461	0.540138	0.287198	0.533269	0.741179	0.395148	0.15463	0.196211	0.235875	0.122613	0.134501	0.229285	0.0227743
ENSG00000206053	HN1L	56.6308	45.8166	49.6594	53.8585	38.6318	44.5535	41.828	43.2787	32.6088	33.1372	31.3583	33.6759	34.6244	33.8332	32.1055	30.4705
ENSG00000135486	HNRNPA1	857.83	922.644	1027.79	966.469	1095.64	1040.36	1022.98	1010.81	1193.26	1215.87	1296.33	1189.63	1016.64	1062.58	1154.23	1007.76
ENSG00000229251	HNRNPA1P8	0.682014	1.0485	0.518911	0.607622	0.200607	0.296738	1.03033	0.826481	0.323004	1.10963	0.382222	0.642718	0.367539	0.35844	0.209095	0.142026
ENSG00000197451	HNRNPAB	222.321	191.236	206.216	231.166	165.425	156.737	164.933	208.644	143.183	146.121	155.818	135.073	144.764	150.523	154.253	165.897
ENSG00000169813	HNRNPF	156.349	147.656	150.548	152.598	124.637	133.244	135.488	137.156	111.775	112.763	103.663	109.315	98.4066	104.624	107.222	74.5653
ENSG00000243547	HNRNPKP4	3.85153	5.39477	3.29743	3.23255	2.81573	2.65548	4.02817	4.79766	2.26347	3.92582	2.85929	3.58575	2.85576	2.31991	2.18356	1.08748
ENSG00000152413	HOMER1	9.02271	7.04417	6.31059	6.87124	4.63997	4.82412	5.0921	6.88494	2.24574	1.81602	1.63118	2.21922	2.32179	1.73187	1.66575	0.666177
ENSG00000051128	HOMER3	83.7954	83.0928	80.3428	84.4901	79.6419	63.3445	59.3443	79.1262	49.18	42.5158	56.4156	40.4988	34.4517	34.305	54.5968	96.3832
ENSG00000171476	HOPX	22.7448	21.2264	30.2	29.1778	18.2025	21.9206	12.8865	13.7991	22.5342	9.95127	9.87169	12.3718	7.24874	17.7911	20.6655	15.3712
ENSG00000253293	HOXA10	2.28162	2.60504	2.54628	2.88501	2.57765	2.02208	2.69741	2.27861	6.41841	6.77664	8.39218	5.92907	5.88667	6.93921	6.70332	5.37739
ENSG00000005073	HOXA11	1.74181	1.45487	1.66949	1.74661	1.98866	1.56362	1.76585	1.71768	2.78821	3.78703	3.97683	3.16852	2.98258	3.02627	3.1838	3.96303
ENSG00000105996	HOXA2	7.76945	7.49278	8.14543	7.30643	10.1587	8.91118	9.33113	9.28902	15.35	18.478	19.7448	16.0055	20.4607	17.7611	16.1401	14.7021
ENSG00000122592	HOXA7	10.0877	9.65101	9.30907	10.6929	11.5014	10.8085	11.4864	12.3653	19.3565	19.2178	18.6351	16.8386	16.8677	20.7246	20.7267	22.028
ENSG00000078399	HOXA9	0.66185	0.610706	0.410082	0.458006	1.07213	0.646649	0.595087	0.578171	2.09363	1.42268	1.98198	1.83784	1.20236	1.82123	1.66942	1.37994
ENSG00000120068	HOXB8	37.1435	36.9942	31.6543	35.0101	47.7628	39.619	40.5708	47.0522	63.2156	60.4012	86.7926	52.2422	57.5367	66.64	68.2407	77.3713
ENSG00000123364	HOXC13	10.3174	9.36693	9.09545	9.98482	6.65103	7.27687	9.21344	8.59184	4.38311	5.57808	7.13507	4.51506	5.37085	4.42503	4.52752	6.65179
ENSG00000197757	HOXC6	12.9274	11.8337	11.4102	12.3667	14.2937	12.7726	14.2612	12.6349	19.8015	19.4896	22.9717	18.7164	19.2621	17.7134	19.4472	19.5992
ENSG00000180806	HOXC9	17.4958	17.0496	16.7648	18.0995	22.6246	22.7025	19.2102	22.9391	30.7767	32.9293	36.3943	30.0992	29.5652	26.9747	30.0258	56.3265
ENSG00000128710	HOXD10	0.109951	0.102174	0.119041	0.120449	0.118333	0.0595951	0.293276	0.0865788	0.0398063	0.127007	0.0670217	0.0406229	0.206417	0.0541315	0.0631436	0.148062
ENSG00000127483	HP1BP3	143.293	127.827	143.499	144.324	177.45	190.51	182.505	167.089	197.032	198.702	158.877	225.122	237.329	258.37	182.585	86.3035
ENSG00000115756	HPCAL1	13.1621	13.3426	13.4748	11.9246	17.0452	15.7732	14.0227	13.4123	26.074	21.1161	28.1432	22.4277	17.7326	28.4042	28.9894	29.0693
ENSG00000186603	HPDL	0.548818	0.432358	0.51331	0.71141	0.386732	0.384456	0.266738	0.540965	0.427105	0.0815325	0.153176	0.225015	0.113975	0.116293	0.344183	0.260605
ENSG00000165704	HPRT1	51.3434	54.655	51.9947	53.2005	45.2747	40.8456	44.5241	45.936	40.4048	35.4039	41.1143	40.4589	31.8531	37.4349	40.8469	38.607
ENSG00000100099	HPS4	10.7955	12.3486	14.3443	13.2657	17.2057	15.527	16.0693	14.3263	18.2796	17.3092	18.5447	17.6124	17.9312	18.0106	19.4235	13.5945
ENSG00000168453	HR	6.26685	7.92655	11.7492	7.52069	9.88964	12.0546	12.0464	9.91144	25.6175	10.4157	21.1607	11.6788	12.8651	21.6184	30.901	11.5403
ENSG00000174775	HRAS	58.5725	57.5137	58.0117	59.2082	46.3907	41.7864	37.8357	52.4707	46.9207	36.2195	54.4914	38.7455	28.6988	33.0958	49.872	150.63
ENSG00000196196	HRCT1	1.46277	0.862449	0.814851	1.34811	1.23913	0.561718	0.868467	1.42669	2.54074	2.12419	2.65021	1.84322	2.12703	1.62996	2.35729	5.39698
ENSG00000196639	HRH1	11.0088	12.1422	10.4919	11.6996	8.68362	10.3603	11.6456	10.6211	1.96925	2.18703	2.68275	2.79466	2.84744	2.54329	2.40247	1.06569
ENSG00000135116	HRK	1.3608	2.07483	2.39515	2.19587	2.36676	1.80279	1.6105	1.80914	0.973619	0.736455	0.970181	1.07717	0.575098	0.819632	1.14502	0.820823
ENSG00000153976	HS3ST3A1	1.55963	1.85698	0.505416	0.632151	0.397958	0.481427	1.00216	0.807067	0.202108	0.426202	0.450009	0.311736	0.61109	0.346394	0.262607	0.188781
ENSG00000125430	HS3ST3B1	12.2744	10.0774	8.52741	8.13739	6.32546	7.25632	8.49303	7.71233	3.08289	3.74124	3.84753	3.21072	4.69309	3.52601	3.30059	2.27482
ENSG00000249853	HS3ST5	2.45878	0.843073	0.904373	0.718121	0.4923	0.423938	0.422025	1.31185	0.0276224	0.0999179	0.242398	0.0501995	0.488189	0.135898	0.0802652	0.162132
ENSG00000171004	HS6ST2	0	0	0	0	0	0	0	0	0	0	0	0	0	0	0	0
ENSG00000236172	hsa-mir-7515	0.0308219	0.0582355	0.0738914	0	0.127727	0.0451767	0	0.0654909	0.161689	0.0599914	0.144335	0.393127	0.397487	0.116878	0.239564	0
ENSG00000176387	HSD11B2	0.22907	0.033973	0.0326339	0.095272	0.12629	0.0816739	0.14486	0.108131	0.415079	0.343825	0.342254	0.274281	0.755989	0.644207	0.686567	0.452436
ENSG00000198189	HSD17B11	98.2851	115.753	116.709	104.716	135.333	133.037	138.412	116.197	148.964	158.781	171.756	158.519	169.566	161.971	149.621	100.329
ENSG00000149084	HSD17B12	47.3956	47.2859	48.5342	50.0118	41.9795	39.4542	44.707	41.6377	39.7654	35.336	33.7691	39.2046	40.4666	39.3073	38.2101	20.515
ENSG00000130948	HSD17B3	0.0641394	0.309015	0.0182763	0.0730855	0.0545846	0.169748	0.0704124	0.0964392	0.0795046	0.168667	0.304293	0.158668	0.305544	0.126943	0.198642	1.88412
ENSG00000132196	HSD17B7	8.26628	7.8928	8.45092	8.94837	5.62208	7.10888	7.23436	5.95275	5.17046	5.05079	5.27876	4.78111	4.38957	5.66168	5.75933	5.89018
ENSG00000025156	HSF2	13.4379	15.4415	16.0895	15.1759	17.2204	16.0026	15.36	16.6655	22.9046	17.348	17.8844	19.3955	17.5619	18.0177	22.524	13.425
ENSG00000080824	HSP90AA1	490.085	494.628	458.53	424.139	420.075	477.944	418.633	380.711	314.458	329.847	371.171	375.193	368.755	365.189	347.199	316.84
ENSG00000205940	HSP90AB2P	0.629996	1.08686	0.405607	0.397696	0.24301	0.326102	0.993858	0.664306	0.198145	0.952473	0.629734	0.498098	0.306314	0.293699	0.17248	0.23097
ENSG00000183199	HSP90AB3P	5.23904	8.49475	3.15618	3.91423	2.45381	2.26121	6.60114	5.26899	2.31442	8.07963	3.90209	5.10725	3.42113	2.71484	2.19561	2.93329
ENSG00000203914	HSP90B3P	0.396855	1.25242	0.351821	0.347747	0.359062	0.152982	0.794517	0.577726	0.174796	0.650127	0.486313	0.303508	0.297612	0.183836	0.144675	0.140356
ENSG00000155304	HSPA13	31.1315	27.3109	26.081	24.5232	25.0812	28.1788	29.317	25.326	39.2017	36.9418	26.7702	39.3696	44.3732	43.3766	36.1425	15.5245
ENSG00000187522	HSPA14	28.7783	27.6362	30.6044	31.2666	28.0516	26.6875	28.9556	28.7106	26.0701	21.8811	20.6838	22.6745	22.4569	25.3442	25.3319	23.2831
ENSG00000204389	HSPA1A	3.58266	15.7574	10.7634	5.19548	8.48516	11.9097	6.76778	3.92636	2.23657	2.66731	8.65738	8.09388	3.59755	1.93308	3.71242	6.09407
ENSG00000204388	HSPA1B	7.13731	41.4034	31.1033	14.0487	24.7205	35.0119	19.8911	10.5323	6.57953	8.8966	22.2574	20.8772	10.8096	6.2763	11.6854	16.0323
ENSG00000164070	HSPA4L	4.09351	4.13687	4.47879	4.18671	4.3904	5.9863	5.52733	4.49309	6.73404	5.71291	4.73226	7.28592	7.76658	9.34077	7.44707	2.48108
ENSG00000044574	HSPA5	271.023	306.628	226.978	220.972	237.984	261.716	223.688	203.694	116.914	194.469	185.534	160.881	175.805	144.457	121.588	110.824
ENSG00000173110	HSPA6	0.291774	2.34621	1.52175	0.845712	1.81194	2.31192	1.08806	0.575901	0.21569	0.777623	1.33597	2.24885	0.732982	0.225758	0.380602	0.573187
ENSG00000106211	HSPB1	108.018	164.253	136.302	119.756	154.557	157.511	129.51	123.119	118.136	169.063	272.85	162.344	115.35	117.055	154.977	430.853
ENSG00000230216	HSPB1P2	0.281439	0.44864	0.104991	0.265571	0.333851	0.373182	0.324416	0.340255	0.359365	0.480193	1.06077	0.604758	0.240839	0.297132	0.352929	0.461125
ENSG00000152137	HSPB8	4.22668	2.31352	2.21289	1.73019	6.1771	4.49833	3.40308	3.54003	5.56177	5.51118	6.7875	5.83943	10.4978	3.8935	5.6966	2.89739
ENSG00000120694	HSPH1	65.7021	50.8121	43.8744	46.6335	34.0782	38.5112	42.8466	36.489	28.5646	48.0112	55.7244	40.1391	53.2083	40.2385	32.0915	48.8883
ENSG00000142149	HUNK	3.91731	4.36541	2.62644	3.32571	2.6663	2.57364	3.77968	3.91931	3.59292	5.64245	5.59553	4.34554	10.0917	7.24833	4.16826	3.28192
ENSG00000157423	HYDIN	0.200581	0.191976	0.140894	0.147974	0.111515	0.182596	0.165664	0.228333	0.0700144	0.230265	0.205895	0.154159	0.174262	0.146567	0.0449303	0.0591016
ENSG00000149428	HYOU1	79.5375	67.7088	61.0235	65.8459	58.2326	74.7147	60.8675	53.5073	43.9166	59.6102	45.4916	50.8639	57.1408	51.2944	38.4959	18.7496
ENSG00000196305	IARS	51.2279	55.3634	55.191	52.594	45.4795	50.0748	42.0702	43.8295	38.3547	34.3623	31.0198	33.2605	34.0036	38.1493	35.9841	22.4658
ENSG00000108622	ICAM2	0.279313	0.394615	0.287121	0.207817	0.185893	0.076547	0.324513	0.242814	0.0439801	0.0740602	0.134643	0.038632	0.169277	0.0318472	0.118447	0.0342247
ENSG00000112144	ICK	7.69126	8.47467	9.46157	8.60683	10.8623	12.3856	11.8466	9.88687	19.2278	13.6868	11.6829	16.7572	17.3575	19.1465	16.814	7.51514
ENSG00000160223	ICOSLG	0.135195	0.480887	0.174697	0.218579	0.573972	1.07621	0.687193	0.237309	1.62324	0.695675	0.593242	0.926569	1.26711	1.2156	1.76694	0.705202
ENSG00000125968	ID1	193.588	121.518	149.077	170.29	117.721	97.7734	99.9272	99.8279	60.7308	162.856	113.493	84.5653	79.3162	42.4291	47.396	97.381
ENSG00000115738	ID2	59.887	110.147	83.2784	71.0145	109.077	98.1099	81.0145	76.3532	213.046	200.257	187.566	188.893	178.87	160.908	203.926	158.618
ENSG00000117318	ID3	373.31	201.964	230.213	265.296	215.097	199.057	201.86	217.742	105.749	279.019	205.074	146.507	156.62	94.6248	109.669	186.812
ENSG00000172201	ID4	143.694	140.621	120.133	131.807	108.31	118.11	127.599	130.704	70.3941	108.794	88.1449	80.1907	110.222	74.609	70.9342	54.5344
ENSG00000119912	IDE	18.8918	15.8673	16.8234	16.209	12.6695	14.294	14.8023	15.01	13.6658	13.1074	12.1153	13.3177	13.5606	13.6252	12.4136	9.22682
ENSG00000138413	IDH1	70.3513	58.6402	64.9209	69.3152	56.8947	65.3326	67.3084	59.5627	57.3004	50.6361	55.7002	52.3889	48.4758	55.6379	51.3339	33.3492
ENSG00000101365	IDH3B	63.3652	65.7487	70.1348	65.8679	68.9054	64.9519	65.3898	71.765	79.7642	79.6272	89.7745	86.516	64.919	69.9583	88.9718	139.739
ENSG00000067064	IDI1	71.8323	64.4468	79.8043	83.7958	51.0409	61.9848	58.9122	61.7196	38.4776	31.2066	32.1456	35.7382	32.3947	36.3762	38.3743	27.4149
ENSG00000131203	IDO1	1.16599	0.340129	0.208902	0.209017	0.171967	0.149982	0.253186	0.347592	0.0240161	0	0.19062	0.0498646	0.316381	0.266429	0.174523	0.153925
ENSG00000160888	IER2	52.9358	53.2778	52.6001	53.0658	49.4825	48.7595	54.7466	50.123	11.876	13.0475	19.6172	10.5093	9.35134	9.90193	12.9179	22.0976
ENSG00000137331	IER3	16.0358	41.2186	22.9105	20.0793	16.0491	23.5902	18.88	15.0475	5.45467	4.37964	6.49592	5.74035	2.58971	3.11537	4.63536	6.04672
ENSG00000188483	IER5L	54.2783	73.5274	60.4076	52.3948	38.218	48.0693	46.3782	45.5656	15.3354	16.7403	27.883	14.5133	12.417	13.2823	20.2	34.5134
ENSG00000010295	IFFO1	18.6897	20.2986	24.8357	23.5089	19.8984	20.0339	18.3979	18.9924	13.3111	12.3984	15.7422	12.8765	9.62564	12.4709	14.4614	15.2785
ENSG00000165949	IFI27	5.88934	2.49604	1.50602	1.55228	1.95483	1.5049	1.73818	2.76946	0.627561	1.47395	2.87852	1.19064	4.20969	0.906519	1.205	2.88635
ENSG00000119632	IFI27L2	3.20965	4.34822	2.97917	3.13752	3.81178	3.86481	3.03808	4.22363	4.308	4.28512	8.2135	4.14317	4.34042	3.99486	6.06562	18.6341
ENSG00000115267	IFIH1	1.16911	1.65379	1.25679	1.06235	2.11797	3.69798	2.32422	1.94386	5.57185	3.30751	4.53684	4.31087	6.73232	6.29039	6.90214	3.62689
ENSG00000119917	IFIT3	4.63725	3.32454	4.14745	4.12149	5.3327	6.33599	4.2745	4.55361	1.24627	1.14524	1.83967	1.65722	1.80082	1.24503	2.02528	0.918646
ENSG00000152778	IFIT5	26.625	24.7815	26.4459	26.9988	25.8449	30.3607	26.1412	24.384	16.0989	14.312	13.5491	15.605	17.4546	17.4192	15.7051	7.01271
ENSG00000185885	IFITM1	4.25303	2.17223	1.55148	1.93007	1.89115	4.33226	0.880844	2.41949	0.842973	0.863211	1.37682	0.837937	0.878943	0.486342	0.838376	1.44025
ENSG00000142089	IFITM3	32.9794	55.7698	55.3579	46.2163	62.5113	74.2017	33.4783	37.5835	35.8852	30.5575	47.1835	36.998	25.3611	28.159	39.1741	58.9444
ENSG00000235821	IFITM4P	0	0	0	0	0	0	0	0	0	0.0630582	0.15631	0	0.162873	0.0739611	0.420936	0.179166
ENSG00000214706	IFRD2	41.5749	42.9372	43.3323	43.7978	32.1964	28.8389	25.4284	32.1733	23.0661	23.7582	28.9535	20.6332	14.8894	18.6303	24.1542	46.0458
ENSG00000163913	IFT122	8.74384	7.93568	8.94739	9.02974	11.0934	12.9133	11.2015	11.0949	11.4696	12.9326	12.1837	12.2376	15.152	12.8817	10.9916	16.7209
ENSG00000187535	IFT140	6.13907	5.79847	5.20494	5.38721	6.95393	6.62427	7.63736	6.70682	7.43759	8.8028	8.15177	8.51905	9.17302	9.00092	7.59683	8.51847
ENSG00000101052	IFT52	32.812	33.0745	34.1551	32.8365	37.6276	34.0904	34.5143	38.7742	44.2415	41.1458	43.4834	40.4899	39.1343	38.0193	44.45	58.2191
ENSG00000096872	IFT74	6.47733	7.58672	7.30659	6.51381	8.70386	8.92915	10.514	8.62021	12.1704	12.3799	11.9313	12.2958	11.9058	12.3827	11.0696	10.4533
ENSG00000089289	IGBP1	28.9067	36.2451	31.6228	30.0258	41.0562	41.4481	36.0446	36.1132	42.3751	48.0355	53.8595	44.1678	44.2618	39.4266	46.3926	63.7108
ENSG00000103742	IGDCC4	10.6399	12.8217	13.4158	12.1351	19.8801	20.2505	17.0703	15.3529	20.3414	22.2418	22.7665	20.7871	18.5661	19.3286	19.2991	12.7898
ENSG00000017427	IGF1	0.850509	2.06576	1.06775	1.00173	0.249431	0.193947	1.07964	1.45852	0.998271	2.1182	0.875677	2.0235	1.74626	1.08905	0.808993	1.95129
ENSG00000140443	IGF1R	6.52985	8.69489	8.10507	7.41535	10.0677	11.1194	9.87249	8.37158	10.7717	10.9415	9.96991	11.4881	13.5144	12.3687	11.0997	4.96153
ENSG00000073792	IGF2BP2	20.4872	24.8682	17.4036	18.3756	15.4544	13.9311	14.9448	16.2953	11.0894	13.5844	12.3829	13.6543	14.7418	11.739	10.898	11.531
ENSG00000136231	IGF2BP3	35.006	28.0455	31.4781	31.087	29.038	34.8809	36.5975	30.9779	23.3806	23.8173	17.0755	24.6761	25.8541	25.8622	19.3413	5.71269
ENSG00000146678	IGFBP1	0.5121	0.705414	0.620169	0.588189	0.271325	0.480999	0.536379	0.267583	0.0938849	0.0744134	0.128372	0.150411	0.0321659	0.0578643	0.130292	0.0279449
ENSG00000146674	IGFBP3	130.563	404.498	286.971	215.943	130.451	240.717	177.572	140.091	35.066	19.2872	50.1419	34.0242	18.8375	17.8371	46.1107	20.6749
ENSG00000115461	IGFBP5	70.2858	194.669	76.3406	69.2272	53.0343	50.458	63.5867	58.3109	51.0656	76.4385	75.7668	70.2767	113.984	75.4989	57.3629	43.3468
ENSG00000144847	IGSF11	14.9322	14.6577	17.6899	16.2887	26.9622	22.7532	24.4225	20.2217	36.9865	32.7386	27.3148	36.2596	35.0816	37.209	40.8587	16.8033
ENSG00000143061	IGSF3	12.4859	10.5647	10.6704	10.094	14.1176	12.0238	16.3987	13.5979	18.8369	25.326	20.6212	25.1296	28.0818	22.9839	20.252	11.6638
ENSG00000080854	IGSF9B	1.08411	1.18109	0.65695	0.620374	0.573764	0.493955	0.9954	0.434239	0.205784	0.473298	0.28504	0.362778	0.407735	0.465898	0.206642	0.640733
ENSG00000113141	IK	50.4878	49.8831	51.9278	50.4945	59.2271	56.8752	55.4341	57.7558	69.0078	70.7488	73.2582	66.1751	60.1571	62.9	69.7692	82.5856
ENSG00000166130	IKBIP	22.3659	22.8553	22.382	23.4624	19.1869	20.2556	20.1951	19.5124	16.9261	15.4267	17.5756	16.2331	17.8223	16.2087	16.4542	17.3751
ENSG00000095574	IKZF5	7.15659	6.92164	6.5711	5.36866	7.44904	7.90268	8.01344	6.54919	9.99452	8.15899	7.05212	9.8828	11.1489	10.1964	9.57834	4.45482
ENSG00000095752	IL11	0.392858	1.07922	0.303985	0.241808	0.167678	0.311248	0.156505	0.238454	0.0816041	0.0534951	0.147501	0.133172	0.110975	0.00825718	0.080557	0.119948
ENSG00000137070	IL11RA	8.53465	8.30092	9.40749	11.0456	15.5262	11.2935	9.78614	11.9078	19.7075	18.0794	18.7454	17.5706	14.9597	14.6071	17.1345	24.4853
ENSG00000168811	IL12A	6.73225	7.19641	9.73461	10.2689	7.27022	8.15065	6.52765	7.06027	6.75737	3.13418	4.29473	3.90019	3.03717	4.36514	5.6954	1.96632
ENSG00000131724	IL13RA1	0.285145	0.834908	0.230013	0.263955	0.265258	0.215602	0.290453	0.333491	0.157502	0.289803	0.176726	0.230946	0.133823	0.117614	0.0817307	0.167066
ENSG00000123496	IL13RA2	27.5292	31.5995	24.6081	24.6669	24.3941	16.8352	25.2469	28.409	13.8492	27.8715	22.4549	20.6434	18.5995	14.8379	15.2579	26.3338
ENSG00000164136	IL15	3.11885	2.01447	2.21238	2.54578	1.08294	1.18039	1.14272	1.14174	0.638163	0.512799	0.619242	0.626558	0.817213	0.436549	0.707002	0.396657
ENSG00000172349	IL16	0.927965	0.636497	0.673072	0.762004	0.920351	1.00683	0.700503	1.08948	1.56261	0.936761	0.969684	1.50908	1.56076	1.43771	1.43965	1.35868
ENSG00000144730	IL17RD	5.959	3.27997	1.42598	1.7595	1.35857	1.13132	2.16904	2.89277	1.31199	1.23897	1.22973	1.29172	3.25281	1.40547	0.894308	0.823157
ENSG00000196083	IL1RAP	0	0	0	0.101554	0	0	0	0	0	0	0	0	0	0.123464	0	0
ENSG00000008517	IL32	5.38567	19.7609	10.5455	8.50158	15.8342	31.1708	9.18278	7.01178	13.1602	6.86494	15.1741	9.59198	4.83571	7.56018	14.9545	25.8114
ENSG00000137033	IL33	31.3397	32.3056	38.0955	34.1212	46.4435	62.9769	54.9887	37.7645	116.66	80.9022	74.6686	89.5574	89.5361	123.448	119.651	36.548
ENSG00000157368	IL34	0.194506	0.56016	0.37549	0.524153	1.0858	0.780131	0.56535	0.631347	1.66095	1.1696	1.47674	1.25594	1.51788	0.934666	1.90496	2.27441
ENSG00000134352	IL6ST	23.1884	25.3796	24.4822	23.235	23.1792	30.5937	29.1302	23.0453	23.2845	20.2268	14.5782	25.4268	22.6314	25.0886	19.9027	6.3738
ENSG00000168685	IL7R	0.234837	0.173303	0.157659	0.204562	0.161338	0.200306	0.175728	0.144226	0.0238186	0.0807154	0.0842826	0.096546	0.0649646	0.0179375	0.0738927	0.0562674
ENSG00000169429	IL8	0.0793286	2.28959	0.482813	0.410095	0.764645	1.98156	0.238292	0.185994	0.01254	0.0214953	0.0594738	0.139322	0.0492974	0	0.0940158	0.0256034
ENSG00000166333	ILK	95.0075	102.608	99.566	93.047	82.9318	98.1227	89.9266	79.5573	74.883	78.1218	87.9721	76.9801	67.4355	76.361	90.2986	115.214
ENSG00000132323	ILKAP	37.1273	37.3689	40.2707	40.2211	43.076	36.1657	41.1732	42.6823	57.3939	51.7785	59.8125	49.4294	42.2646	48.8482	57.2166	89.3674
ENSG00000177971	IMP3	40.8637	42.42	43.5717	44.7016	35.8544	34.9864	33.4861	39.2822	27.8193	27.242	34.0132	26.3936	20.0345	22.8085	28.8611	39.6964
ENSG00000136718	IMP4	41.3124	39.8534	43.9121	44.7958	34.2582	33.418	27.5916	37.3487	26.1053	30.8401	32.7053	28.2095	19.8635	23.4035	28.4357	77.9685
ENSG00000141401	IMPA2	6.08721	6.72273	6.4738	6.1699	9.60056	5.37602	8.52178	9.27661	7.22519	11.2148	15.0999	9.44901	11.6044	9.42609	7.31564	21.626
ENSG00000106348	IMPDH1	30.8119	29.0969	29.9838	31.9541	25.6349	21.4113	20.467	24.6755	19.287	16.6736	18.8953	17.5528	13.104	15.2822	17.8756	23.5301
ENSG00000178035	IMPDH2	97.3147	110.772	114.069	104.71	114.465	115.232	104.803	105.193	131.637	141.353	154.554	125.783	116.538	130.176	137.091	258.255
ENSG00000081148	IMPG2	0.124133	0.0874539	0.0917089	0.0859899	0.168633	0.132382	0.0961608	0.130011	0.194629	0.214687	0.207764	0.170998	0.253675	0.292359	0.223068	0.113225
ENSG00000148798	INA	0.271552	0.0611806	0.0892203	0.0685348	0.0485992	0.0953271	0.0582459	0.111468	0.102087	0.113313	0.225851	0.135449	0.661652	0.228939	0.120664	0.115516
ENSG00000149503	INCENP	42.3596	34.7378	41.4969	47.0997	53.6121	51.5211	54.9318	48.1051	65.1698	63.1116	48.6016	67.2482	73.0819	86.3608	57.9432	27.2922
ENSG00000203485	INF2	32.5759	39.9111	43.9448	42.367	35.0412	35.7915	30.8241	29.0358	29.3633	22.2823	25.5785	24.7637	14.9135	21.415	28.4274	54.0133
ENSG00000168556	ING2	9.71711	10.3367	10.6026	10.8752	9.41109	8.74503	9.91022	10.1722	7.43205	6.91469	8.39385	6.95175	6.83468	6.71365	9.19275	12.4075
ENSG00000071243	ING3	14.0354	11.3546	13.2581	11.7668	15.1047	13.8363	14.1332	15.4494	20.2429	21.3842	17.1344	22.6982	19.7037	20.9291	22.0119	9.86378
ENSG00000111653	ING4	15.9408	16.5447	12.6233	12.9065	20.9019	18.9631	20.7691	21.2174	28.8289	33.4964	36.4855	29.1652	31.2699	25.8028	30.2362	35.8758
ENSG00000122641	INHBA	0.0894435	5.18257	0.125265	0.232839	0.219006	0.0977712	0.241466	0.758318	0.0130588	0.19939	0.699883	0.0815935	0.141946	0.0865596	0.0325602	0.0465877
ENSG00000163083	INHBB	0.783715	1.21647	0.575913	0.421225	0.607368	0.42004	1.09358	0.807195	1.45022	2.22548	2.50741	1.80694	3.31234	2.40402	2.0833	2.84956
ENSG00000109452	INPP4B	3.92219	2.87668	2.08112	1.74547	1.38438	1.567	2.43207	1.74056	0.677151	0.788602	0.71053	0.956005	1.63417	0.819713	0.684055	0.468476
ENSG00000204084	INPP5B	4.56994	6.09557	6.02494	5.78489	6.62564	6.29711	6.70782	6.23939	7.9067	7.15442	6.80346	8.33933	7.06554	7.589	7.85447	5.18802
ENSG00000198825	INPP5F	7.86514	7.71805	8.14268	8.05407	6.81198	8.24067	7.41774	7.32826	5.26165	4.64614	4.83627	5.18542	5.08708	5.32943	5.18061	3.30703
ENSG00000132376	INPP5K	13.1871	11.9012	13.4498	12.9114	17.0754	18.6229	18.5281	16.4992	22.8718	23.9139	26.0631	23.5595	18.8732	24.5007	24.5864	25.8895
ENSG00000186480	INSIG1	31.1438	41.0327	49.114	53.9594	35.167	43.5858	38.3885	41.0366	26.4245	20.7384	22.7691	25.9287	18.3568	23.7885	26.4518	13.3095
ENSG00000173404	INSM1	13.0433	11.4744	9.61135	7.57216	17.169	14.0053	12.6111	12.3934	18.4838	29.8638	32.45	22.8041	63.9776	35.3938	28.7826	18.9646
ENSG00000168348	INSM2	1.4624	0.390622	0.459421	0.539975	0.64192	0.691371	0.921822	0.668056	4.09689	3.70781	3.6561	2.75227	6.41181	3.69738	6.28334	2.63429
[truncated: 3,003 more rows]
